# Supplementary material for: Targeted DamID in C. elegans reveals a direct role for LIN-22 and NHR-25 in antagonizing the epidermal stem cell fate
Source: Sci Adv. 2022 Feb 4;8(5):eabk3141. doi: 10.1126/sciadv.abk3141 (PMC8816332; doi:10.1126/sciadv.abk3141)
Supplement: Supplementary file 2 — Tables S1 to S5 [file sciadv.abk3141_tables_s1_to_s5.zip]

Archive with 5 entries (5 files):
- sciadv.abk3141_table_s1.xlsx
- sciadv.abk3141_table_s2.xlsx
- sciadv.abk3141_table_s3.xlsx
- sciadv.abk3141_table_s4.xlsx
- sciadv.abk3141_table_s5.xlsx
