# Supplementary material for: Targeted DamID in C. elegans reveals a direct role for LIN-22 and NHR-25 in antagonizing the epidermal stem cell fate
Source: Sci Adv. 2022 Feb 4;8(5):eabk3141. doi: 10.1126/sciadv.abk3141 (PMC8816332; doi:10.1126/sciadv.abk3141)
Supplement: Supplementary file 2 — Tables S1 to S5 [file sciadv.abk3141_tables_s1_to_s5.zip › sciadv.abk3141_table_s1.xlsx]

## Sheet: LIN-22 L2 peaks
Chromosome	start coordinate	end coordinate	TaDa score	FDR
chrI	34955	36849	2.93	0.00101942
chrI	69126	70494	1.15	0.00314554
chrI	122159	122695	1.48	0.00314554
chrI	295082	296036	2.07	7.31875e-09
chrI	395461	398519	2.34	0.00101942
chrI	440096	440887	1.81	0.00382972
chrI	464158	464520	1.14	0.019584
chrI	840038	840786	1.45	0.000288776
chrI	881227	883667	3.22	1.57276e-07
chrI	948395	948790	1.01	0.0369489
chrI	998569	999802	3.1	9.87178e-07
chrI	1068676	1070465	2.46	1.87418e-12
chrI	1099156	1100700	1.25	0.00314554
chrI	1149656	1150537	2.62	0.00045436
chrI	1305307	1306232	1.43	0.00108846
chrI	1481191	1482706	1.61	0.000288776
chrI	1564233	1564645	1.75	5.98715e-05
chrI	1692817	1693468	1.17	0.0369489
chrI	1695046	1695329	1.19	0.00314554
chrI	1718906	1719746	1.08	0.0369489
chrI	1720357	1721044	1.36	0.00314554
chrI	1738063	1739760	1.92	2.30713e-05
chrI	1792279	1792747	1.11	0.00108846
chrI	1835450	1837717	1.7	0.00314554
chrI	1874246	1874505	1.34	0.019584
chrI	2011341	2011829	1.8	0.019584
chrI	2084534	2085396	1.53	0.019584
chrI	2153867	2154417	1.87	0.0102175
chrI	2450730	2452307	3.26	5.98715e-05
chrI	2585581	2586530	1.95	0.00382972
chrI	2591116	2591924	1.27	0.00314554
chrI	2630147	2630983	1.44	5.98715e-05
chrI	2658594	2659600	1.16	0.019584
chrI	2666569	2668388	3.3	6.96581e-11
chrI	2668648	2668969	2.03	0.0102175
chrI	2702714	2706369	2.72	1.43231e-08
chrI	2728231	2730387	2.43	9.6284e-05
chrI	2740424	2741476	1.28	0.00108846
chrI	2835552	2835982	1.21	0.0369489
chrI	3000793	3001173	1.1	0.0369489
chrI	3329388	3331108	1.28	0.0369489
chrI	3356979	3357617	1.22	0.0369489
chrI	3381880	3383269	1.23	2.30991e-05
chrI	3384321	3386430	1.06	0.00314554
chrI	3401373	3402700	1.18	0.00314554
chrI	3416235	3416474	1.39	0.019584
chrI	3419193	3419567	1.34	0.019584
chrI	3557980	3558822	1.84	0.000288776
chrI	3561192	3561583	1.98	0.0102175
chrI	3631382	3632410	1.23	0.0369489
chrI	3683324	3683624	1.24	0.0369489
chrI	3737443	3738383	2.12	9.6284e-05
chrI	3841526	3843031	1.99	0.00314554
chrI	3887473	3892045	2.95	1.57276e-07
chrI	3897955	3898872	1.09	0.00314554
chrI	3899183	3900593	1.66	7.31875e-09
chrI	3975991	3976479	1.14	0.0369489
chrI	3987534	3989791	1.54	1.59017e-10
chrI	4005159	4006679	2	0.000288776
chrI	4011955	4013768	2.31	7.87546e-08
chrI	4016894	4020487	2.58	1.05864e-10
chrI	4020599	4021993	1.67	0.000288776
chrI	4035244	4036156	3.01	6.65038e-09
chrI	4036689	4038579	2.04	2.92386e-06
chrI	4045033	4047267	1.97	7.31875e-09
chrI	4050153	4050838	2.37	9.6284e-05
chrI	4071244	4071688	1.49	0.0369489
chrI	4218251	4218580	1.03	0.0369489
chrI	4297721	4298590	2.06	9.87178e-07
chrI	4316196	4317369	2.32	7.31875e-09
chrI	4327565	4328470	1.09	0.00314554
chrI	4329865	4331148	2.48	2.92386e-06
chrI	4432879	4434233	2.6	5.98715e-05
chrI	4489305	4491305	3.13	1.71656e-09
chrI	4563551	4564618	1.11	0.0369489
chrI	4653419	4654715	1.25	0.00314554
chrI	4689079	4689304	1.19	0.0369489
chrI	4700909	4702232	1.96	0.00045436
chrI	4725509	4726023	1.22	0.0369489
chrI	4746858	4747243	1.92	0.00382972
chrI	4785073	4787774	2.14	2.91148e-06
chrI	4935365	4936566	2.74	6.76424e-11
chrI	4939769	4943493	2.57	7.83685e-15
chrI	4973998	4976793	2.36	2.12607e-06
chrI	5019827	5020937	1.7	2.30713e-05
chrI	5056665	5058837	1.89	0.00382972
chrI	5071968	5072977	1.71	0.00108846
chrI	5086446	5088533	2.74	0.00045436
chrI	5128482	5129761	1.21	0.00314554
chrI	5130328	5130947	0.98	0.0369489
chrI	5138867	5141776	2.67	0.000288776
chrI	5188681	5189841	1.86	0.0102175
chrI	5238288	5238757	1.73	0.019584
chrI	5293374	5295195	1.43	0.00314554
chrI	5311331	5314576	1.02	0.000288776
chrI	5314766	5316936	2.9	9.6284e-05
chrI	5388821	5392105	1.69	2.30713e-05
chrI	5409390	5410659	1.78	5.98715e-05
chrI	5502136	5503238	1.74	0.000288776
chrI	5535454	5536270	1.04	0.00314554
chrI	5586428	5587577	2.55	2.91148e-06
chrI	5599073	5600990	2.59	3.18305e-10
chrI	5770017	5770715	1.71	0.00314554
chrI	5775488	5776216	1.61	0.0102175
chrI	5886613	5889120	1.8	0.0102175
chrI	5894814	5896080	1.18	0.0369489
chrI	5977484	5979376	2.29	0.00314554
chrI	5997050	5997877	2.29	2.30713e-05
chrI	6074823	6075188	1.76	0.0102175
chrI	6116009	6118806	1.76	0.00314554
chrI	6124447	6125068	1.01	0.00314554
chrI	6156564	6157253	1.7	0.00045436
chrI	6171056	6173816	2.1	1.43231e-08
chrI	6174367	6175837	2.53	4.15644e-08
chrI	6176466	6176986	1.12	0.00314554
chrI	6336576	6337651	1.85	0.00314554
chrI	6373368	6374606	1.92	0.000288776
chrI	6458912	6460498	0.98	2.30991e-05
chrI	6506756	6507701	1.69	0.0369489
chrI	6572560	6573256	1.69	0.0102175
chrI	6576600	6577295	1.08	0.019584
chrI	6745295	6747298	1.89	2.30713e-05
chrI	6768071	6771619	3.19	5.53901e-14
chrI	6880905	6884074	2.12	6.96581e-11
chrI	7026459	7028735	3.54	6.76424e-11
chrI	7042374	7043785	1.43	0.000288776
chrI	7054781	7057718	1.84	0.00314554
chrI	7058561	7060349	1.88	0.00108846
chrI	7082869	7084854	2.67	0.000288776
chrI	7085706	7086430	1.62	0.00108846
chrI	7128015	7131261	1.81	9.87178e-07
chrI	7147276	7150108	2.9	2.91148e-06
chrI	7201014	7201916	2.21	0.019584
chrI	7380584	7381570	1.11	2.30991e-05
chrI	7382991	7386269	2.9	3.20126e-15
chrI	7408875	7409831	2.23	0.000288776
chrI	7473980	7476261	2.17	1.43231e-08
chrI	7499215	7501157	1.34	0.019584
chrI	7506249	7508529	3.42	9.6284e-05
chrI	7518069	7519416	1.66	0.00314554
chrI	7552189	7552938	1.06	0.000288776
chrI	7574090	7574797	1.38	0.0369489
chrI	7595290	7596994	2.43	1.57276e-07
chrI	7657727	7660135	2.83	9.87178e-07
chrI	7663434	7664051	1.6	0.019584
chrI	7664233	7664844	1.16	0.0369489
chrI	7707992	7710424	1.34	0.0369489
chrI	7711365	7714200	2.86	7.31875e-09
chrI	7715178	7716556	2.13	0.00314554
chrI	7799064	7801094	2.22	7.31875e-09
chrI	7801160	7802770	1.91	5.98715e-05
chrI	7865525	7869562	2.44	1.26634e-09
chrI	7927490	7928226	1.57	0.00314554
chrI	7928385	7929413	3.09	1.57276e-07
chrI	7947961	7948759	2.59	7.87546e-08
chrI	7951609	7952325	2.86	0.00101942
chrI	7954569	7955437	2.38	2.30713e-05
chrI	8116666	8117282	1.29	0.019584
chrI	8130635	8131328	1.15	0.0369489
chrI	8178066	8178845	1.66	0.0102175
chrI	8284277	8285125	1.5	0.0369489
chrI	8310109	8312114	1.29	0.0369489
chrI	8382032	8383355	1.94	0.00108846
chrI	8411446	8413359	2.93	2.91148e-06
chrI	8458580	8459490	1.29	0.019584
chrI	8761371	8762303	1.92	0.019584
chrI	8857836	8858117	1.16	0.019584
chrI	8859737	8860710	1.31	0.0369489
chrI	8865361	8865705	2.77	0.00101942
chrI	9016040	9016709	2.29	0.00108846
chrI	9018873	9020615	1.98	1.57276e-07
chrI	9095017	9096376	2.73	0.00045436
chrI	9114707	9118048	2.76	5.07106e-12
chrI	9187409	9188728	1.3	0.019584
chrI	9198916	9201064	1.83	0.00314554
chrI	9372029	9373834	1.2	0.0369489
chrI	9374475	9376502	2.83	3.18305e-10
chrI	9380940	9383544	3.09	3.20596e-14
chrI	9448176	9448825	1.57	0.019584
chrI	9448941	9450453	1.57	0.0102175
chrI	9470974	9471757	0.96	0.0369489
chrI	9474437	9475321	1.89	0.019584
chrI	9480499	9481174	1.84	0.0102175
chrI	9497177	9497716	1.14	0.00314554
chrI	9499666	9501395	1.94	1.57276e-07
chrI	9515518	9517296	2.19	9.87178e-07
chrI	9547506	9548812	2.45	9.6284e-05
chrI	9550399	9551876	3.57	3.1482e-07
chrI	9684907	9685613	2.43	3.1482e-07
chrI	9702543	9703445	0.96	0.0369489
chrI	9721679	9722678	1.7	5.98715e-05
chrI	9724708	9725708	1.42	0.0102175
chrI	9739398	9740720	2.36	5.07106e-12
chrI	9786101	9786507	1.94	0.0102175
chrI	9815810	9816452	1.38	0.0369489
chrI	9838744	9839467	1.51	0.019584
chrI	9846024	9846753	2.05	0.00045436
chrI	9852379	9855873	1.69	9.87178e-07
chrI	9857664	9858683	2.75	0.00101942
chrI	9882130	9883273	1.9	0.00382972
chrI	9883512	9883978	1.23	0.00108846
chrI	9943764	9946449	2.02	1.91292e-07
chrI	9947301	9948400	1.48	0.019584
chrI	9962417	9963529	3.36	7.87546e-08
chrI	10003221	10004897	3.69	9.6284e-05
chrI	10012995	10014181	1.69	0.019584
chrI	10035300	10037458	1.91	0.00314554
chrI	10039105	10039769	2.28	0.00382972
chrI	10064948	10066697	1.45	2.12607e-06
chrI	10074025	10075208	3.16	1.70222e-05
chrI	10090668	10092020	1.54	0.0102175
chrI	10102373	10104534	1.08	0.000288776
chrI	10104604	10107032	2.01	2.92386e-06
chrI	10108171	10108733	0.99	0.0369489
chrI	10232516	10234092	0.94	0.0369489
chrI	10281645	10282660	2.19	9.6284e-05
chrI	10435687	10436450	1.04	0.0369489
chrI	10437755	10438822	1.28	0.019584
chrI	10490050	10491141	1.26	0.019584
chrI	10492533	10493285	2	0.0102175
chrI	10516735	10517414	1.06	0.0369489
chrI	10520247	10520579	1.26	0.0369489
chrI	10543379	10543649	0.9	0.0369489
chrI	10559911	10561388	1.75	0.00314554
chrI	10562089	10563331	2.92	0.00101942
chrI	10590322	10590853	2.97	9.6284e-05
chrI	10708202	10708629	1.37	0.0369489
chrI	10748439	10749036	2.76	7.87546e-08
chrI	10754306	10754759	1.05	0.00314554
chrI	10760174	10762781	1.76	2.12607e-06
chrI	10766283	10767996	1.9	7.31875e-09
chrI	10768481	10769681	1.62	0.0102175
chrI	10866468	10867493	1.2	0.0369489
chrI	11091488	11092301	1.04	0.00314554
chrI	11293205	11294751	1.46	0.019584
chrI	11521437	11522775	1.6	0.00108846
chrI	11582378	11582829	1.3	0.0369489
chrI	11778956	11780233	1.05	0.0369489
chrI	11793020	11793522	1.32	0.019584
chrI	11860092	11860473	2.74	0.00101942
chrI	11951775	11952015	1.05	0.0369489
chrI	11962987	11963351	1.5	0.019584
chrI	11993821	11995032	2.16	0.0102175
chrI	12164257	12165287	1.34	0.019584
chrI	12575124	12576774	2	0.00108846
chrI	12815616	12816047	1.77	0.00045436
chrI	12964589	12965707	2.65	5.98715e-05
chrI	12973405	12973948	0.89	0.0369489
chrI	13035580	13038367	1.08	0.0369489
chrI	13278576	13279141	1.93	0.0102175
chrI	13324607	13325441	2.87	2.30713e-05
chrI	13369435	13370408	2.62	0.00101942
chrI	13652379	13653227	2	0.00314554
chrI	14028500	14029666	1.21	0.0369489
chrI	14167552	14168571	1.57	0.00045436
chrI	14244801	14246016	1.73	0.00314554
chrI	14319844	14321025	1.29	2.92386e-06
chrI	14384172	14387005	1.74	0.00108846
chrI	14619901	14621090	0.93	0.000288776
chrI	14627486	14628949	1.44	0.000288776
chrI	14630765	14632943	2.22	2.30713e-05
chrI	14766606	14767159	1.35	0.019584
chrI	14804792	14805706	1.17	0.0369489
chrI	14805757	14808540	2.11	1.57276e-07
chrI	14834574	14835263	2.14	0.00382972
chrI	14842747	14843884	1.24	0.019584
chrI	14854400	14856313	2.26	0.00314554
chrI	14862171	14862854	1.38	0.00045436
chrI	14863105	14863975	1.3	0.00314554
chrI	14925472	14926898	1.69	0.0369489
chrI	14935315	14937486	3.21	2.91148e-06
chrI	14945454	14946831	1.49	0.00314554
chrI	14970508	14972243	2.7	0.00101942
chrI	14973344	14973613	1.07	0.0369489
chrII	1334	1955	1.92	0.019584
chrII	158031	161964	1.48	0.00108846
chrII	163631	164806	1.1	0.0369489
chrII	310808	312571	1.35	2.30991e-05
chrII	325409	328275	1.8	0.00108846
chrII	573947	574501	1.09	0.00314554
chrII	716309	716968	2.05	0.019584
chrII	904241	905552	1.34	0.000288776
chrII	1141886	1142217	1.03	0.0369489
chrII	2685598	2687881	2.48	2.30713e-05
chrII	2726441	2730158	2.66	2.12607e-06
chrII	2734694	2735199	1.15	0.0369489
chrII	2987842	2989108	1.83	9.87178e-07
chrII	2994863	2996452	2.36	0.00314554
chrII	3003665	3004157	1.45	0.019584
chrII	3743339	3744536	1.48	1.57276e-07
chrII	3897761	3898352	1.24	0.0369489
chrII	4037660	4040739	2.27	5.98715e-05
chrII	4041291	4042584	1.48	0.00314554
chrII	4096865	4097566	2.16	0.00045436
chrII	4183264	4184612	2.59	1.70222e-05
chrII	4208028	4208775	1.25	0.0369489
chrII	4372223	4373285	1.37	0.019584
chrII	4376340	4377280	3.71	1.70222e-05
chrII	4420190	4420584	1.7	0.00108846
chrII	4424068	4424559	1.55	0.00108846
chrII	4510352	4511085	1.28	0.019584
chrII	4519247	4520502	1.35	0.019584
chrII	4572158	4573942	1.93	0.00045436
chrII	4671782	4673758	2.19	4.15644e-08
chrII	4676064	4676628	1.61	2.92386e-06
chrII	4736305	4737882	3.12	7.31875e-09
chrII	4805618	4807783	1.72	0.0102175
chrII	4821522	4822232	1.09	0.0369489
chrII	4906132	4908902	2.15	4.15644e-08
chrII	5119612	5120466	1.67	0.0102175
chrII	5180531	5182223	2.27	0.000288776
chrII	5219577	5220396	1.14	0.000288776
chrII	5222266	5223678	1.44	2.12607e-06
chrII	5308223	5310480	2.26	0.000288776
chrII	5335203	5336081	1.11	0.0369489
chrII	5336784	5338297	1.83	0.019584
chrII	5342377	5342963	2.88	1.70222e-05
chrII	5458374	5459997	2.15	6.96581e-11
chrII	5463344	5466601	1.94	1.43231e-08
chrII	5698245	5699839	2.1	2.30991e-05
chrII	5701672	5703613	1.42	0.019584
chrII	5781455	5782526	1.91	9.87178e-07
chrII	5790272	5791219	1.9	0.00108846
chrII	5792468	5793273	1.25	0.00314554
chrII	5840820	5841663	1.03	0.0369489
chrII	5873463	5874450	1.75	0.0102175
chrII	5880996	5882457	1.95	0.000288776
chrII	5897588	5899900	1.28	0.0369489
chrII	5929462	5929989	1.35	0.0369489
chrII	5930030	5935175	2.16	7.31875e-09
chrII	5976065	5978088	2.32	0.000288776
chrII	5983971	5984929	1.56	0.00108846
chrII	6040256	6041677	1.29	0.000288776
chrII	6045106	6046753	1.23	5.98715e-05
chrII	6135660	6137854	2.07	7.31875e-09
chrII	6141266	6143383	2.71	4.15644e-08
chrII	6145228	6147173	1.78	2.12607e-06
chrII	6168700	6171049	1.47	0.00314554
chrII	6176469	6177838	2.87	0.00101942
chrII	6180506	6182233	1.98	0.00314554
chrII	6236012	6237039	1.9	0.00108846
chrII	6288837	6291331	1.43	2.30991e-05
chrII	6302522	6303955	1.73	2.30991e-05
chrII	6304119	6305168	2.06	0.00382972
chrII	6343500	6344342	2.17	0.00382972
chrII	6373088	6373660	2.07	0.0102175
chrII	6394027	6395769	1.02	0.00314554
chrII	6481860	6484119	2.91	1.70222e-05
chrII	6522624	6523572	1.05	0.000288776
chrII	6544763	6546764	2.53	5.98715e-05
chrII	6643726	6647046	1.35	0.0369489
chrII	6705032	6706785	1.12	0.00314554
chrII	6708665	6710397	2.61	1.70222e-05
chrII	6787920	6789526	1.53	0.019584
chrII	6820822	6824680	3.46	1.17364e-16
chrII	6825696	6826750	2.18	9.6284e-05
chrII	6829718	6836780	2.51	8.8734e-26
chrII	6846372	6850260	2.17	7.83685e-15
chrII	6925482	6926406	2.04	0.00108846
chrII	6934273	6935403	2.35	0.00382972
chrII	6935452	6937053	1.68	2.92386e-06
chrII	6943010	6944573	1.42	0.00314554
chrII	6968117	6968743	1.38	0.00108846
chrII	7055971	7056376	1.96	0.0102175
chrII	7059767	7061168	1.6	0.0369489
chrII	7102033	7102577	1.1	0.0369489
chrII	7116056	7117041	1.94	0.00045436
chrII	7176556	7178841	1.05	0.0369489
chrII	7212580	7213486	1.2	0.0369489
chrII	7214388	7216795	2.33	0.00314554
chrII	7227394	7228674	1.23	2.12607e-06
chrII	7322848	7323675	1.9	0.0102175
chrII	7324744	7328178	2.23	0.00045436
chrII	7338497	7340208	1.67	0.0369489
chrII	7363870	7364852	1.53	0.00314554
chrII	7392092	7392853	2.01	0.000288776
chrII	7397450	7399633	2.43	5.98715e-05
chrII	7528142	7529649	2.44	5.98715e-05
chrII	7612903	7615482	2.41	1.57276e-07
chrII	7622414	7624689	2.17	0.00045436
chrII	7649800	7651649	2.01	0.000288776
chrII	7720561	7721261	1.45	5.98715e-05
chrII	7721920	7724297	1.79	2.12607e-06
chrII	7724861	7725285	0.95	0.0369489
chrII	7725982	7726416	0.93	0.0369489
chrII	7808612	7811638	2.45	2.91148e-06
chrII	7812017	7812757	1.47	0.019584
chrII	7834035	7837829	3.04	1.93785e-22
chrII	7839167	7840912	2.19	5.98715e-05
chrII	7888202	7888507	2.69	0.00101942
chrII	7893588	7894756	1.51	0.019584
chrII	7895070	7896021	1.69	0.0102175
chrII	7957063	7957731	1.41	0.019584
chrII	7983456	7983776	1.41	0.0102175
chrII	8015949	8017042	2.37	2.91148e-06
chrII	8027444	8029691	2.1	2.92386e-06
chrII	8053472	8054147	1.17	0.0369489
chrII	8114337	8115915	2.97	6.96581e-11
chrII	8116595	8118913	2.46	2.12607e-06
chrII	8125563	8129414	2.41	3.6844e-13
chrII	8130251	8132291	1.19	0.00314554
chrII	8187211	8187655	1.44	0.019584
chrII	8222552	8223456	1.98	0.00108846
chrII	8226130	8227364	1.67	5.98715e-05
chrII	8243116	8243591	1.41	0.0369489
chrII	8312772	8315155	1.66	2.30991e-05
chrII	8328823	8329957	2.01	2.30991e-05
chrII	8412591	8412883	1.47	0.0369489
chrII	8463736	8464412	1.41	0.019584
chrII	8495907	8497217	1.48	0.000288776
chrII	8498708	8499709	2.5	9.6284e-05
chrII	8508739	8511681	2.82	3.18305e-10
chrII	8598389	8600527	1.24	0.0369489
chrII	8628667	8629802	1.55	0.0102175
chrII	8638614	8640029	1.96	0.0102175
chrII	8649091	8651307	1.69	0.00314554
chrII	8701093	8702545	1.54	0.0102175
chrII	8706628	8707844	1.57	0.019584
chrII	8740896	8741758	2.3	1.57276e-07
chrII	8744157	8745313	1.94	1.57276e-07
chrII	8768722	8770481	2.47	1.70222e-05
chrII	8783208	8784389	2.48	2.91148e-06
chrII	8786470	8787105	0.97	0.00314554
chrII	8844243	8845916	2.74	4.12753e-12
chrII	8871897	8874158	2.78	7.87546e-08
chrII	8894071	8895284	1.23	0.0369489
chrII	8895547	8897025	1.57	0.00314554
chrII	8899522	8901350	1.35	0.00314554
chrII	8930951	8932174	1.73	0.0102175
chrII	8941741	8942846	0.97	0.0369489
chrII	8955444	8956414	1.21	0.0369489
chrII	8958270	8961237	3.68	2.65792e-09
chrII	8962033	8964114	1.85	0.00382972
chrII	9013801	9015527	2.1	9.6284e-05
chrII	9059832	9062639	2.11	3.20596e-14
chrII	9070928	9072425	2.07	0.00045436
chrII	9072489	9073507	1.16	0.000288776
chrII	9077474	9079040	1.76	0.00108846
chrII	9112621	9113904	1.61	2.30991e-05
chrII	9114780	9116069	1.77	0.000288776
chrII	9261539	9263534	3	7.31875e-09
chrII	9263873	9264557	1.11	0.0369489
chrII	9283802	9285439	2.52	0.00108846
chrII	9312810	9314012	2.43	0.00382972
chrII	9355549	9357615	2.44	1.43231e-08
chrII	9482593	9483660	1.06	0.0369489
chrII	9501998	9502751	1.42	0.00314554
chrII	9600022	9600616	1.45	0.00314554
chrII	9601690	9602314	2.26	0.00108846
chrII	9603127	9604526	1.53	0.019584
chrII	9619006	9622488	2.59	1.02066e-12
chrII	9656005	9656625	1.64	0.019584
chrII	9727928	9730599	2.44	2.12607e-06
chrII	9731565	9732267	1.34	0.00314554
chrII	9757347	9759521	2.01	0.000288776
chrII	9773901	9775352	2.02	0.00045436
chrII	9828331	9829096	1.12	0.00314554
chrII	9931516	9932075	1.08	0.0369489
chrII	9989255	9990840	2.31	0.00108846
chrII	9994330	9994986	1.71	0.00108846
chrII	10016180	10018145	1.54	2.30991e-05
chrII	10082521	10082870	1.29	0.0369489
chrII	10162959	10164089	1.53	0.019584
chrII	10202144	10204914	2.06	4.15644e-08
chrII	10214248	10214752	1.92	0.0102175
chrII	10288582	10289745	2.1	5.98715e-05
chrII	10301876	10302245	0.95	0.0369489
chrII	10388930	10391371	2.79	1.87418e-12
chrII	10446245	10447487	2.25	3.18305e-10
chrII	10501770	10503247	2.26	0.00045436
chrII	10548839	10549843	2.39	0.00045436
chrII	10551955	10552380	1.61	0.0102175
chrII	10552970	10553934	1.38	0.000288776
chrII	10557092	10559833	2.9	3.18305e-10
chrII	10573896	10574779	2.07	5.98715e-05
chrII	10583763	10584408	1.46	0.0102175
chrII	10608598	10609396	1.21	0.00314554
chrII	10764020	10765278	1.3	0.00108846
chrII	10771802	10774293	2.4	5.98715e-05
chrII	10862324	10863400	2.81	9.6284e-05
chrII	10919273	10919590	1.68	0.0102175
chrII	10977153	10977951	1	0.0369489
chrII	10978345	10982197	1.72	5.98715e-05
chrII	11043075	11044134	1.34	0.019584
chrII	11061145	11061716	1.05	0.0369489
chrII	11080534	11083958	2.47	3.18305e-10
chrII	11135472	11138581	1.46	0.0369489
chrII	11223354	11225004	1.29	0.019584
chrII	11273820	11283792	2.92	1.08505e-38
chrII	11286083	11287239	1.25	2.30991e-05
chrII	11288016	11288957	1.64	0.019584
chrII	11305336	11309101	3.43	6.96581e-11
chrII	11496413	11497178	1.9	0.00314554
chrII	11566851	11568231	1.45	0.019584
chrII	11574545	11575131	1.72	0.0102175
chrII	11576915	11579120	1.2	0.0369489
chrII	11601059	11603461	2.34	9.6284e-05
chrII	11617050	11618334	2.09	0.00045436
chrII	11618486	11619760	1.97	2.30991e-05
chrII	11724481	11726320	2.52	2.12607e-06
chrII	11730452	11731295	1.2	0.0369489
chrII	11736156	11738288	1.91	0.019584
chrII	11743154	11744305	2.54	2.30991e-05
chrII	11746505	11748423	3.13	0.00101942
chrII	11748670	11750829	2.29	0.00045436
chrII	11790358	11790965	0.96	0.0369489
chrII	11791818	11792738	1.56	0.00045436
chrII	11937541	11939159	2.18	0.00314554
chrII	11940546	11942582	2.31	0.0102175
chrII	11960534	11961241	1.18	0.00314554
chrII	12368862	12369369	1.49	0.019584
chrII	12691337	12694090	1.35	0.019584
chrII	12776143	12776393	0.98	0.0369489
chrII	12797249	12797526	1.26	0.019584
chrII	12798956	12799247	1.97	0.00045436
chrII	12934696	12935241	1.27	0.000288776
chrII	12944108	12945223	1.52	0.00108846
chrII	12951882	12953127	1.1	0.0369489
chrII	12990449	12991397	1.19	0.000288776
chrII	12995603	12996825	1.93	0.00108846
chrII	13028451	13031701	3.02	0.000288776
chrII	13066135	13067571	1.79	2.30991e-05
chrII	13289937	13293134	2.33	1.59017e-10
chrII	13334834	13335962	1.69	0.000288776
chrII	13368907	13369731	2.12	0.019584
chrII	13455897	13457156	1.22	0.0369489
chrII	13459412	13462586	3.31	0.00045436
chrII	13464773	13466195	1.52	0.00314554
chrII	13473382	13474654	1.2	0.019584
chrII	13736382	13737773	2.24	2.30713e-05
chrII	13787943	13790273	1.99	1.91292e-07
chrII	13814925	13815854	2.07	5.98715e-05
chrII	13932245	13934440	1.71	2.30991e-05
chrII	14004264	14005508	2.04	2.92386e-06
chrII	14039843	14041940	1.92	0.0102175
chrII	14046236	14047322	2.04	2.91148e-06
chrII	14050266	14050949	1.95	0.0102175
chrII	14103805	14104936	2.18	0.0102175
chrII	14163322	14165168	1.52	0.00108846
chrII	14234073	14235004	1.92	9.6284e-05
chrII	14248198	14248836	1.13	0.00314554
chrII	14248994	14251500	2.05	2.30991e-05
chrII	14404527	14407400	1.43	7.31875e-09
chrII	14425542	14426319	1.98	0.00314554
chrII	14450725	14451419	1.12	0.0369489
chrII	14597936	14599998	2.53	2.12607e-06
chrII	14601561	14601884	1.09	0.0369489
chrII	14641166	14641981	1.66	0.019584
chrII	14644970	14647063	1.54	0.000288776
chrII	14697770	14698361	1.32	0.0369489
chrII	14797083	14797544	1.26	0.0369489
chrII	14816836	14817171	1.07	0.0369489
chrII	14824404	14824651	1.44	0.019584
chrII	14825617	14826240	1.25	0.00108846
chrII	14916002	14916300	1.45	0.0102175
chrII	15043032	15044528	1.8	0.00108846
chrII	15193987	15195561	1.73	0.00108846
chrII	15204648	15207238	2.38	2.30991e-05
chrII	15213972	15214376	1.53	0.0102175
chrII	15241955	15242170	1	0.0369489
chrIII	64708	66061	2.29	2.43705e-11
chrIII	384093	385658	2.49	9.87178e-07
chrIII	502739	503014	1.11	0.0369489
chrIII	530871	531700	1.61	0.019584
chrIII	667835	668999	1.93	0.00382972
chrIII	821962	823524	2.73	1.57276e-07
chrIII	911371	911625	0.94	0.0369489
chrIII	1335370	1336418	1.65	0.019584
chrIII	1678831	1679867	2.35	0.00382972
chrIII	1748253	1752211	1.68	0.019584
chrIII	2170028	2173158	2.23	7.31875e-09
chrIII	2750696	2751003	1.22	0.0369489
chrIII	2752221	2755178	2.33	0.00108846
chrIII	2991734	2997068	1.29	0.019584
chrIII	3036377	3037179	1.82	0.00045436
chrIII	3272687	3273474	1.69	0.00314554
chrIII	3276257	3276951	1.11	0.000288776
chrIII	3303236	3303521	1.57	0.019584
chrIII	3373157	3375557	1.83	0.0102175
chrIII	3471416	3472058	1.7	0.019584
chrIII	3582824	3583967	1.23	0.00314554
chrIII	3585746	3587531	2.83	3.1482e-07
chrIII	3599049	3600833	2.03	2.30713e-05
chrIII	3620009	3622005	1.38	2.43705e-11
chrIII	3643213	3643871	2.61	2.92386e-06
chrIII	3667394	3667901	1.83	0.00382972
chrIII	3672765	3673206	1.34	0.019584
chrIII	3780504	3781108	1.86	0.0102175
chrIII	3781397	3784238	2.73	4.15644e-08
chrIII	3786158	3787273	1.5	2.92386e-06
chrIII	3799975	3802097	2.96	9.6284e-05
chrIII	3912356	3912981	1.65	0.019584
chrIII	3913790	3916054	1.95	0.00045436
chrIII	3926523	3928478	2.35	0.00101942
chrIII	3952138	3952499	1.99	5.98715e-05
chrIII	3957290	3958235	1.99	5.98715e-05
chrIII	3983485	3986435	2.21	0.00108846
chrIII	3993953	3995209	2.04	9.6284e-05
chrIII	4017612	4019595	1.22	0.0369489
chrIII	4100015	4101089	1.83	0.0102175
chrIII	4107810	4108585	1.54	0.019584
chrIII	4111942	4113902	1.83	5.98715e-05
chrIII	4146250	4147134	0.97	0.00314554
chrIII	4196209	4197285	1.24	0.019584
chrIII	4206525	4207167	1.73	0.00108846
chrIII	4218199	4218497	2.41	9.6284e-05
chrIII	4237133	4238030	1.4	0.00314554
chrIII	4280497	4281230	2.7	0.00101942
chrIII	4281499	4284522	2.18	2.92386e-06
chrIII	4316446	4317669	1.05	0.000288776
chrIII	4357929	4358229	1.22	0.019584
chrIII	4358391	4360766	1.26	0.0369489
chrIII	4362645	4363241	1.83	0.00108846
chrIII	4414331	4414619	1.47	0.0369489
chrIII	4448027	4448835	1.13	0.0369489
chrIII	4494704	4495356	1.38	0.019584
chrIII	4602939	4604447	1.63	2.30991e-05
chrIII	4721702	4722402	1.93	0.00382972
chrIII	4764717	4765528	1.54	0.0102175
chrIII	5013257	5014800	1.88	5.98715e-05
chrIII	5076897	5078571	1.93	2.30991e-05
chrIII	5126112	5128442	1.84	2.30991e-05
chrIII	5138269	5144133	3.29	8.8734e-26
chrIII	5180281	5181224	1.24	0.00314554
chrIII	5210252	5211535	0.98	0.0369489
chrIII	5224644	5224980	1.35	0.0369489
chrIII	5337234	5337915	1.03	0.00314554
chrIII	5503113	5503436	1.76	0.0102175
chrIII	5552065	5553386	1.19	0.00108846
chrIII	5563408	5565599	2.53	1.43231e-08
chrIII	5565705	5566154	1.34	0.00314554
chrIII	5569962	5570984	1.91	0.00045436
chrIII	5594520	5595848	2.18	1.57276e-07
chrIII	5596665	5597443	1.77	0.019584
chrIII	5619073	5620404	2.59	1.71656e-09
chrIII	5630760	5632093	1.22	0.000288776
chrIII	5709168	5711255	1.75	1.57276e-07
chrIII	5762147	5762462	1.03	0.00314554
chrIII	5836405	5838847	2.89	7.87546e-08
chrIII	5841369	5842570	1.29	0.019584
chrIII	5842679	5843393	1.26	0.0369489
chrIII	5897136	5898028	2.18	0.000288776
chrIII	5898166	5899073	1.84	0.0102175
chrIII	5936359	5941225	3.69	3.57466e-19
chrIII	5949651	5951470	2.05	0.00108846
chrIII	5961713	5963014	1.2	0.00314554
chrIII	5963556	5965528	1.07	0.00314554
chrIII	5975175	5977386	2.49	2.30991e-05
chrIII	5987776	5990128	1.54	0.0369489
chrIII	6032258	6032812	1.61	0.00108846
chrIII	6136119	6137223	2.91	3.1482e-07
chrIII	6155072	6156493	2.56	0.000288776
chrIII	6156624	6157124	2.44	1.70222e-05
chrIII	6216620	6217049	1.56	0.00108846
chrIII	6220846	6222764	1.34	2.12607e-06
chrIII	6254793	6255617	1.72	0.0369489
chrIII	6290282	6291275	1.89	0.0102175
chrIII	6355818	6356380	0.98	0.0369489
chrIII	6359027	6360432	1.78	0.00314554
chrIII	6363998	6364782	1.74	2.30991e-05
chrIII	6395689	6396260	1.48	0.0369489
chrIII	6398088	6398605	1.43	0.019584
chrIII	6401548	6404375	2.76	1.71656e-09
chrIII	6404917	6406224	3.5	3.1482e-07
chrIII	6420045	6421878	1.79	5.98715e-05
chrIII	6462642	6465440	2.86	3.20596e-14
chrIII	6480334	6480738	1.41	0.0369489
chrIII	6577091	6577872	1.42	0.019584
chrIII	6658651	6660068	1.35	0.0369489
chrIII	6727035	6727531	2.81	2.91148e-06
chrIII	6728896	6730181	1.28	0.000288776
chrIII	6738986	6740020	1.41	0.019584
chrIII	6740682	6743535	2.18	2.91148e-06
chrIII	6744281	6745196	2.97	7.87546e-08
chrIII	6820130	6821358	1.75	0.00314554
chrIII	6870973	6872479	2.11	0.0102175
chrIII	6894803	6895738	1.09	2.30991e-05
chrIII	6897767	6898995	2.01	0.000288776
chrIII	6941061	6941654	1.4	0.0369489
chrIII	6961739	6962671	2.02	2.30991e-05
chrIII	6978431	6979338	2.64	0.00314554
chrIII	6995880	6996485	1.56	0.0369489
chrIII	6997351	6997837	3.07	0.00101942
chrIII	7063124	7063885	1.41	0.019584
chrIII	7215323	7217197	1.67	2.43705e-11
chrIII	7335304	7335909	1.5	0.0102175
chrIII	7453844	7454111	1.61	0.0102175
chrIII	7490444	7490775	1.12	0.019584
chrIII	7503114	7503621	3.4	1.70222e-05
chrIII	7526638	7528764	1.67	0.0102175
chrIII	7529603	7530588	1.53	0.019584
chrIII	7544323	7546044	1.75	9.6284e-05
chrIII	7552424	7554140	1.37	0.0369489
chrIII	7554486	7556398	1.96	2.92386e-06
chrIII	7558930	7560825	1.44	0.00314554
chrIII	7569852	7570860	2.21	0.00382972
chrIII	7676736	7677326	1.14	0.0369489
chrIII	7718417	7718712	2.25	0.00382972
chrIII	7720869	7722876	2.19	0.00314554
chrIII	7724272	7725670	1.62	0.00108846
chrIII	7727279	7731318	2.58	7.31875e-09
chrIII	7788150	7789613	2.13	9.87178e-07
chrIII	7798420	7799025	1.25	0.019584
chrIII	7879602	7881258	1.46	2.30991e-05
chrIII	7891723	7893810	1.33	0.0369489
chrIII	7907212	7907627	1.45	0.019584
chrIII	7977502	7978505	1.51	0.019584
chrIII	7985727	7986510	1.17	0.00314554
chrIII	8022172	8022992	1.75	0.000288776
chrIII	8125882	8127378	1.07	0.00314554
chrIII	8172202	8173934	1.63	5.98715e-05
chrIII	8226855	8229790	1.49	0.00314554
chrIII	8268035	8268936	0.93	0.0369489
chrIII	8284730	8289454	2.08	2.01402e-15
chrIII	8290371	8291596	1.03	0.0369489
chrIII	8295392	8296620	1.35	0.000288776
chrIII	8297534	8299130	2.6	9.87178e-07
chrIII	8313783	8314156	1.4	0.0369489
chrIII	8369879	8371031	2.48	0.0102175
chrIII	8499691	8501810	2.45	0.00108846
chrIII	8509414	8512590	2.64	5.98715e-05
chrIII	8534714	8535419	1.33	0.019584
chrIII	8554171	8554569	1.29	0.0369489
chrIII	8637002	8638040	1.3	0.0369489
chrIII	8658222	8658899	2.65	9.87178e-07
chrIII	8733136	8735507	1.45	0.019584
chrIII	8739561	8740619	1.86	0.00108846
chrIII	8761804	8762304	1.03	0.0369489
chrIII	8770565	8771698	1.58	9.87178e-07
chrIII	8795596	8797148	2.75	9.6284e-05
chrIII	8801077	8802832	2.44	1.43231e-08
chrIII	8815045	8816843	2.71	3.1482e-07
chrIII	8864369	8866052	2.18	7.31875e-09
chrIII	8948067	8948853	1.94	0.00382972
chrIII	8981191	8984163	1.24	2.12607e-06
chrIII	9047548	9047942	1.06	0.0369489
chrIII	9051956	9053195	1.56	0.00314554
chrIII	9080019	9084163	2.15	3.18305e-10
chrIII	9109103	9110009	2.99	1.70222e-05
chrIII	9117818	9119572	1.54	0.0369489
chrIII	9151867	9154169	2.22	6.76424e-11
chrIII	9172106	9174003	2.49	7.87546e-08
chrIII	9227726	9228178	1.24	0.0369489
chrIII	9238659	9240481	1.54	1.57276e-07
chrIII	9328553	9329661	1.71	2.30991e-05
chrIII	9345843	9347493	2.41	2.65792e-09
chrIII	9353418	9355160	2.66	1.70222e-05
chrIII	9456342	9458498	2.87	2.30991e-05
chrIII	9481891	9485626	1.24	0.019584
chrIII	9576475	9577096	1.85	0.0102175
chrIII	9580282	9581003	1.49	5.98715e-05
chrIII	9618575	9620577	2.9	1.70873e-13
chrIII	9621723	9622526	2.43	0.00045436
chrIII	9637020	9637872	1.59	0.00108846
chrIII	9639780	9643083	2.66	1.71656e-09
chrIII	9661260	9665075	1.82	7.31875e-09
chrIII	9665171	9666802	1.4	0.0102175
chrIII	9696755	9704903	2.95	3.20126e-15
chrIII	9764750	9765873	1.17	0.019584
chrIII	9858206	9858869	2.33	2.30991e-05
chrIII	9905113	9906180	1.8	0.019584
chrIII	9968744	9969423	1.38	0.00108846
chrIII	10036508	10037109	1.16	0.0369489
chrIII	10148987	10150707	1.01	0.0369489
chrIII	10155287	10155606	1.74	0.0102175
chrIII	10215813	10216364	2.36	0.00045436
chrIII	10282025	10282996	2.85	1.70222e-05
chrIII	10293890	10294866	1.99	2.30991e-05
chrIII	10463271	10463984	2.31	0.00382972
chrIII	10517533	10523752	3.17	4.95705e-14
chrIII	10523857	10526820	3.42	0.00101942
chrIII	10659000	10662846	3.2	2.43705e-11
chrIII	10664108	10665181	1.1	0.0369489
chrIII	10677013	10678119	1.91	0.000288776
chrIII	10719783	10720641	1.4	0.019584
chrIII	10811412	10812159	1.16	0.0369489
chrIII	10815754	10820138	3	2.82138e-19
chrIII	10820211	10822694	2.02	9.87178e-07
chrIII	10824217	10825802	2.27	0.00382972
chrIII	11184737	11186489	1.13	0.0369489
chrIII	11262189	11262778	1.31	0.00108846
chrIII	11263373	11263756	1.41	0.0369489
chrIII	11351369	11353697	2.63	2.91148e-06
chrIII	11373196	11374596	1.88	0.00314554
chrIII	11412676	11414419	2.26	6.96581e-11
chrIII	11444868	11445657	1.52	5.98715e-05
chrIII	11452688	11454562	2.67	0.00101942
chrIII	11465958	11468308	2.09	1.57276e-07
chrIII	11561208	11561675	1.1	0.0369489
chrIII	11660493	11662375	2.42	1.43231e-08
chrIII	11689221	11689736	1.25	0.0369489
chrIII	11746863	11747570	1.92	0.00382972
chrIII	11834086	11834822	2.06	0.00108846
chrIII	11868162	11870414	1.43	0.0102175
chrIII	11936603	11938292	1.2	0.000288776
chrIII	12080612	12081523	1.26	0.00108846
chrIII	12085396	12085704	1.18	0.0369489
chrIII	12118476	12120690	2.43	0.00108846
chrIII	12145906	12148046	1.36	0.0102175
chrIII	12249931	12250951	1.45	0.019584
chrIII	12335428	12336137	1.45	2.30713e-05
chrIII	12499031	12501089	1.22	0.0369489
chrIII	12556021	12556944	1.88	0.000288776
chrIII	12568431	12569010	1.35	0.0369489
chrIII	12583511	12584078	2.77	0.00101942
chrIII	12613191	12615580	2.5	4.15644e-08
chrIII	12818800	12821286	1.93	9.6284e-05
chrIII	12825014	12825269	1.15	0.0369489
chrIII	13060778	13063170	2.87	1.71656e-09
chrIII	13063177	13064943	1.24	0.019584
chrIII	13069325	13071434	1.32	0.00108846
chrIII	13071491	13072040	1.15	0.019584
chrIII	13359013	13361485	1.57	0.0369489
chrIII	13409179	13410555	2.63	0.00045436
chrIII	13419290	13419599	1.18	0.00314554
chrIII	13491554	13492416	1.4	0.00108846
chrIII	13615298	13617488	2.88	1.02066e-12
chrIII	13692638	13693219	1.55	0.019584
chrIII	13712560	13714573	1.88	0.00108846
chrIII	13718105	13720303	1.77	7.31875e-09
chrIII	13766309	13766930	1.64	0.019584
chrIII	13767722	13769321	2.15	0.000288776
chrIV	80922	81282	1	0.0369489
chrIV	131887	132743	1.4	0.0369489
chrIV	135362	135773	1.23	0.0369489
chrIV	143366	144574	2.63	0.00314554
chrIV	278725	279440	3.07	3.1482e-07
chrIV	311725	312675	1.51	0.00314554
chrIV	363838	367062	2.49	2.12607e-06
chrIV	377540	379877	2.38	2.92386e-06
chrIV	607055	608725	2.94	3.1482e-07
chrIV	622115	622487	1.67	0.0102175
chrIV	660869	661830	1.29	0.019584
chrIV	736338	736979	2.96	1.70222e-05
chrIV	740604	744343	2.25	1.91292e-07
chrIV	746039	748250	2.49	3.57466e-19
chrIV	957535	958204	1.82	0.019584
chrIV	1104563	1108422	2.46	3.6844e-13
chrIV	1360021	1362732	1.89	0.00314554
chrIV	1530331	1530677	1.11	0.0369489
chrIV	1758447	1759031	1.28	0.0369489
chrIV	1760837	1761826	2.37	0.0102175
chrIV	1800868	1801334	1.24	0.0369489
chrIV	1805250	1805547	0.99	0.0369489
chrIV	2012242	2016838	1.17	0.019584
chrIV	2216910	2218316	1.41	0.00314554
chrIV	2412303	2412705	1.86	0.00382972
chrIV	2602201	2603249	2.18	0.00108846
chrIV	2664755	2665779	2.07	5.98715e-05
chrIV	2706262	2710382	1.47	0.0102175
chrIV	2892351	2893631	1.21	0.019584
chrIV	2995144	2995750	1.81	0.0102175
chrIV	2996995	2997877	2.61	1.57276e-07
chrIV	3100880	3101500	2.9	1.70222e-05
chrIV	3168753	3169591	3.35	7.87546e-08
chrIV	3232582	3234519	1.86	2.92386e-06
chrIV	3256561	3257492	1.21	0.00108846
chrIV	3276378	3277241	1.33	0.019584
chrIV	3636307	3637218	1.87	0.0102175
chrIV	3781111	3782369	2.14	0.0102175
chrIV	3813206	3816207	2.43	0.00101942
chrIV	3823467	3825572	0.95	0.0369489
chrIV	3856477	3858163	1.43	0.00314554
chrIV	3874001	3875655	1.63	0.000288776
chrIV	3999454	4000297	1.45	0.019584
chrIV	4021056	4022797	2.64	5.98715e-05
chrIV	4024165	4025391	2.16	2.92386e-06
chrIV	4026480	4028782	2.62	6.76424e-11
chrIV	4215365	4215751	1.31	0.00108846
chrIV	4404716	4406655	1.85	0.000288776
chrIV	4469700	4470704	1.8	0.0102175
chrIV	4473545	4474211	1.59	0.0102175
chrIV	4594238	4594677	1.24	0.00314554
chrIV	4637232	4638745	1.72	0.000288776
chrIV	4640339	4642120	1.83	0.00382972
chrIV	4666969	4668736	2.55	0.00101942
chrIV	4759492	4760353	1.22	0.00314554
chrIV	4775776	4776228	1.78	0.0102175
chrIV	4880130	4881076	2.36	1.70222e-05
chrIV	5088173	5089312	3.22	7.87546e-08
chrIV	5133316	5135111	2.39	5.98715e-05
chrIV	5170990	5172946	2.18	0.00382972
chrIV	5590317	5591594	1.57	1.91292e-07
chrIV	5592591	5593147	1.09	0.0369489
chrIV	5600629	5601908	0.94	0.00314554
chrIV	5651867	5652145	1.09	0.019584
chrIV	5652455	5653700	1.62	5.98715e-05
chrIV	5654608	5655741	2.63	0.00382972
chrIV	5656507	5658454	2.29	1.70222e-05
chrIV	5753214	5754918	2.73	1.71656e-09
chrIV	5815109	5819152	2.43	0.00101942
chrIV	5819967	5822226	2.65	2.92386e-06
chrIV	5936260	5936475	1.13	0.00108846
chrIV	5963922	5965136	1.74	2.30991e-05
chrIV	5980174	5981234	3.16	9.6284e-05
chrIV	5985162	5986607	1.36	0.000288776
chrIV	6013579	6014214	1.44	0.019584
chrIV	6025802	6027486	1.25	0.0369489
chrIV	6047221	6048319	1.68	0.0102175
chrIV	6054265	6054699	1.65	0.00108846
chrIV	6080945	6081424	1.74	0.0102175
chrIV	6093702	6094223	1.43	0.00108846
chrIV	6095483	6097628	1.34	0.000288776
chrIV	6129388	6130230	1.54	0.0102175
chrIV	6136943	6138335	1.54	0.00314554
chrIV	6140391	6141548	2.19	9.87178e-07
chrIV	6311091	6311479	1.13	0.019584
chrIV	6326851	6327678	1.15	0.019584
chrIV	6335873	6337676	1.3	0.00108846
chrIV	6362346	6365263	1.92	2.92386e-06
chrIV	6366628	6368155	2.04	0.00108846
chrIV	6389894	6394300	2.74	6.65038e-09
chrIV	6435892	6436207	1.4	0.0369489
chrIV	6474442	6475003	1.72	0.00314554
chrIV	6554804	6556471	2.67	0.00314554
chrIV	6576070	6576786	1.71	0.0102175
chrIV	6748526	6750325	1.46	7.31875e-09
chrIV	6750959	6752295	2.75	0.000288776
chrIV	6909208	6909461	1.71	0.00314554
chrIV	6946102	6947696	1.95	2.92386e-06
chrIV	6996263	6997917	1.52	0.019584
chrIV	7095793	7096352	2.47	0.0102175
chrIV	7097892	7099862	2.23	7.31875e-09
chrIV	7233684	7234808	3.18	2.92386e-06
chrIV	7234915	7237149	1.89	0.000288776
chrIV	7260339	7261157	1.01	0.0369489
chrIV	7386752	7387795	1.48	0.00045436
chrIV	7390210	7393199	2.11	2.30713e-05
chrIV	7399182	7401374	3.09	0.00101942
chrIV	7401559	7402851	1.76	0.0102175
chrIV	7405830	7407607	2.74	2.43705e-11
chrIV	7425692	7426722	0.98	0.00314554
chrIV	7427611	7429460	2.05	1.57276e-07
chrIV	7537989	7538762	1.13	0.00108846
chrIV	7659152	7660672	2.31	0.00382972
chrIV	7661815	7662963	0.95	0.0369489
chrIV	7815725	7817452	2.3	5.98715e-05
chrIV	7817500	7818306	1.35	0.0369489
chrIV	7845393	7846072	1.69	0.0102175
chrIV	7902983	7904169	1.73	0.0102175
chrIV	8067842	8070812	2.58	6.76424e-11
chrIV	8093236	8095528	1.86	9.6284e-05
chrIV	8136022	8138017	2	2.30991e-05
chrIV	8141035	8142589	2.24	1.57276e-07
chrIV	8187306	8188020	1.24	0.0369489
chrIV	8229004	8230472	1.98	2.91148e-06
chrIV	8234084	8235688	2.21	9.87178e-07
chrIV	8279903	8281413	2.26	5.98715e-05
chrIV	8428105	8429146	1.47	0.0102175
chrIV	8431238	8432718	1.39	1.91292e-07
chrIV	8475128	8477108	2.05	7.31875e-09
chrIV	8525919	8526840	2.76	2.91148e-06
chrIV	8527319	8528660	1.82	0.00108846
chrIV	8533315	8533881	1.18	0.00314554
chrIV	8588612	8589282	1.6	0.00314554
chrIV	8604077	8607473	2.54	1.05864e-10
chrIV	8627191	8628003	1.39	0.00314554
chrIV	8628644	8630610	1.82	9.6284e-05
chrIV	8734053	8734725	1.52	5.98715e-05
chrIV	8852548	8853420	2.68	2.91148e-06
chrIV	8864216	8864820	1.89	2.30713e-05
chrIV	8879626	8880883	2.38	0.00045436
chrIV	8890336	8890843	1.32	0.0369489
chrIV	8906278	8906767	1.12	0.0369489
chrIV	8927254	8928881	1.06	0.0369489
chrIV	8974192	8975419	2.03	0.0102175
chrIV	9007652	9008627	1.86	0.00314554
chrIV	9077695	9081541	2.15	2.30713e-05
chrIV	9121580	9122164	1.45	0.019584
chrIV	9198016	9199790	1.05	0.0369489
chrIV	9216215	9218364	2.28	2.30991e-05
chrIV	9274075	9274569	2.11	5.98715e-05
chrIV	9274966	9276603	3.07	0.00101942
chrIV	9367457	9368606	1.97	0.00045436
chrIV	9445017	9445499	1.17	0.00314554
chrIV	9525562	9527219	1.46	0.00314554
chrIV	9528493	9528802	0.94	0.0369489
chrIV	9718281	9718855	1.53	0.0102175
chrIV	9761731	9762162	2.08	0.00382972
chrIV	9907673	9908157	1.2	0.0369489
chrIV	9927811	9928962	2.63	7.87546e-08
chrIV	9944168	9944752	1.62	0.0369489
chrIV	9947936	9948497	2.21	0.00382972
chrIV	9952830	9953855	2.77	9.87178e-07
chrIV	9977513	9978076	1.08	0.0369489
chrIV	9998909	9999558	1.4	0.00314554
chrIV	10054380	10055236	1.29	0.00314554
chrIV	10058871	10060755	1.03	0.0369489
chrIV	10155697	10156941	3.12	5.98715e-05
chrIV	10221370	10222707	1.59	5.98715e-05
chrIV	10250853	10252903	1.38	2.30991e-05
chrIV	10283581	10283970	1.4	0.0102175
chrIV	10329669	10332148	3.01	6.76424e-11
chrIV	10332174	10334530	2.96	1.70222e-05
chrIV	10501381	10505362	2.78	6.65038e-09
chrIV	10527830	10529784	2.56	2.92386e-06
chrIV	10574146	10574916	1.48	0.019584
chrIV	10664050	10665061	1.79	2.30713e-05
chrIV	10665549	10667112	1.97	9.87178e-07
chrIV	10685788	10686227	2.25	0.00382972
chrIV	10695127	10696579	1.27	0.00108846
chrIV	10816952	10818041	2.09	0.00108846
chrIV	10821003	10822846	1.79	0.00314554
chrIV	10865625	10866262	1.15	0.0369489
chrIV	10907289	10907873	2.02	5.98715e-05
chrIV	10912419	10913384	1.56	0.00108846
chrIV	10935370	10937391	2.84	1.05864e-10
chrIV	11063695	11065053	1.71	0.00108846
chrIV	11067136	11068301	1.33	0.0369489
chrIV	11106033	11106595	2.25	0.000288776
chrIV	11315923	11316810	1.11	0.019584
chrIV	11351829	11353031	1.24	0.0369489
chrIV	11378017	11379439	1.13	0.00314554
chrIV	11490098	11490580	1.8	0.0102175
chrIV	11490593	11491337	2.55	0.00382972
chrIV	11493928	11495840	1.09	0.0369489
chrIV	11522143	11522840	1.19	0.0369489
chrIV	11571133	11574010	2.84	3.18305e-10
chrIV	11583421	11585596	1.89	6.96581e-11
chrIV	11636046	11636699	1.57	0.00314554
chrIV	11645386	11646298	2.58	5.98715e-05
chrIV	11647686	11650132	2.11	2.12607e-06
chrIV	11650350	11650959	1.66	0.00314554
chrIV	11710186	11711488	1.28	0.0369489
chrIV	11748867	11749463	1.79	0.019584
chrIV	11750420	11751288	1.43	0.019584
chrIV	11779247	11779532	1.79	0.0102175
chrIV	11798938	11799960	1.49	0.019584
chrIV	11813581	11815748	1.59	5.98715e-05
chrIV	11859616	11860805	1.73	0.00314554
chrIV	11935056	11935507	1.07	0.0369489
chrIV	11952480	11953164	1.07	0.0369489
chrIV	11955784	11957686	1.43	5.98715e-05
chrIV	11998375	12000764	1.77	0.00314554
chrIV	12009210	12013731	2.82	9.27156e-18
chrIV	12057466	12058862	2.66	6.65038e-09
chrIV	12200680	12201234	1.92	0.00045436
chrIV	12334774	12336286	2.92	3.18305e-10
chrIV	12341951	12343142	1.16	0.0369489
chrIV	12494593	12495448	2.28	0.00382972
chrIV	12550798	12551411	1.68	0.0102175
chrIV	12586279	12587011	1.3	0.00108846
chrIV	12615198	12616939	1.95	4.15644e-08
chrIV	12757403	12758472	1.87	0.019584
chrIV	12814370	12819084	2.5	6.41833e-12
chrIV	12819431	12820539	1.82	0.0102175
chrIV	12833581	12834760	2.19	5.98715e-05
chrIV	13008324	13009910	1.77	2.30713e-05
chrIV	13020154	13022466	2.16	5.98715e-05
chrIV	13253703	13254547	2.17	0.000288776
chrIV	13287665	13290281	3.05	2.30713e-05
chrIV	13332766	13333547	1.83	0.0369489
chrIV	13398938	13399449	1.13	0.00314554
chrIV	13557425	13558364	1.68	0.0102175
chrIV	13561010	13562055	2.17	5.98715e-05
chrIV	13688687	13689616	2.64	1.70222e-05
chrIV	13693934	13697103	4.02	5.45672e-16
chrIV	14259955	14261435	2.25	2.30991e-05
chrIV	14360938	14363183	2.56	0.00045436
chrIV	14505668	14507249	2.63	2.30991e-05
chrIV	14610449	14614033	2.45	2.40206e-35
chrIV	14614353	14614897	1.43	0.00314554
chrIV	14621050	14622685	2.12	9.87178e-07
chrIV	14793574	14794664	0.9	0.00314554
chrIV	15005990	15006385	1.81	0.00045436
chrIV	15646227	15647393	1.16	0.0369489
chrIV	15647788	15648596	1.83	0.00045436
chrIV	16180944	16181613	2.71	0.00045436
chrIV	16469005	16469671	2.53	0.00045436
chrIV	16494394	16495028	1.1	0.00314554
chrIV	16495459	16496924	1.16	0.0369489
chrIV	16497033	16498545	1.28	0.019584
chrIV	17475656	17477469	1.43	0.0369489
chrMtDNA	813	10777	8.17	3.13582e-38
chrV	10981	11437	2.42	0.00101942
chrV	154636	155579	2.17	0.00382972
chrV	263072	263558	1.08	0.0369489
chrV	280628	281598	3.11	0.00101942
chrV	319795	320656	1.97	0.0102175
chrV	338860	340905	1.91	2.30713e-05
chrV	371099	371360	1.21	0.0369489
chrV	404132	404494	1.09	0.0369489
chrV	533629	534521	2.22	5.98715e-05
chrV	569705	571642	1.48	2.12607e-06
chrV	724576	724968	1.05	0.0369489
chrV	727519	731665	1.4	1.26634e-09
chrV	1055921	1056738	1.55	0.019584
chrV	1154442	1155357	1.61	0.0369489
chrV	1228545	1232345	2.26	3.18305e-10
chrV	1232649	1234065	2.35	0.00045436
chrV	1235903	1237667	2.61	0.00382972
chrV	1326429	1327347	1.73	0.019584
chrV	1340407	1341777	2.22	9.87178e-07
chrV	1392639	1393159	1.38	0.019584
chrV	1471182	1473168	2.9	2.92386e-06
chrV	1473771	1475402	1.31	0.019584
chrV	1475439	1476065	1.59	0.000288776
chrV	1874890	1875179	1.88	0.0102175
chrV	1891749	1893652	0.94	0.0369489
chrV	1908464	1910059	1.91	1.57276e-07
chrV	2070019	2070679	1.25	0.000288776
chrV	2076258	2076783	1.77	0.0102175
chrV	2133921	2134588	1.37	0.019584
chrV	2242648	2243331	1.47	0.0102175
chrV	2675453	2676288	1.19	0.0369489
chrV	2800516	2802788	2.48	1.70222e-05
chrV	2803013	2804249	3.34	7.31875e-09
chrV	3289053	3290044	2.6	9.6284e-05
chrV	3338588	3340113	2.03	0.00382972
chrV	3343970	3344410	1.18	0.019584
chrV	3395895	3396385	1.6	0.00314554
chrV	3398420	3399244	1.45	0.00314554
chrV	3402030	3403007	1.66	0.00314554
chrV	3409825	3410659	1.64	0.019584
chrV	3451704	3457479	1.59	2.12607e-06
chrV	3652844	3653144	1.14	0.0369489
chrV	3676966	3678072	1.88	0.00108846
chrV	3694459	3696119	1.9	0.00314554
chrV	3751600	3752088	1.16	0.0369489
chrV	4186364	4187243	1.1	0.00314554
chrV	4327047	4327754	2.1	0.00382972
chrV	4499340	4500619	3.13	3.1482e-07
chrV	4501847	4503591	1.92	0.00314554
chrV	4504867	4509034	2.73	3.20596e-14
chrV	4509155	4510020	1.43	0.000288776
chrV	4520980	4521272	1.09	0.0369489
chrV	4523240	4524635	2.31	9.87178e-07
chrV	4526735	4527526	1.64	0.019584
chrV	4694307	4695348	2.02	6.96581e-11
chrV	4776806	4778169	2.16	0.000288776
chrV	4823124	4823538	1.54	5.98715e-05
chrV	4835773	4836254	2.04	0.0102175
chrV	4963896	4966683	1.51	2.12607e-06
chrV	4967471	4969302	1.09	0.00314554
chrV	5049202	5051275	2.29	2.30713e-05
chrV	5069290	5070451	1.63	0.00314554
chrV	5214469	5215272	1.97	0.0369489
chrV	5226674	5227438	1.56	0.019584
chrV	5268278	5269002	1.1	0.00314554
chrV	5272247	5273402	1.77	0.0102175
chrV	5295477	5296534	3.21	2.91148e-06
chrV	5298300	5299974	1.62	9.87178e-07
chrV	5302371	5303761	3.44	9.87178e-07
chrV	5306368	5306608	1.26	0.019584
chrV	5318505	5319353	1.75	0.000288776
chrV	5319390	5320657	2.42	1.71656e-09
chrV	5320975	5321954	1.63	0.00045436
chrV	5325186	5325881	1.18	0.000288776
chrV	5402109	5403314	2.37	0.00382972
chrV	5408730	5409479	2.11	0.00108846
chrV	5476421	5477025	1.94	0.00045436
chrV	5605682	5606974	1.59	0.019584
chrV	5686740	5688473	1.03	0.0369489
chrV	5697603	5698174	1.66	0.00045436
chrV	5763853	5764749	1.37	0.00108846
chrV	5765129	5766565	1.48	0.000288776
chrV	5779787	5780745	2.65	2.12607e-06
chrV	5843584	5844731	1.49	2.12607e-06
chrV	5995868	5996854	1.44	5.98715e-05
chrV	6021947	6022910	1.02	0.00314554
chrV	6029295	6031445	2.48	2.30991e-05
chrV	6140145	6141539	2.14	0.0102175
chrV	6163609	6164233	2.22	0.00045436
chrV	6202122	6205089	3.13	2.43705e-11
chrV	6229432	6230845	1.62	0.0102175
chrV	6242925	6243878	1.87	2.30991e-05
chrV	6342074	6347092	3.22	1.47884e-20
chrV	6431080	6431490	1.83	0.0102175
chrV	6458512	6460823	2.87	4.15644e-08
chrV	6466543	6468520	2.8	1.91292e-07
chrV	6468604	6470641	1.83	0.000288776
chrV	6481599	6482855	1.78	0.019584
chrV	6483177	6483503	1.16	0.0369489
chrV	6516479	6518890	2.38	2.92386e-06
chrV	6536709	6537042	1.18	0.0369489
chrV	6618078	6618547	1.57	0.0102175
chrV	6750944	6752222	2.76	0.00045436
chrV	6752809	6753462	1.68	0.0102175
chrV	6768044	6770138	2.86	3.18305e-10
chrV	6773393	6774551	1.71	0.0102175
chrV	6874965	6876169	1.16	0.0369489
chrV	6879186	6880483	2.93	1.70222e-05
chrV	6888269	6888643	1.28	0.00314554
chrV	6925353	6927310	1.04	2.30991e-05
chrV	6928965	6931573	2.54	1.57276e-07
chrV	6998179	6998852	1.37	0.019584
chrV	7008654	7009200	1.78	0.0102175
chrV	7080316	7081768	2.38	9.6284e-05
chrV	7094969	7095893	2.53	5.98715e-05
chrV	7169698	7170527	1.67	0.0102175
chrV	7284294	7285264	1.51	0.00314554
chrV	7331529	7333554	1.25	0.0369489
chrV	7364958	7366047	1.66	0.0369489
chrV	7551331	7552422	1.02	0.00314554
chrV	7727568	7728959	2.41	2.30713e-05
chrV	7745724	7746400	2.44	1.70222e-05
chrV	7776769	7777500	1.05	0.0369489
chrV	7821613	7826789	2.73	9.27156e-18
chrV	7994749	7996862	1.92	0.00108846
chrV	8001216	8001830	1.01	0.0369489
chrV	8040533	8040891	1.03	0.0369489
chrV	8157743	8158425	1.1	0.0369489
chrV	8201455	8202341	1.82	0.0102175
chrV	8216241	8216881	1.64	0.00045436
chrV	8228106	8229234	1.02	0.0369489
chrV	8253965	8255645	1.83	0.0102175
chrV	8285342	8286220	2.91	0.00101942
chrV	8334290	8336959	1.44	0.019584
chrV	8450419	8452776	1.31	0.00314554
chrV	8545174	8546373	2.07	0.00108846
chrV	8652914	8653676	1.59	0.00314554
chrV	8653739	8656440	2.4	1.71656e-09
chrV	8657500	8658981	1.25	0.00314554
chrV	8659450	8661984	1.54	0.00108846
chrV	8662224	8664700	1.21	0.0369489
chrV	8666363	8668418	2.37	2.30713e-05
chrV	8778616	8782094	1.33	0.000288776
chrV	8785274	8786840	2.55	1.71656e-09
chrV	8801202	8802772	2.8	1.70222e-05
chrV	8913915	8914846	1.05	0.0369489
chrV	8922315	8923597	1.66	0.000288776
chrV	9054691	9056948	2.31	0.000288776
chrV	9110849	9112681	2.71	1.57276e-07
chrV	9124210	9124779	1	0.0369489
chrV	9216838	9218421	2	0.00108846
chrV	9225057	9226432	1.46	0.0369489
chrV	9238514	9242282	2	1.71656e-09
chrV	9247111	9248650	1.63	2.30991e-05
chrV	9270334	9271341	2.81	9.87178e-07
chrV	9271982	9275283	2.67	2.65792e-09
chrV	9296923	9300267	2.77	1.59017e-10
chrV	9323706	9324015	1.21	0.019584
chrV	9422431	9423380	1.74	0.00108846
chrV	9453544	9454354	1.78	0.0102175
chrV	9454863	9455189	1.95	0.00382972
chrV	9496412	9498076	1.48	2.92386e-06
chrV	9498088	9498616	1.66	0.0102175
chrV	9532213	9532677	1.86	0.00382972
chrV	9704011	9705598	2.04	0.00382972
chrV	9713892	9715355	1.3	0.0369489
chrV	9730687	9732169	2.02	5.98715e-05
chrV	9770556	9771070	1.11	0.0369489
chrV	9957219	9960842	2.98	5.28233e-21
chrV	9985349	9986535	2.34	2.92386e-06
chrV	9986693	9987487	2.37	2.12607e-06
chrV	10004878	10005600	2.56	9.6284e-05
chrV	10013882	10015664	1.81	2.30991e-05
chrV	10038422	10041231	1.5	1.91292e-07
chrV	10042305	10044370	1.65	2.92386e-06
chrV	10086256	10087724	2.44	7.31875e-09
chrV	10145529	10147793	2.2	4.15644e-08
chrV	10173799	10175191	2.11	2.30991e-05
chrV	10203816	10204366	1.37	0.019584
chrV	10246584	10248417	2.75	0.00101942
chrV	10457179	10457422	1.82	0.00382972
chrV	10458372	10459635	1.74	0.0102175
chrV	10463829	10464600	1.37	0.0369489
chrV	10465889	10467052	2.16	0.00045436
chrV	10467144	10469099	1.94	9.6284e-05
chrV	10469971	10470619	1.52	0.0102175
chrV	10470914	10473700	1.64	1.26634e-09
chrV	10508927	10509931	2.07	0.0102175
chrV	10515289	10516536	3.04	1.70222e-05
chrV	10569368	10570731	2.05	1.71656e-09
chrV	10639529	10639912	1.32	0.0369489
chrV	10664058	10665651	2.06	2.91148e-06
chrV	10666843	10667549	1.52	0.0369489
chrV	10667916	10668551	1.54	0.0102175
chrV	10679837	10683401	2.9	6.96581e-11
chrV	10698836	10699585	2.05	0.00108846
chrV	10716667	10718075	2.89	0.00382972
chrV	10718193	10725196	2.75	2.30695e-24
chrV	10725348	10728006	2.38	3.20596e-14
chrV	10730957	10731757	1.41	0.0369489
chrV	10857375	10859767	2.59	3.1482e-07
chrV	10869711	10870830	1.07	0.00314554
chrV	10904096	10904614	1.8	0.00382972
chrV	10909874	10910630	1.67	0.019584
chrV	10915326	10917882	2.91	6.96581e-11
chrV	10951719	10952619	1.56	0.000288776
chrV	11034903	11036702	2.28	0.0102175
chrV	11074527	11076654	2.28	7.87546e-08
chrV	11097781	11099116	1.67	0.0102175
chrV	11113692	11114069	1.59	0.019584
chrV	11169724	11170446	1.39	0.0369489
chrV	11208211	11209596	1.71	0.000288776
chrV	11215052	11215598	1.49	0.0102175
chrV	11226323	11226695	1.21	0.0369489
chrV	11281516	11282600	1.98	9.6284e-05
chrV	11307236	11309816	2.54	9.87178e-07
chrV	11318371	11318988	1.76	0.019584
chrV	11336025	11336407	1.59	0.0102175
chrV	11364922	11365465	1.22	0.0369489
chrV	11375090	11375785	1.83	0.0102175
chrV	11420353	11421439	3.86	5.98715e-05
chrV	11426377	11427076	1.4	0.019584
chrV	11429501	11430365	1.02	0.0369489
chrV	11504489	11506922	3.2	2.91148e-06
chrV	11507315	11508613	1.19	0.00314554
chrV	11512160	11513619	2.7	5.98715e-05
chrV	11529749	11530126	1.23	0.019584
chrV	11530248	11533553	2.04	1.17364e-16
chrV	11534768	11536370	1.92	0.000288776
chrV	11570098	11571244	1.48	2.30991e-05
chrV	11631139	11631762	1.24	0.019584
chrV	11673923	11675944	3.09	2.12607e-06
chrV	11677302	11679636	2.61	1.57276e-07
chrV	11777034	11778350	2.45	1.70222e-05
chrV	11799006	11799988	1.82	0.0102175
chrV	11823573	11824063	1.23	0.0369489
chrV	11836839	11837483	1.54	0.0369489
chrV	11883543	11884138	1.18	0.019584
chrV	11887784	11888441	1.84	5.98715e-05
chrV	11919437	11920041	2.84	1.70222e-05
chrV	11921627	11922554	2.04	9.6284e-05
chrV	11949338	11950597	1.45	2.92386e-06
chrV	11951304	11952296	1.38	0.019584
chrV	11958526	11959822	1.02	0.0369489
chrV	12025124	12028261	1.79	0.00045436
chrV	12086300	12086957	1.25	0.019584
chrV	12157983	12158835	2.14	0.00382972
chrV	12216644	12218037	2.16	0.0102175
chrV	12218999	12221414	1.2	2.30991e-05
chrV	12221733	12223489	2.54	2.91148e-06
chrV	12223806	12224788	1.64	0.00314554
chrV	12233077	12234175	1.29	0.00314554
chrV	12234311	12236102	1.16	0.00314554
chrV	12268213	12269815	1.16	5.98715e-05
chrV	12298369	12299610	1.26	2.30991e-05
chrV	12302934	12304003	1.01	2.12607e-06
chrV	12326620	12327550	1.11	0.0369489
chrV	12340587	12342383	2.23	0.000288776
chrV	12411425	12412185	2.45	0.00045436
chrV	12427491	12428124	1.83	9.6284e-05
chrV	12464428	12466079	1.2	0.019584
chrV	12466311	12468020	1.23	0.00314554
chrV	12476830	12477955	2.94	1.70222e-05
chrV	12514997	12516934	2.51	2.30713e-05
chrV	12517468	12518603	2.39	0.00101942
chrV	12535485	12537048	1.82	0.00314554
chrV	12538507	12539643	2.1	0.000288776
chrV	12548764	12549140	1.17	0.0369489
chrV	12553013	12553715	1.94	0.0102175
chrV	12635396	12638063	1.98	7.31875e-09
chrV	12786438	12787246	1.59	0.00045436
chrV	12820698	12821513	1.87	2.30991e-05
chrV	12851809	12853272	1.5	0.00314554
chrV	12895669	12898533	2.5	0.00382972
chrV	12977747	12979431	1.15	0.0369489
chrV	13082349	13084531	2.69	1.26634e-09
chrV	13088416	13089747	2.82	1.71656e-09
chrV	13153975	13155474	1.73	0.0102175
chrV	13160498	13162436	2.45	9.87178e-07
chrV	13224847	13226209	1.21	0.00314554
chrV	13288950	13290323	2.33	0.00382972
chrV	13298926	13302170	1.48	1.91292e-07
chrV	13343216	13344523	1.9	0.0102175
chrV	13350912	13352388	1.96	0.019584
chrV	13374265	13375233	1.58	0.019584
chrV	13376354	13377317	1.78	0.00314554
chrV	13391407	13393939	2.36	9.6284e-05
chrV	13396896	13399496	1.74	5.98715e-05
chrV	13473174	13474510	2.61	5.98715e-05
chrV	13564978	13565870	1.4	0.00314554
chrV	13655148	13656915	1.89	2.12607e-06
chrV	13657132	13660781	2.32	3.6844e-13
chrV	13667123	13667732	1.08	0.0369489
chrV	13782289	13782794	1.19	5.98715e-05
chrV	13786800	13790306	2.27	1.02066e-12
chrV	13806767	13807660	1.69	4.15644e-08
chrV	13807989	13809045	2.1	0.00045436
chrV	13999245	14000724	1.67	0.00045436
chrV	14001785	14002763	3.07	9.6284e-05
chrV	14002975	14006627	1.47	0.019584
chrV	14093249	14095107	1.71	5.98715e-05
chrV	14097810	14098998	1.25	0.019584
chrV	14100719	14101707	1.77	0.019584
chrV	14148715	14150749	1.8	0.019584
chrV	14361636	14362395	1.25	0.0369489
chrV	14572554	14574302	1.5	3.18305e-10
chrV	14618304	14620857	3.17	2.30713e-05
chrV	14625403	14626642	1.18	0.0369489
chrV	14649876	14650853	2.5	1.70222e-05
chrV	14762259	14762510	1.01	0.0369489
chrV	14791161	14791882	1.75	0.0102175
chrV	14800311	14800975	2.59	2.91148e-06
chrV	14820030	14821741	1.34	0.000288776
chrV	14830420	14832502	2.26	0.00045436
chrV	14846274	14849898	1.79	9.87178e-07
chrV	14870833	14873030	1.76	2.30713e-05
chrV	14897137	14897468	1.05	0.0369489
chrV	14908683	14909764	2.82	1.71656e-09
chrV	14910302	14911561	2.87	7.87546e-08
chrV	14985562	14986137	1.54	0.019584
chrV	15004429	15004751	1.46	0.0102175
chrV	15070436	15072087	2.74	9.87178e-07
chrV	15190770	15191607	1.61	0.00314554
chrV	15470714	15471742	1.76	0.019584
chrV	15566148	15566880	1.03	0.0369489
chrV	15661103	15661622	0.89	0.0369489
chrV	15662943	15664775	2.41	1.71656e-09
chrV	16195517	16195986	1.3	0.019584
chrV	16354026	16356199	1.92	0.000288776
chrV	16594897	16595689	1.61	9.87178e-07
chrV	16597458	16599018	1.5	0.00108846
chrV	16752198	16752901	1.22	0.0369489
chrV	16753838	16754509	1.35	0.0369489
chrV	16754917	16755356	1.06	0.0369489
chrV	16834927	16837751	1.69	2.30991e-05
chrV	17638434	17638912	1.26	0.0369489
chrV	17728454	17729257	2.88	0.00101942
chrV	17731451	17732958	1.98	0.00045436
chrV	17748918	17750125	4.24	1.70222e-05
chrV	18004044	18004390	2.49	0.00101942
chrV	19304067	19304489	1.28	0.019584
chrV	19307955	19309110	1.17	0.00314554
chrV	19545838	19547605	2.81	2.91148e-06
chrV	19731815	19732132	1.9	0.0102175
chrV	19737368	19738328	1.17	0.0369489
chrV	20418823	20419499	1.76	0.00045436
chrV	20456863	20457739	2.03	2.30713e-05
chrV	20655414	20656200	1.58	0.0369489
chrV	20711275	20713665	2.45	2.91148e-06
chrV	20779579	20780187	0.99	0.0369489
chrV	20794478	20795853	2.42	7.87546e-08
chrV	20849440	20851689	1.15	0.019584
chrX	46259	47062	1.98	0.00108846
chrX	491974	493366	1.99	9.6284e-05
chrX	620758	622106	1.76	2.12607e-06
chrX	669137	669423	1.63	0.00108846
chrX	811592	813567	2.02	5.98715e-05
chrX	844300	845116	1.24	0.0369489
chrX	926373	928838	2.17	2.30713e-05
chrX	928958	929251	1.26	0.000288776
chrX	1050134	1051753	1.86	0.00314554
chrX	1080310	1082648	2.91	2.12607e-06
chrX	1084647	1085380	1.73	0.00045436
chrX	1088564	1089187	1.83	0.0102175
chrX	1103735	1104652	2.04	0.00108846
chrX	1114066	1114848	1.6	0.000288776
chrX	1119871	1120962	2.08	9.6284e-05
chrX	1167900	1168596	1.46	0.0369489
chrX	1182748	1183751	1.1	0.0369489
chrX	1383515	1384109	1.49	0.000288776
chrX	1397413	1397966	1.35	0.00108846
chrX	1455024	1458206	2.42	2.30713e-05
chrX	1984439	1985248	1.35	0.0369489
chrX	2074225	2075733	1.48	0.0102175
chrX	2139355	2140965	1.22	2.12607e-06
chrX	2156405	2157595	1.29	0.0369489
chrX	2188089	2190377	2.25	9.6284e-05
chrX	2204489	2205634	2.28	0.0102175
chrX	2213488	2216267	1.71	1.91292e-07
chrX	2216356	2217154	1.55	0.019584
chrX	2218048	2218873	1.39	0.00108846
chrX	2220027	2221690	1.52	0.0102175
chrX	2221871	2222997	2.11	0.00314554
chrX	2228412	2230022	1.8	0.019584
chrX	2430856	2431749	1.23	0.000288776
chrX	2439535	2440010	1.19	0.019584
chrX	2443153	2444022	1.22	0.0369489
chrX	2448222	2449530	2.44	0.00101942
chrX	2495827	2497194	1.73	0.00314554
chrX	2508477	2509957	1.14	0.0369489
chrX	2513600	2514266	2.27	0.00382972
chrX	2518251	2521174	2.6	2.30991e-05
chrX	2539714	2541540	1.21	2.30991e-05
chrX	2547114	2549036	1.78	0.0102175
chrX	2550942	2553752	1.88	7.31875e-09
chrX	2566783	2567290	1.17	0.0369489
chrX	2567872	2568580	1.93	2.30713e-05
chrX	2568691	2570520	1.92	2.30991e-05
chrX	2590745	2593252	1.27	0.000288776
chrX	2615673	2621486	2.31	3.6844e-13
chrX	2842313	2843037	1.7	0.0102175
chrX	2852901	2853279	1.54	0.0102175
chrX	2884657	2885833	1.35	0.019584
chrX	2890696	2891667	1.03	0.000288776
chrX	2906799	2908459	1.16	0.0369489
chrX	2916777	2917414	1.19	0.0369489
chrX	2970740	2972442	2.1	0.00108846
chrX	3023726	3025704	2.48	1.71656e-09
chrX	3028832	3029623	1.49	0.00314554
chrX	3030180	3030581	0.99	0.0369489
chrX	3066625	3067362	1.12	0.000288776
chrX	3088801	3090574	1.18	0.019584
chrX	3107878	3109514	1.49	0.0369489
chrX	3115490	3116700	2.05	0.00045436
chrX	3130949	3132554	1.64	0.00045436
chrX	3181587	3183589	2.41	0.00101942
chrX	3211925	3212860	1.92	0.0102175
chrX	3212901	3214132	1.93	0.00108846
chrX	3226424	3227328	1.86	9.6284e-05
chrX	3245759	3247025	1.39	0.0369489
chrX	3255515	3257617	2.02	4.15644e-08
chrX	3260414	3261072	1.96	0.00045436
chrX	3263467	3263934	1.09	0.00314554
chrX	3267151	3268161	1.79	5.98715e-05
chrX	3309272	3310044	1.19	0.0369489
chrX	3312235	3313144	2.27	0.00045436
chrX	3411653	3412689	1.41	0.019584
chrX	3453977	3458362	2.93	2.00483e-16
chrX	3462209	3462816	1.52	0.00314554
chrX	3472076	3472818	1.65	0.00108846
chrX	3521445	3522759	1.23	0.0369489
chrX	3536261	3537753	3.01	4.15644e-08
chrX	3548533	3550123	2.58	0.00314554
chrX	3599975	3600665	1.3	0.019584
chrX	3621245	3623192	2.6	0.000288776
chrX	3645008	3646747	1.89	2.91148e-06
chrX	3682623	3684992	2.65	1.57276e-07
chrX	3688559	3689924	2.1	0.00045436
chrX	3705287	3707029	2.25	0.00314554
chrX	3709378	3709914	1.67	0.019584
chrX	3710791	3711592	1.12	0.00314554
chrX	3732557	3734325	2.18	0.000288776
chrX	3740960	3742112	1.39	0.019584
chrX	3786084	3788952	2.03	7.87546e-08
chrX	3833973	3834511	1.35	0.00108846
chrX	3839036	3840784	2.4	0.00045436
chrX	3856706	3859338	2.73	1.70222e-05
chrX	3881164	3882707	1.51	0.0102175
chrX	3890233	3891487	2.38	0.00382972
chrX	3891707	3892734	2.03	0.000288776
chrX	3898382	3901229	2.07	0.0102175
chrX	3902417	3904735	2.33	1.70222e-05
chrX	3943612	3946587	2.09	2.92386e-06
chrX	3955429	3957917	1.87	0.0369489
chrX	3959282	3961326	1.41	0.000288776
chrX	3977167	3979987	3.33	2.30991e-05
chrX	3983649	3984942	1.59	0.0369489
chrX	3984978	3985814	1.63	0.0369489
chrX	4062218	4062567	2.72	1.70222e-05
chrX	4074493	4075556	1.47	0.00108846
chrX	4082338	4083167	2.83	0.00382972
chrX	4106214	4107107	1.54	0.0102175
chrX	4107185	4110733	2.82	3.18305e-10
chrX	4130538	4132809	2.6	1.71656e-09
chrX	4139550	4140116	2.39	0.00101942
chrX	4140401	4141439	2.65	0.00101942
chrX	4142215	4143807	1.06	0.0369489
chrX	4144805	4146035	2.98	0.00045436
chrX	4157171	4158865	1.57	0.0102175
chrX	4215011	4216632	2.49	1.71656e-09
chrX	4219312	4219960	2.7	2.30991e-05
chrX	4247221	4247562	1.46	0.0102175
chrX	4248048	4248735	1.21	0.0369489
chrX	4265892	4266906	2.66	0.00108846
chrX	4293017	4295986	1.89	6.41833e-12
chrX	4379803	4380682	1.96	5.98715e-05
chrX	4381448	4382105	1.59	0.0369489
chrX	4489547	4491167	2.32	5.98715e-05
chrX	4498528	4499211	1.44	0.019584
chrX	4615438	4616622	1.19	0.0369489
chrX	4617959	4619150	1.93	5.98715e-05
chrX	4628263	4629362	1.83	5.98715e-05
chrX	4629647	4631385	1.86	0.00108846
chrX	4651197	4652378	1.29	0.019584
chrX	4699784	4701568	1.93	0.00382972
chrX	4748612	4750626	1.82	2.30991e-05
chrX	4793763	4794684	3.11	6.65038e-09
chrX	4801934	4804095	1.47	0.000288776
chrX	4879389	4880402	2.15	9.6284e-05
chrX	4895727	4896546	1.39	0.00314554
chrX	4901247	4902509	1.85	0.0102175
chrX	4905495	4906425	1.31	0.019584
chrX	4956942	4958877	2.79	2.00483e-16
chrX	4960703	4963281	1.48	0.019584
chrX	4963841	4964608	1.24	2.30991e-05
chrX	4970902	4973273	1.97	5.98715e-05
chrX	5026684	5030001	3.16	9.6284e-05
chrX	5181838	5184139	2.45	7.87546e-08
chrX	5190673	5196648	2.63	8.8734e-26
chrX	5198832	5200702	2.97	1.71656e-09
chrX	5212620	5214332	2.1	2.30713e-05
chrX	5243355	5246379	2.94	5.07106e-12
chrX	5305005	5305539	1.2	0.0369489
chrX	5346375	5346695	1.74	0.0102175
chrX	5466123	5467017	1.6	0.00314554
chrX	5474323	5476791	1.96	0.00314554
chrX	5489547	5490353	1.64	0.0369489
chrX	5504971	5507620	3.47	4.15644e-08
chrX	5588249	5589232	1.4	0.00045436
chrX	5590145	5590502	1.05	0.0369489
chrX	5591073	5593256	2.65	2.91148e-06
chrX	5694770	5696757	2.16	6.76424e-11
chrX	5746334	5746863	1.51	0.0369489
chrX	5753198	5753812	1.46	0.0369489
chrX	5787711	5787981	1.21	0.00314554
chrX	5804947	5806519	2.2	0.00382972
chrX	5811281	5813594	1.58	0.00314554
chrX	5815047	5816092	2.01	9.6284e-05
chrX	5819019	5820697	1.81	0.00045436
chrX	5827807	5829565	2.48	5.98715e-05
chrX	5854704	5856337	2.03	0.00382972
chrX	5856969	5858266	1.2	0.0369489
chrX	5942046	5945955	2.02	2.30713e-05
chrX	5967299	5968359	1.33	0.0369489
chrX	5971788	5974016	2.41	7.31875e-09
chrX	5976557	5978417	2.53	2.12607e-06
chrX	5993822	5996191	1.89	2.12607e-06
chrX	6040034	6043046	1.8	0.000288776
chrX	6066427	6066972	0.94	0.0369489
chrX	6127192	6129699	1.15	0.00314554
chrX	6131212	6132191	1.87	2.30713e-05
chrX	6133707	6135431	1.56	0.019584
chrX	6144117	6147071	2.87	3.18305e-10
chrX	6204690	6205224	1.91	0.0102175
chrX	6221223	6222553	1.24	0.00314554
chrX	6224769	6226446	2.87	0.00101942
chrX	6228285	6228749	1.26	0.00314554
chrX	6248696	6253509	1.97	9.87178e-07
chrX	6253911	6254964	1.99	7.87546e-08
chrX	6254996	6255693	1.73	2.92386e-06
chrX	6255752	6259435	2.35	1.57276e-07
chrX	6291210	6293174	1.25	0.00314554
chrX	6299200	6300502	1.96	5.98715e-05
chrX	6344126	6345016	1.47	0.00314554
chrX	6398693	6400233	3	9.6284e-05
chrX	6402594	6403572	1	0.000288776
chrX	6409597	6411448	1.86	5.98715e-05
chrX	6551233	6552020	1.33	0.000288776
chrX	6573953	6575158	1.46	0.019584
chrX	6591393	6592827	2.68	7.87546e-08
chrX	6639124	6640538	1.15	0.0369489
chrX	6688066	6688910	1.56	0.00314554
chrX	6726000	6726637	1.82	2.30713e-05
chrX	6727668	6730411	2.6	7.87546e-08
chrX	6737439	6744535	2.84	3.45439e-37
chrX	6744897	6747405	2.57	1.26634e-09
chrX	6748973	6749887	2.19	4.15644e-08
chrX	6749908	6750393	2.41	9.6284e-05
chrX	6789228	6790809	1.76	0.00382972
chrX	6806227	6809192	1.6	2.12607e-06
chrX	6822222	6824275	3.16	7.87546e-08
chrX	6825239	6826157	2.22	0.00108846
chrX	6894520	6895337	1.54	0.0369489
chrX	6958437	6960918	1.7	2.30713e-05
chrX	6961122	6961747	1.11	0.019584
chrX	7000865	7002507	3.07	0.00108846
chrX	7018972	7020398	2.04	7.31875e-09
chrX	7067385	7067645	1.09	0.000288776
chrX	7073651	7074246	2.04	0.00382972
chrX	7136867	7137852	1.47	2.30991e-05
chrX	7150769	7154447	2.48	1.26634e-09
chrX	7170067	7170605	1.38	0.0369489
chrX	7210492	7211734	2.63	0.00101942
chrX	7213791	7218835	2.15	1.57276e-07
chrX	7219599	7220223	1.04	0.0369489
chrX	7232390	7234998	1.46	1.57276e-07
chrX	7242412	7242969	1.67	0.00045436
chrX	7243229	7245113	1.22	0.00108846
chrX	7304998	7307266	2.86	2.91148e-06
chrX	7323309	7324418	1.53	0.0102175
chrX	7333253	7334954	1.32	0.00314554
chrX	7452676	7454720	1.38	0.000288776
chrX	7485439	7486492	2.24	9.6284e-05
chrX	7523316	7525773	2.69	1.02066e-12
chrX	7573258	7574361	2.57	7.87546e-08
chrX	7583934	7584508	1.07	0.00314554
chrX	7588807	7589233	1.07	0.0369489
chrX	7594051	7594535	1.36	0.00108846
chrX	7605606	7606730	2.1	0.0102175
chrX	7640982	7642975	1.28	0.019584
chrX	7648906	7649929	1.78	2.30991e-05
chrX	7661734	7662508	1.75	0.00314554
chrX	7704463	7704886	1.23	0.0369489
chrX	7715394	7719115	3.12	9.6284e-05
chrX	7776556	7777613	1.52	0.00314554
chrX	7857803	7858767	2.5	9.6284e-05
chrX	7883590	7886520	2.05	2.30713e-05
chrX	7944893	7946334	1.73	0.000288776
chrX	7947724	7949671	1.96	1.57276e-07
chrX	7951674	7954827	1.26	5.98715e-05
chrX	8019175	8022876	1.61	2.30713e-05
chrX	8051622	8056076	2.5	1.02066e-12
chrX	8163448	8165059	1.45	0.019584
chrX	8232477	8233982	1.5	0.0102175
chrX	8235573	8237373	2.23	0.00045436
chrX	8260744	8261950	2.17	0.00045436
chrX	8262315	8263559	3.26	6.65038e-09
chrX	8275640	8277426	1.76	4.15644e-08
chrX	8389327	8390191	2.21	0.0369489
chrX	8400961	8402228	2.92	0.00382972
chrX	8474901	8475375	2.46	0.00382972
chrX	8481661	8482579	3.13	0.00045436
chrX	8657704	8658555	1.49	0.00108846
chrX	8664697	8669436	1.53	1.59017e-10
chrX	8669591	8670457	1.64	0.00314554
chrX	8672962	8673503	1.17	0.0369489
chrX	8698919	8699424	1.56	0.00314554
chrX	8723146	8724688	1.63	0.0102175
chrX	8726431	8727995	2.47	0.00382972
chrX	8730992	8731696	1.33	0.00314554
chrX	8760596	8764277	3.01	4.95705e-14
chrX	8786799	8787430	1.67	0.00314554
chrX	8788803	8789798	1.46	0.00108846
chrX	8789885	8791044	1.11	0.00314554
chrX	8805755	8807022	1.71	0.00314554
chrX	8810759	8811625	1.36	0.019584
chrX	8902884	8903608	1.41	0.019584
chrX	8985611	8987144	2.08	0.0102175
chrX	8988963	8989341	1.3	0.019584
chrX	8994298	8996332	1.38	0.000288776
chrX	9066856	9068546	2.5	0.00101942
chrX	9160538	9162016	2.64	9.6284e-05
chrX	9226815	9232419	2.49	1.26634e-09
chrX	9280265	9281714	1.2	0.0369489
chrX	9300006	9303714	2.67	6.65038e-09
chrX	9321072	9323496	1.93	2.30991e-05
chrX	9372574	9374355	1.78	0.019584
chrX	9489172	9490715	2.33	9.6284e-05
chrX	9519676	9520118	1.1	0.019584
chrX	9547019	9548263	3.26	7.87546e-08
chrX	9548780	9553937	2.29	2.65792e-09
chrX	9559846	9561090	1.5	0.0369489
chrX	9562290	9564830	1.28	0.0369489
chrX	9596636	9597652	1.38	0.00314554
chrX	9598395	9601331	1.67	0.00314554
chrX	9635993	9637766	1.69	0.0102175
chrX	9668799	9671446	1.91	0.000288776
chrX	9714845	9715520	1.52	0.00045436
chrX	9718072	9719415	1.32	0.00108846
chrX	9733679	9736409	2.32	1.91292e-07
chrX	9829712	9833353	1.98	0.000288776
chrX	9841150	9846829	2.46	3.20596e-14
chrX	9883964	9884434	1.75	0.0102175
chrX	9933196	9934857	2.4	7.87546e-08
chrX	10005628	10007388	2.16	5.98715e-05
chrX	10015515	10016221	2.88	3.1482e-07
chrX	10017390	10018287	1.32	0.019584
chrX	10021779	10022776	2.34	9.6284e-05
chrX	10050981	10053752	2.71	5.07106e-12
chrX	10068878	10069381	2.25	0.00382972
chrX	10070912	10072341	1.76	0.00108846
chrX	10146769	10149679	1.9	2.30713e-05
chrX	10158328	10160942	2.88	4.15644e-08
chrX	10176012	10176759	1.28	0.0369489
chrX	10203942	10205925	1.35	0.00108846
chrX	10206103	10206915	0.99	0.0369489
chrX	10250991	10251938	1.17	0.0369489
chrX	10252991	10255935	3.35	7.87546e-08
chrX	10345793	10348383	1.78	2.12607e-06
chrX	10392776	10397276	3.02	4.12753e-12
chrX	10410430	10412014	2.35	9.6284e-05
chrX	10412773	10414459	1.41	1.57276e-07
chrX	10427611	10429597	1.97	9.6284e-05
chrX	10447559	10450036	2.61	7.31875e-09
chrX	10559295	10560416	1.16	0.00314554
chrX	10594089	10598794	2.09	3.6844e-13
chrX	10611791	10612752	1.27	0.00314554
chrX	10613960	10614899	2.17	9.6284e-05
chrX	10628392	10629946	2.23	9.6284e-05
chrX	10634431	10640042	2.73	9.6284e-05
chrX	10646258	10647727	1.34	0.019584
chrX	10660818	10661783	1.33	0.00108846
chrX	10690800	10691628	1.85	0.00314554
chrX	10765695	10769503	3.14	2.43705e-11
chrX	10770936	10772416	3	1.70222e-05
chrX	10834643	10836798	2.74	0.00101942
chrX	10897650	10898387	1.36	0.019584
chrX	10900706	10901504	2.12	0.00045436
chrX	10906958	10910236	2.18	2.92386e-06
chrX	10910672	10911360	1.67	0.0369489
chrX	10922698	10923767	1.88	0.00045436
chrX	10925881	10926803	1.29	0.019584
chrX	10933372	10934218	1.26	0.00314554
chrX	10941804	10942433	2.35	0.00382972
chrX	10947496	10949190	2.44	0.000288776
chrX	11035606	11036416	2.2	2.91148e-06
chrX	11075672	11077103	1.37	0.019584
chrX	11141740	11143102	2.07	9.6284e-05
chrX	11166124	11167460	1.65	0.019584
chrX	11190074	11192693	1.82	0.000288776
chrX	11246710	11248645	2.01	2.12607e-06
chrX	11281386	11281971	1.88	2.30713e-05
chrX	11289596	11291094	1.16	0.0369489
chrX	11368235	11370562	2.55	0.000288776
chrX	11374224	11375218	1.61	2.12607e-06
chrX	11378800	11379927	3.51	2.30713e-05
chrX	11409686	11410115	1.18	0.019584
chrX	11422165	11422494	0.95	0.0369489
chrX	11453918	11455577	1.72	0.0102175
chrX	11462119	11465912	2.8	6.65038e-09
chrX	11471511	11472730	2.03	0.00314554
chrX	11472961	11474851	3.54	3.1482e-07
chrX	11476622	11479475	2.79	9.87178e-07
chrX	11480659	11481947	2.4	1.70222e-05
chrX	11482061	11483526	2.15	4.15644e-08
chrX	11546070	11548629	1.43	0.0102175
chrX	11559617	11560544	3.41	1.70222e-05
chrX	11573433	11575963	2.78	9.87178e-07
chrX	11576198	11577674	1.62	0.0369489
chrX	11582927	11583213	1.21	0.019584
chrX	11598654	11599701	1.16	0.0369489
chrX	11605112	11607879	1.62	0.00314554
chrX	11639719	11640609	1.55	0.0369489
chrX	11661171	11663758	2.77	5.98715e-05
chrX	11690318	11690622	1.29	0.019584
chrX	11820896	11821875	1.85	0.0102175
chrX	12054996	12055850	1.35	5.98715e-05
chrX	12162594	12163774	1.36	0.019584
chrX	12172850	12176792	1.99	5.45672e-16
chrX	12177190	12178290	2.28	9.6284e-05
chrX	12178759	12179501	2.28	2.91148e-06
chrX	12181425	12182074	1.5	2.92386e-06
chrX	12183159	12183812	1.51	0.0102175
chrX	12184288	12185447	1.58	2.30713e-05
chrX	12199377	12200470	1.46	0.00314554
chrX	12244797	12246763	2.61	0.00101942
chrX	12250053	12252232	2.12	0.00314554
chrX	12378380	12379384	1.35	0.0369489
chrX	12385890	12387259	1.51	0.00314554
chrX	12408566	12411082	3.04	6.96581e-11
chrX	12413026	12413836	1.66	0.0369489
chrX	12419588	12421657	1.58	0.000288776
chrX	12422684	12423780	1.97	5.98715e-05
chrX	12444637	12446014	1.47	0.0369489
chrX	12474444	12475219	2.18	0.0102175
chrX	12509408	12510961	2.3	1.71656e-09
chrX	12514884	12516030	2.44	2.92386e-06
chrX	12522762	12523307	2.08	0.00314554
chrX	12630900	12632536	2.2	0.00382972
chrX	12796728	12798008	2.08	3.18305e-10
chrX	12834801	12840137	3.24	4.95705e-14
chrX	12852572	12853809	1.86	0.00314554
chrX	12869986	12871337	2.35	0.00108846
chrX	12872230	12874103	2.85	7.31875e-09
chrX	12874694	12878891	3.18	2.41904e-17
chrX	12892864	12893297	1.83	0.019584
chrX	12908413	12911035	1.81	0.000288776
chrX	12934586	12935707	3.13	0.00101942
chrX	13105665	13107158	1.39	0.019584
chrX	13143759	13145872	2.23	0.00314554
chrX	13157835	13159947	1.88	0.00314554
chrX	13163995	13165390	1.9	0.0102175
chrX	13167933	13170449	1.8	5.98715e-05
chrX	13205133	13207119	1.42	0.00108846
chrX	13220134	13223113	2.33	2.12607e-06
chrX	13318114	13319533	1.27	0.0369489
chrX	13339536	13341223	1.31	0.0369489
chrX	13350545	13352012	2.61	5.98715e-05
chrX	13352400	13355604	2.08	1.17364e-16
chrX	13357949	13361326	2.09	0.00314554
chrX	13365333	13367836	1.41	0.019584
chrX	13525631	13529227	1.82	7.31875e-09
chrX	13544041	13545126	2.1	0.00314554
chrX	13554847	13555699	3.5	2.91148e-06
chrX	13712859	13713243	1.99	0.00108846
chrX	13743001	13743761	1.4	0.019584
chrX	13744047	13745238	3.08	0.00101942
chrX	13768642	13769211	1.57	0.019584
chrX	13840734	13842224	1.54	0.0102175
chrX	13871370	13874720	2.5	1.71656e-09
chrX	13950664	13951215	1.54	0.019584
chrX	13968016	13970661	1.6	0.019584
chrX	13971888	13976951	2.04	2.12607e-06
chrX	14001390	14002141	1.08	0.0369489
chrX	14038800	14040672	3.43	2.92386e-06
chrX	14044984	14046408	1.95	0.000288776
chrX	14054101	14057498	3.07	6.41833e-12
chrX	14228934	14229361	1.52	0.0102175
chrX	14287237	14288889	3.79	9.6284e-05
chrX	14292476	14293719	2.65	2.91148e-06
chrX	14494904	14497047	1.32	0.00314554
chrX	14502223	14503574	1.94	0.019584
chrX	14503766	14505266	1.92	2.92386e-06
chrX	14557152	14558099	1.95	9.87178e-07
chrX	14559619	14560943	2.39	1.07654e-17
chrX	14560951	14563490	2.29	2.43705e-11
chrX	14563862	14564360	1.91	2.91148e-06
chrX	14601443	14603351	2.31	9.6284e-05
chrX	14653953	14655465	1.46	0.00314554
chrX	14656124	14656912	1.95	0.00108846
chrX	14658550	14658833	1.01	0.00314554
chrX	14682732	14685580	2.39	1.02066e-12
chrX	14708118	14709510	1.19	0.000288776
chrX	14735080	14735668	1.17	0.0369489
chrX	14737046	14737559	2.45	0.00045436
chrX	14790221	14791313	1.75	0.019584
chrX	14810152	14810926	1.58	0.0369489
chrX	14824817	14825682	1.58	0.0102175
chrX	14827161	14828045	1.7	0.0102175
chrX	15015658	15016923	2.67	2.30713e-05
chrX	15038806	15039476	1.38	0.00314554
chrX	15188504	15191160	1.93	2.30991e-05
chrX	15191275	15192309	2.53	9.87178e-07
chrX	15194043	15195102	1.52	2.30991e-05
chrX	15195747	15196622	1.53	2.30713e-05
chrX	15210727	15211885	1.84	2.30713e-05
chrX	15251988	15252577	2.12	0.0102175
chrX	15273574	15275316	2.02	5.98715e-05
chrX	15327840	15329631	2.19	0.00045436
chrX	15339755	15342221	1.24	2.30991e-05
chrX	15344876	15346675	1.38	0.000288776
chrX	15353304	15354587	2.66	1.70222e-05
chrX	15371896	15372606	1.49	0.00108846
chrX	15380032	15381059	3.23	6.76424e-11
chrX	15382279	15383766	2.95	2.30713e-05
chrX	15412457	15412953	1.04	0.0369489
chrX	15554937	15556236	2.72	0.00101942
chrX	15575284	15577252	1.57	0.0102175
chrX	15606292	15608042	1.44	0.019584
chrX	15704788	15705171	1.55	0.00045436
chrX	15744976	15745607	1.85	0.019584
chrX	15940534	15943792	2.24	1.43231e-08
chrX	15993487	15994426	1.28	0.00314554
chrX	16039842	16041014	1.23	0.0369489
chrX	16044308	16045603	1.66	0.00108846
chrX	16097661	16098056	1.45	0.00314554
chrX	16125856	16127650	1.59	0.00314554
chrX	16133698	16134224	1.97	0.00382972
chrX	16319780	16321485	1.03	0.0369489
chrX	16360722	16361783	3.48	1.70222e-05
chrX	16363039	16364697	1.77	0.00314554
chrX	16364885	16366044	1.51	0.00045436
chrX	16387945	16392671	2.63	3.6844e-13
chrX	16401895	16404009	1.77	0.00045436
chrX	16404533	16406777	2	4.15644e-08
chrX	16448878	16449710	1.3	0.0369489
chrX	16456637	16457545	2.71	3.1482e-07
chrX	16484095	16485650	2.16	2.91148e-06
chrX	16514010	16515593	2.69	0.00101942
chrX	16523980	16526387	2.19	2.30713e-05
chrX	16534137	16538382	2.82	7.31875e-09
chrX	16556701	16557138	2.13	0.0102175
chrX	16582382	16583974	3.78	2.91148e-06
chrX	16584780	16585863	1.85	0.000288776
chrX	16611134	16613217	2.39	5.98715e-05
chrX	16640456	16644551	1.96	3.20596e-14
chrX	16648650	16649145	1.92	0.00382972
chrX	16652511	16655770	2.69	5.28233e-21
chrX	16657845	16658676	2.79	0.00101942
chrX	16769845	16771416	2.57	2.30713e-05
chrX	16774470	16775975	2.6	5.98715e-05
chrX	16796607	16797914	1.22	0.0369489
chrX	16814218	16815757	1.35	0.019584
chrX	16844230	16845948	1.24	1.91292e-07
chrX	16901843	16902609	1.85	0.0369489
chrX	16903738	16906301	1.26	0.019584
chrX	16957138	16961844	1.55	1.57276e-07
chrX	17040733	17043732	2.05	2.92386e-06
chrX	17057308	17059675	1.09	0.0369489
chrX	17062880	17064958	3.22	0.000288776
chrX	17215985	17217500	2.01	1.43231e-08
chrX	17369252	17369901	1.12	0.0369489
chrX	17372649	17374475	0.99	0.00314554
chrX	17384737	17385696	1.17	2.30991e-05
chrX	17390182	17391165	1.75	0.00045436
chrX	17412732	17413753	1.51	0.019584
chrX	17421445	17421931	1.88	0.0102175
chrX	17430335	17432258	1.79	9.6284e-05
chrX	17456457	17458935	2.57	1.71656e-09
chrX	17505651	17506578	3.42	0.00101942
chrX	17509624	17510265	2.13	5.98715e-05
chrX	17512670	17515668	2.19	1.43231e-08
chrX	17515893	17519175	2.53	4.95705e-14
chrX	17519358	17520171	1.56	9.87178e-07
chrX	17527698	17528478	1.55	0.019584
chrX	17627366	17628200	1.32	0.0369489
chrX	17631788	17634922	1.82	2.30991e-05
chrX	17636003	17636826	2.09	9.6284e-05
chrX	17638751	17641196	2.1	4.15644e-08
chrX	17666275	17669045	2.71	4.15644e-08
chrX	17670137	17671218	2.05	7.87546e-08

## Sheet: LIN-22 L4 peaks
Chromosome	start coordinate	end coordinate	TaDa score	FDR
chrI	34955	36849	1.64	0.0239441
chrI	295587	296036	1.64	0.0239441
chrI	296647	298021	1.59	0.035606
chrI	298453	300249	1.68	0.0239441
chrI	381243	381798	1.63	0.035606
chrI	515050	515560	2.43	0.0239441
chrI	821439	822062	2.79	3.77173e-05
chrI	825469	826773	2.26	0.000364999
chrI	828316	828835	3.91	3.164e-06
chrI	832996	833460	1.43	0.035606
chrI	882294	883667	2.54	0.00354354
chrI	998684	999802	2.4	0.000158436
chrI	1068676	1070465	2.4	7.11646e-10
chrI	1149740	1150537	1.55	0.035606
chrI	1481745	1482706	1.55	0.035606
chrI	1564420	1564645	1.52	0.0239441
chrI	1697930	1698772	1.91	0.0239441
chrI	1738063	1739158	1.31	0.00354354
chrI	2153867	2154643	2.52	0.00198245
chrI	2451070	2452307	2.13	0.00354354
chrI	2667665	2668388	2.82	3.164e-06
chrI	2705557	2706369	2.25	0.0126649
chrI	2727313	2730387	1.75	1.22878e-05
chrI	3245716	3248523	3.04	6.30504e-11
chrI	3329388	3331108	1.85	0.0239441
chrI	3381310	3381966	1.52	0.00354354
chrI	3419193	3419828	1.34	0.00354354
chrI	3671238	3672259	1.29	0.035606
chrI	3713340	3713778	1.56	0.035606
chrI	3737203	3738922	2.97	6.30504e-11
chrI	3752973	3755024	3	3.08941e-05
chrI	3890935	3892045	2.57	0.000158436
chrI	3899183	3900593	2.1	6.35964e-08
chrI	3988124	3988809	1.36	0.00354354
chrI	4005159	4006679	2.18	5.86243e-05
chrI	4006922	4010093	2.46	0.0001089
chrI	4010661	4014006	3.37	7.73191e-16
chrI	4016952	4018459	2.55	8.53613e-08
chrI	4020599	4021418	1.44	0.035606
chrI	4035244	4036677	2.25	6.30504e-11
chrI	4036755	4037861	2.62	0.000696471
chrI	4050153	4050838	2.18	0.000696471
chrI	4130600	4131515	2.36	0.00354354
chrI	4298171	4298590	1.61	0.0239441
chrI	4316196	4317968	2.93	7.11646e-10
chrI	4322392	4323154	1.53	0.0239441
chrI	4329865	4331139	2.53	0.000158436
chrI	4332612	4334698	1.59	3.08941e-05
chrI	4372710	4374701	2.04	0.000364999
chrI	4420706	4422063	2.08	0.0239441
chrI	4432879	4435645	2.66	2.13793e-08
chrI	4486589	4488111	2.19	0.0239441
chrI	4489305	4491305	2.91	2.2401e-09
chrI	4493443	4494456	1.71	0.0239441
chrI	4611207	4612177	1.65	0.035606
chrI	4700986	4702232	1.68	0.0239441
chrI	4713428	4716457	2.07	1.88421e-10
chrI	4741466	4742145	4.62	5.86243e-05
chrI	4744226	4745283	1.99	0.00198245
chrI	4746858	4747243	2.24	0.0239441
chrI	4748777	4750099	3.27	0.0001089
chrI	4776366	4776707	1.66	0.035606
chrI	4785073	4787774	2.7	2.43621e-06
chrI	4923480	4924363	2.21	0.00354354
chrI	4932641	4934269	2.11	0.0239441
chrI	4935365	4936561	2.69	6.30504e-11
chrI	4939769	4943373	2.1	1.7433e-12
chrI	4974461	4975010	1.54	0.0239441
chrI	4997415	5000341	4.12	3.08941e-05
chrI	5019827	5020937	2.2	0.0001089
chrI	5037110	5037674	2.49	0.0239441
chrI	5086446	5088533	2.68	0.00147368
chrI	5140020	5141776	2.33	0.00198245
chrI	5241852	5242529	1.75	0.035606
chrI	5291899	5292984	1.48	0.035606
chrI	5293374	5295239	2.39	3.08941e-05
chrI	5314766	5316936	2.08	0.000696471
chrI	5330474	5332777	3.63	5.60326e-10
chrI	5352477	5353701	3.48	0.00198245
chrI	5388821	5390779	1.52	0.00198245
chrI	5408965	5410659	2.04	3.08941e-05
chrI	5493404	5494056	1.41	0.035606
chrI	5502136	5503040	1.98	0.000696471
chrI	5515702	5516435	1.61	0.035606
chrI	5573439	5574380	1.5	0.000364999
chrI	5585903	5587577	2.14	3.164e-06
chrI	5598794	5600880	2.24	6.70067e-09
chrI	5736182	5737202	1.76	0.000158436
chrI	5769925	5770672	2.45	0.000696471
chrI	5773618	5774034	1.98	0.0126649
chrI	5826123	5826872	2.34	0.0239441
chrI	5827118	5828897	1.37	0.00354354
chrI	5894760	5895526	2.15	0.0126649
chrI	5977856	5979376	1.68	0.0239441
chrI	5996578	5997877	2.34	2.13793e-08
chrI	6074823	6075188	1.55	0.0239441
chrI	6119487	6120822	1.79	0.0126649
chrI	6123062	6123474	1.96	0.00354354
chrI	6156564	6157215	1.67	0.035606
chrI	6171056	6171729	2.31	3.164e-06
chrI	6174367	6175837	2.25	8.53613e-08
chrI	6176466	6176986	1.87	0.00198245
chrI	6292995	6294149	2.45	0.00354354
chrI	6330618	6332572	1.46	0.000364999
chrI	6333584	6335204	3.35	3.08941e-05
chrI	6336576	6338280	3.92	0.0001089
chrI	6339799	6340798	2.83	3.77173e-05
chrI	6373368	6374606	2.14	0.000158436
chrI	6460106	6460498	2.13	0.0239441
chrI	6506756	6507701	2.11	0.0126649
chrI	6580518	6581821	2.16	0.000364999
chrI	6745295	6746541	1.54	0.00354354
chrI	6767281	6771247	2.64	1.63999e-13
chrI	6882010	6884074	2.63	6.70067e-09
chrI	6958745	6959421	1.68	0.035606
chrI	6963113	6964385	1.6	0.035606
chrI	7027252	7028645	2.82	3.77173e-05
chrI	7056414	7057718	2.42	0.00449346
chrI	7081680	7085889	2.28	4.27478e-09
chrI	7094042	7094394	1.61	0.0239441
chrI	7147276	7149427	2.33	0.0001089
chrI	7175044	7176365	2.3	0.000364999
chrI	7286501	7288506	2.23	0.0001089
chrI	7346996	7349240	1.79	3.85028e-06
chrI	7382991	7384968	2.33	4.27478e-09
chrI	7385098	7385584	1.64	0.0239441
chrI	7409151	7409831	1.86	0.00354354
chrI	7474683	7476261	2.5	2.2401e-09
chrI	7507166	7508529	2.79	0.000696471
chrI	7518069	7519791	2.65	2.43621e-06
chrI	7521669	7522500	2.08	0.0126649
chrI	7595290	7597371	2.1	6.70067e-09
chrI	7601399	7601761	2.02	0.00449346
chrI	7617897	7618499	2.3	3.164e-06
chrI	7657727	7660135	2.22	1.22878e-05
chrI	7663034	7664051	2.2	0.00354354
chrI	7690406	7691548	2.18	0.00354354
chrI	7711365	7713373	2.6	5.86243e-05
chrI	7715285	7716556	1.3	0.035606
chrI	7798642	7801094	2.24	3.75212e-10
chrI	7801160	7802770	3.09	5.86243e-05
chrI	7866517	7869562	2.37	1.22878e-05
chrI	7928699	7929413	2.28	3.164e-06
chrI	7947961	7948759	2.18	1.22878e-05
chrI	7951609	7952325	3.28	0.00147368
chrI	7954569	7955437	2.21	5.86243e-05
chrI	8309994	8312114	1.52	0.00354354
chrI	8411446	8413359	2.59	8.53613e-08
chrI	8574329	8574936	1.61	0.00354354
chrI	8578347	8578916	1.36	0.035606
chrI	8710663	8711961	2.02	0.0126649
chrI	8761371	8762303	2.25	0.0126649
chrI	8865361	8865705	2.14	0.0126649
chrI	8974605	8977124	3.49	2.13793e-08
chrI	8979221	8979879	1.89	0.000364999
chrI	8981327	8982288	1.92	0.00354354
chrI	8982585	8984170	2.49	3.08941e-05
chrI	8985860	8987180	2.53	0.0001089
chrI	9016040	9016709	2.46	0.0001089
chrI	9018918	9020084	1.55	0.000364999
chrI	9095017	9096376	1.99	0.000696471
chrI	9114707	9118048	2.86	2.36551e-14
chrI	9145156	9145714	1.94	0.000364999
chrI	9184255	9185495	2.17	0.00449346
chrI	9192497	9193568	2.62	0.00354354
chrI	9241573	9243419	1.74	3.08941e-05
chrI	9276511	9277819	1.7	0.035606
chrI	9374619	9376502	2.55	6.35964e-08
chrI	9378734	9379743	2.34	0.000364999
chrI	9381770	9384096	2.27	1.7433e-12
chrI	9413293	9414228	2.56	0.00198245
chrI	9428346	9431009	3.48	1.88421e-10
chrI	9447206	9448825	2.48	0.0001089
chrI	9461432	9462805	1.88	0.0126649
chrI	9474437	9475321	2.06	0.0239441
chrI	9499977	9501714	1.86	8.60399e-07
chrI	9515646	9517296	1.91	1.22878e-05
chrI	9537632	9539056	3.78	2.43621e-06
chrI	9540916	9542301	2.2	0.00449346
chrI	9547640	9548812	1.94	0.00354354
chrI	9550399	9551876	2.73	3.164e-06
chrI	9581035	9582979	2.2	3.08941e-05
chrI	9584255	9585014	3.88	1.01559e-06
chrI	9682580	9683911	1.57	0.035606
chrI	9684860	9686266	2.74	2.2401e-09
chrI	9702543	9703944	1.47	0.00354354
chrI	9739398	9740720	2.94	2.48326e-11
chrI	9756735	9757493	3.21	0.000696471
chrI	9846024	9846753	1.9	0.00354354
chrI	9850226	9851169	1.46	0.035606
chrI	9851352	9854440	2.14	3.05001e-07
chrI	9857664	9858683	2.46	0.00198245
chrI	9875253	9876080	1.72	0.035606
chrI	9881634	9883273	2.26	0.00354354
chrI	9883512	9883978	1.32	0.00354354
chrI	9892980	9893958	2.72	5.86243e-05
chrI	9944113	9948400	2.58	1.88421e-10
chrI	9962417	9963529	2.88	1.22878e-05
chrI	10003221	10004897	2.9	0.000696471
chrI	10035300	10036868	1.89	0.0126649
chrI	10039105	10039769	1.76	0.0126649
chrI	10074025	10075208	2.99	3.77173e-05
chrI	10097786	10099344	1.51	0.035606
chrI	10104604	10107032	2.09	3.164e-06
chrI	10108171	10108733	1.58	0.0239441
chrI	10163042	10163783	2.25	0.0239441
chrI	10232492	10233747	1.94	0.0126649
chrI	10280199	10280827	1.44	0.035606
chrI	10281645	10282660	1.59	0.00198245
chrI	10285196	10286907	2.96	0.00147368
chrI	10381138	10381871	1.79	0.035606
chrI	10395697	10396262	1.43	0.035606
chrI	10542533	10543649	2.39	3.05001e-07
chrI	10560469	10562760	2.52	3.05001e-07
chrI	10584242	10584943	1.74	0.0239441
chrI	10590322	10590853	2.36	0.0001089
chrI	10748439	10749036	2.12	2.43621e-06
chrI	10752664	10754759	2.48	2.13793e-08
chrI	10758170	10758648	1.59	0.0239441
chrI	10761311	10762781	1.89	0.00354354
chrI	10766245	10769681	3.11	2.36551e-14
chrI	10828015	10829662	4.16	3.164e-06
chrI	11090919	11091581	1.84	0.035606
chrI	12113487	12113807	2	0.000364999
chrI	12549774	12551773	3.46	3.164e-06
chrI	12553067	12555220	1.95	3.08941e-05
chrI	12571233	12572924	2.06	0.000158436
chrI	12574780	12575997	2.41	5.86243e-05
chrI	12814056	12815153	2.9	0.00449346
chrI	12815786	12816475	1.59	0.035606
chrI	12884931	12885665	1.94	0.035606
chrI	12964757	12965467	1.66	0.035606
chrI	13324788	13325441	2.21	0.0126649
chrI	13369435	13369876	2.25	0.00449346
chrI	13652379	13653227	1.74	0.00354354
chrI	14320044	14321025	1.86	0.000364999
chrI	14384172	14385134	1.67	0.0239441
chrI	14541575	14542588	2.58	0.0126649
chrI	14627486	14628815	1.33	0.035606
chrI	14630730	14632557	1.94	0.00354354
chrI	14804709	14805706	1.69	0.00354354
chrI	14806738	14808540	1.54	0.035606
chrI	14834574	14835263	1.78	0.0126649
chrI	14855613	14856500	2.45	0.00198245
chrI	14863105	14864121	1.61	0.000364999
chrI	14936396	14937486	3.23	5.86243e-05
chrI	14970508	14972243	1.73	0.0239441
chrI	14972885	14973368	1.59	0.00354354
chrII	75596	78974	3.98	7.73191e-16
chrII	300820	301875	3.82	3.77173e-05
chrII	716309	717115	3.23	0.0001089
chrII	1141553	1142931	3.08	1.01559e-06
chrII	2686580	2687512	2.3	0.00198245
chrII	2728535	2730158	1.84	0.000696471
chrII	2983287	2983987	2.6	0.00198245
chrII	4011647	4013055	2.13	0.035606
chrII	4038486	4039098	1.43	0.035606
chrII	4096865	4097566	2.82	3.77173e-05
chrII	4183264	4184612	1.73	0.00198245
chrII	4376340	4376978	3.58	3.77173e-05
chrII	4420190	4420573	1.68	0.0239441
chrII	4510352	4511085	2.22	0.00449346
chrII	4671782	4673610	1.64	3.08941e-05
chrII	4676113	4676502	1.36	0.00354354
chrII	4723663	4724524	1.54	0.000364999
chrII	4736583	4737882	3.21	8.53613e-08
chrII	4767112	4768526	2.55	0.000696471
chrII	4854303	4854665	3.33	0.00147368
chrII	4906132	4908902	2.23	3.85028e-06
chrII	5014925	5015848	1.78	0.00354354
chrII	5094363	5095592	2.81	3.05001e-07
chrII	5119819	5121080	1.57	0.000364999
chrII	5180859	5182223	1.89	0.00354354
chrII	5219703	5220135	1.28	0.035606
chrII	5282435	5283073	3.33	0.00147368
chrII	5299156	5300394	3.02	0.00147368
chrII	5308223	5309995	1.86	0.000696471
chrII	5322441	5323987	3.38	3.85028e-06
chrII	5325166	5325651	2.29	0.00354354
chrII	5328237	5328843	1.64	0.035606
chrII	5331905	5333375	1.7	0.000364999
chrII	5333956	5337636	2.44	6.70067e-09
chrII	5342377	5343208	2.22	0.0001089
chrII	5447505	5448079	1.83	0.000364999
chrII	5458374	5460576	3.23	3.75212e-10
chrII	5464992	5466025	1.85	0.0126649
chrII	5508771	5510094	2.34	3.08941e-05
chrII	5559225	5562194	3.27	2.13793e-08
chrII	5604541	5606648	3.07	0.0001089
chrII	5698542	5699319	1.98	0.00354354
chrII	5702778	5703969	1.87	0.035606
chrII	5780440	5782908	2.71	7.11646e-10
chrII	5790272	5791219	1.88	0.00354354
chrII	5873463	5874450	1.69	0.0239441
chrII	5882188	5882457	2.05	0.0126649
chrII	5897588	5899900	1.8	0.0239441
chrII	5900565	5903246	1.67	0.00354354
chrII	5924599	5925673	2.54	2.43621e-06
chrII	5930030	5931740	2.96	0.000696471
chrII	5947239	5948600	2.14	0.00354354
chrII	5950518	5951529	2.27	0.035606
chrII	5956316	5958246	2.12	0.0126649
chrII	5984300	5984929	1.49	0.035606
chrII	6136046	6137145	1.63	0.00354354
chrII	6141266	6143383	2.37	2.43621e-06
chrII	6145228	6147173	1.83	3.85028e-06
chrII	6176469	6177838	2.64	0.00354354
chrII	6180852	6182233	1.6	0.0239441
chrII	6233968	6237039	2.98	1.36018e-11
chrII	6260773	6261182	2.05	0.0239441
chrII	6302522	6303955	1.67	3.08941e-05
chrII	6304119	6305168	1.84	0.0239441
chrII	6343500	6344342	1.88	0.0126649
chrII	6388898	6390118	1.39	0.035606
chrII	6410115	6411188	1.44	0.035606
chrII	6481890	6484119	2.79	0.0001089
chrII	6496333	6497559	1.7	0.035606
chrII	6544763	6546764	2.2	0.0001089
chrII	6620905	6621409	1.95	0.0239441
chrII	6694050	6695189	3.66	3.77173e-05
chrII	6708665	6710091	2.22	0.000696471
chrII	6819520	6819916	3.45	0.00147368
chrII	6820355	6826750	3.7	6.93113e-19
chrII	6830395	6836780	2.47	7.17291e-19
chrII	6846970	6850260	2.33	1.7433e-12
chrII	6870286	6871746	1.84	0.0239441
chrII	6926072	6927065	1.52	0.00354354
chrII	6934273	6935403	1.53	0.035606
chrII	6943010	6944433	1.34	0.035606
chrII	6985961	6986374	1.49	0.035606
chrII	7055971	7057614	1.77	3.08941e-05
chrII	7073371	7074203	2.11	0.0126649
chrII	7096755	7097297	2.5	0.0126649
chrII	7211955	7213328	1.59	0.035606
chrII	7228062	7228674	2.3	0.000696471
chrII	7282574	7282987	1.68	0.035606
chrII	7322848	7323675	1.74	0.0239441
chrII	7326515	7328178	1.3	0.035606
chrII	7392187	7392564	1.75	0.0239441
chrII	7397998	7399423	2.29	0.0126649
chrII	7528112	7529649	2.58	3.85028e-06
chrII	7613467	7615482	2.69	0.0001089
chrII	7629499	7629988	2	0.035606
chrII	7630413	7630899	3.15	0.00147368
chrII	7633188	7636776	2.57	2.13793e-08
chrII	7636806	7638122	2.96	5.86243e-05
chrII	7649950	7651649	2.08	0.000696471
chrII	7720313	7721261	2.08	1.22878e-05
chrII	7722066	7724297	2.15	3.08941e-05
chrII	7808271	7810665	1.88	3.85028e-06
chrII	7834035	7835714	2.74	2.47083e-11
chrII	7835801	7837829	2.7	3.77173e-05
chrII	7839167	7840912	2.43	0.0001089
chrII	7888202	7888507	1.66	0.0239441
chrII	7946850	7947441	1.62	0.0239441
chrII	8015949	8017042	1.8	0.000364999
chrII	8027444	8029691	1.6	3.08941e-05
chrII	8114513	8115915	2.94	2.2401e-09
chrII	8116595	8117741	2.62	2.43621e-06
chrII	8125563	8129841	2.3	9.13437e-15
chrII	8131475	8132311	2.43	0.00354354
chrII	8153426	8155621	3.6	0.000364999
chrII	8222552	8223037	1.59	0.035606
chrII	8224190	8225088	1.33	0.035606
chrII	8225289	8225797	2.48	0.00354354
chrII	8226130	8227502	2.93	3.08941e-05
chrII	8243116	8243591	1.69	0.035606
chrII	8251594	8252704	3.12	0.000364999
chrII	8329239	8329957	1.81	0.000696471
chrII	8393313	8393812	1.96	0.035606
chrII	8440454	8441016	1.63	0.035606
chrII	8449386	8450970	1.84	0.0239441
chrII	8498708	8499709	1.95	0.00198245
chrII	8508280	8509426	1.3	0.00354354
chrII	8510532	8511920	2.79	1.01559e-06
chrII	8529818	8530376	1.85	0.0239441
chrII	8585659	8587291	2.14	0.000696471
chrII	8588237	8590230	1.84	3.85028e-06
chrII	8626905	8627440	1.46	0.035606
chrII	8638614	8640029	1.63	0.0239441
chrII	8649091	8651307	1.91	0.000696471
chrII	8702550	8703248	2.22	0.00449346
chrII	8706628	8708027	2.18	0.00354354
chrII	8740896	8741386	2.48	0.000158436
chrII	8743342	8745313	2.17	1.88421e-10
chrII	8748600	8751203	1.83	3.08941e-05
chrII	8768722	8770481	2.53	3.77173e-05
chrII	8783208	8784871	1.44	3.85028e-06
chrII	8798169	8799244	2.46	0.0126649
chrII	8844159	8845916	2.84	2.36551e-14
chrII	8871897	8874158	2.61	8.53613e-08
chrII	8895524	8897025	3.71	0.0001089
chrII	8924669	8925429	2.73	0.000364999
chrII	8930951	8932174	1.85	0.0126649
chrII	8941699	8942846	2.13	0.00198245
chrII	8958270	8960286	2.82	0.0001089
chrII	8985564	8986062	2.19	0.035606
chrII	9014879	9015527	1.44	0.00354354
chrII	9028554	9031287	2.27	3.85028e-06
chrII	9037950	9039951	2.87	0.000364999
chrII	9059972	9062428	1.61	2.13793e-08
chrII	9070928	9072425	1.73	0.00354354
chrII	9072547	9073507	2.3	0.00354354
chrII	9077474	9079040	1.59	0.00354354
chrII	9112621	9114572	2.85	2.13793e-08
chrII	9114780	9116069	3.17	0.000364999
chrII	9126759	9127615	3.97	5.86243e-05
chrII	9195858	9197996	3.51	2.2401e-09
chrII	9261539	9263022	2.24	8.60399e-07
chrII	9284018	9285439	2.39	0.0239441
chrII	9355549	9357615	2.48	2.13793e-08
chrII	9472884	9473818	1.41	0.035606
chrII	9479746	9481696	1.46	0.00354354
chrII	9492598	9494170	2.2	0.00354354
chrII	9501998	9502751	2.1	0.00198245
chrII	9601690	9601906	1.64	0.0239441
chrII	9603127	9604526	1.62	0.035606
chrII	9619006	9622488	2.61	1.88421e-10
chrII	9656005	9656625	1.57	0.035606
chrII	9727928	9729253	2.3	0.00354354
chrII	9731668	9732267	1.74	0.035606
chrII	9757778	9758077	1.88	0.0239441
chrII	9773901	9775282	1.84	0.0239441
chrII	9801063	9802298	1.68	0.000364999
chrII	9841451	9842806	1.42	0.00354354
chrII	9989255	9991403	2.9	2.43621e-06
chrII	9994330	9994986	1.51	0.00354354
chrII	10016180	10017597	1.44	0.000364999
chrII	10084936	10086602	1.73	0.0239441
chrII	10289050	10290163	2.44	0.0001089
chrII	10296703	10298441	3.41	3.77173e-05
chrII	10388702	10391371	3.06	3.66377e-12
chrII	10418613	10419452	2.23	0.0001089
chrII	10446113	10448398	2.96	1.88421e-10
chrII	10501770	10502925	2	0.0126649
chrII	10513919	10514470	2.16	0.0239441
chrII	10526936	10528635	1.81	0.035606
chrII	10548397	10549843	2.9	8.53613e-08
chrII	10551955	10552380	1.66	0.0239441
chrII	10552909	10553934	2.13	1.22878e-05
chrII	10555801	10557092	1.76	0.0239441
chrII	10558464	10559833	2.73	1.22878e-05
chrII	10573896	10574369	1.71	0.00198245
chrII	10608598	10609396	2.25	0.000696471
chrII	10615742	10616010	1.72	0.035606
chrII	10633458	10634317	3.21	5.86243e-05
chrII	10685149	10687326	3.78	1.55853e-07
chrII	10772323	10774293	1.74	0.0239441
chrII	10862324	10863400	2.21	0.000696471
chrII	10918214	10918903	2.23	0.035606
chrII	10919273	10919590	1.58	0.035606
chrII	10963315	10964740	2.43	0.00449346
chrII	11080717	11082404	1.6	0.000364999
chrII	11274830	11276135	1.49	0.035606
chrII	11276353	11277517	2.54	0.0001089
chrII	11278588	11282452	2.8	1.54114e-12
chrII	11304692	11307678	2.98	3.75212e-10
chrII	11415684	11416061	2.11	0.0126649
chrII	11485339	11486503	3.39	3.164e-06
chrII	11488117	11488719	1.94	0.0126649
chrII	11496413	11497178	2.36	0.00354354
chrII	11574545	11575131	1.81	0.0239441
chrII	11601059	11603597	1.82	0.000364999
chrII	11617050	11619760	2.06	1.88421e-10
chrII	11725054	11726106	1.76	0.000364999
chrII	11728223	11729392	1.68	0.000158436
chrII	11746505	11748423	2.04	0.0126649
chrII	11748670	11750194	1.85	0.035606
chrII	11789287	11796272	3.11	2.46485e-21
chrII	11811837	11812836	2.19	0.00354354
chrII	11851780	11852973	1.86	0.035606
chrII	11891352	11892237	2.09	0.000696471
chrII	11937541	11939159	1.95	0.00198245
chrII	11940546	11942582	2.16	0.0126649
chrII	11949369	11950019	1.57	0.0239441
chrII	12052911	12053674	2.72	0.0001089
chrII	12222671	12223369	1.52	0.035606
chrII	12341095	12342186	2.66	8.60399e-07
chrII	12622547	12623598	1.83	0.000696471
chrII	12797249	12797526	1.51	0.035606
chrII	12798956	12799170	1.65	0.0239441
chrII	13029572	13031251	2.09	0.0126649
chrII	13066347	13067386	1.4	0.035606
chrII	13068190	13068805	1.77	0.0239441
chrII	13196321	13197247	5.3	0.00147368
chrII	13291250	13292482	2.1	2.43621e-06
chrII	13335403	13335962	1.22	0.035606
chrII	13461196	13462586	2.48	0.0126649
chrII	13609586	13610361	1.84	0.00354354
chrII	13632335	13632674	2.4	0.0001089
chrII	13672947	13674894	2.33	0.0126649
chrII	13674989	13675500	1.69	0.0239441
chrII	13736382	13737426	2.02	0.000364999
chrII	13788173	13790211	1.95	0.000364999
chrII	13815035	13815436	1.42	0.035606
chrII	14038153	14039698	2.28	0.00198245
chrII	14046434	14047322	1.33	0.00354354
chrII	14050266	14050949	1.84	0.0126649
chrII	14234073	14234905	1.76	0.00354354
chrII	14248994	14249901	1.45	0.035606
chrII	14422000	14423034	1.97	0.00198245
chrII	14425312	14425940	1.42	0.035606
chrII	14426319	14428731	4.29	0.000158436
chrII	14597936	14599437	2.53	0.00354354
chrII	14644970	14646608	1.52	0.035606
chrII	14695257	14698313	2.63	2.13793e-08
chrII	15118510	15119400	2.02	0.000364999
chrII	15193987	15194579	1.79	0.0239441
chrII	15203843	15206228	2.43	3.08941e-05
chrII	15213972	15214376	2.22	0.00449346
chrII	15218313	15218821	1.51	0.035606
chrIII	65533	66061	2.06	0.000364999
chrIII	384093	385658	1.82	3.08941e-05
chrIII	522574	523888	2.56	0.0126649
chrIII	550527	551353	2.17	0.0239441
chrIII	563183	563871	2.08	0.0239441
chrIII	573974	574456	2.13	0.00198245
chrIII	649725	649984	1.91	0.0126649
chrIII	650225	651468	1.79	1.36018e-11
chrIII	821962	823281	3.36	2.43621e-06
chrIII	832508	833715	2.74	0.00198245
chrIII	835169	836054	1.82	0.035606
chrIII	937894	938686	2.33	0.00354354
chrIII	1335370	1336418	2.49	0.0126649
chrIII	1678831	1679867	1.87	0.0126649
chrIII	2170028	2171882	2.05	5.86243e-05
chrIII	2262208	2263152	2.51	2.43621e-06
chrIII	2753352	2755178	1.59	0.035606
chrIII	3036377	3037179	1.38	0.00354354
chrIII	3303236	3303521	1.71	0.0239441
chrIII	3346502	3347523	1.85	1.22878e-05
chrIII	3438528	3438893	1.53	0.035606
chrIII	3470619	3471850	1.5	0.035606
chrIII	3476793	3477537	2.9	0.0126649
chrIII	3502596	3503109	2.08	0.000696471
chrIII	3585746	3587531	3.01	1.01559e-06
chrIII	3609141	3610680	2.13	0.00354354
chrIII	3611641	3612427	2.57	3.164e-06
chrIII	3620009	3624265	3.77	6.49674e-17
chrIII	3643276	3643871	2.1	0.00354354
chrIII	3683355	3685083	2.72	8.53613e-08
chrIII	3711468	3712968	3.05	2.2401e-09
chrIII	3780504	3781108	2.06	0.0126649
chrIII	3781397	3783227	2.29	0.000158436
chrIII	3796910	3797475	1.83	0.035606
chrIII	3799545	3802097	3.2	6.30504e-11
chrIII	3808932	3809680	1.49	0.035606
chrIII	3872156	3872588	1.83	0.0239441
chrIII	3907686	3908194	1.9	0.035606
chrIII	3913790	3916054	1.95	0.00354354
chrIII	3926539	3928478	1.26	0.035606
chrIII	3947394	3948190	2.96	0.0239441
chrIII	3952138	3952499	2.24	0.000158436
chrIII	3956085	3958235	3.37	3.164e-06
chrIII	3962810	3963260	1.41	0.00354354
chrIII	3983485	3986435	3.42	0.0001089
chrIII	4017571	4019595	2.96	0.00147368
chrIII	4107810	4108585	1.36	0.035606
chrIII	4206525	4206750	2.45	0.00449346
chrIII	4218199	4218497	1.8	0.00198245
chrIII	4222389	4223358	2.09	0.0239441
chrIII	4237133	4237981	1.66	0.0239441
chrIII	4276796	4277193	1.67	0.0239441
chrIII	4280497	4281230	1.97	0.000696471
chrIII	4281499	4283004	1.49	0.035606
chrIII	4292920	4293847	2.61	0.0001089
chrIII	4357929	4358229	1.98	0.0126649
chrIII	4494704	4495422	2.26	0.000696471
chrIII	4501939	4503561	3.04	0.00354354
chrIII	4515254	4516443	2.82	0.00354354
chrIII	4563359	4564127	2.13	0.0126649
chrIII	4721702	4722402	1.45	0.035606
chrIII	4779822	4780621	2.17	0.035606
chrIII	5014384	5014800	1.81	0.0239441
chrIII	5076897	5078571	2.55	3.08941e-05
chrIII	5139090	5142231	3.37	2.36551e-14
chrIII	5165371	5165977	2.5	0.0001089
chrIII	5181560	5181775	1.43	0.0239441
chrIII	5181992	5183465	1.68	0.035606
chrIII	5203571	5204489	1.59	0.0239441
chrIII	5338434	5339169	1.84	0.0239441
chrIII	5503113	5503436	2.11	0.0126649
chrIII	5549911	5550471	1.54	0.035606
chrIII	5550818	5551373	2.3	0.0239441
chrIII	5563408	5564122	2.4	2.43621e-06
chrIII	5565705	5566032	1.6	0.0239441
chrIII	5569962	5570984	1.65	0.00354354
chrIII	5595006	5597507	3.22	9.48168e-21
chrIII	5619073	5620404	2.45	8.53613e-08
chrIII	5709264	5711255	1.65	3.08941e-05
chrIII	5762147	5762391	1.27	0.035606
chrIII	5832532	5833619	1.51	0.00354354
chrIII	5836405	5838847	2.64	1.67428e-08
chrIII	5841229	5842570	1.99	0.00198245
chrIII	5842679	5843393	2.56	0.00449346
chrIII	5897365	5898157	3.22	3.77173e-05
chrIII	5898166	5899073	1.91	0.0239441
chrIII	5914139	5915853	1.52	0.035606
chrIII	5936359	5941225	3.35	1.68818e-14
chrIII	5949651	5950203	1.55	0.0239441
chrIII	5963556	5964626	1.5	0.035606
chrIII	5975175	5977290	1.74	0.000364999
chrIII	5988095	5990715	1.95	0.035606
chrIII	6082168	6082993	3.59	8.53613e-08
chrIII	6105676	6106457	2.79	0.00354354
chrIII	6117690	6118011	1.46	0.0239441
chrIII	6132367	6132749	2.62	0.00449346
chrIII	6136119	6137223	2.77	1.67428e-08
chrIII	6155072	6156295	2.6	0.00147368
chrIII	6156658	6157124	1.84	0.00198245
chrIII	6279997	6281385	1.31	0.035606
chrIII	6355192	6356380	1.56	0.00354354
chrIII	6358970	6360432	1.87	0.000158436
chrIII	6364321	6364782	1.4	0.00354354
chrIII	6401548	6404375	2.29	2.2401e-09
chrIII	6404917	6406224	2.85	1.01559e-06
chrIII	6420045	6421501	2.08	0.000696471
chrIII	6457530	6458204	3.17	0.000696471
chrIII	6462659	6465440	2.25	2.47083e-11
chrIII	6484901	6486935	4.18	1.55853e-07
chrIII	6577091	6577872	1.63	0.0239441
chrIII	6726690	6728274	3.18	1.0526e-08
chrIII	6728896	6729978	1.29	0.035606
chrIII	6740840	6743535	1.96	0.000158436
chrIII	6744281	6745196	1.92	2.43621e-06
chrIII	6796848	6797681	1.91	0.000364999
chrIII	6815068	6815753	2.34	0.0239441
chrIII	6870973	6872479	2.5	0.00449346
chrIII	6894803	6895208	1.5	0.00354354
chrIII	6897892	6898810	1.59	0.035606
chrIII	6903515	6904573	1.59	0.0239441
chrIII	6945733	6946522	2.61	0.00449346
chrIII	6950315	6951555	2.14	0.00198245
chrIII	6961739	6962671	2.21	3.08941e-05
chrIII	6997351	6997744	1.89	0.0126649
chrIII	7201277	7201645	1.65	0.0239441
chrIII	7211362	7211721	1.68	0.035606
chrIII	7212870	7213324	2.77	0.035606
chrIII	7216378	7217197	2	0.0126649
chrIII	7265393	7266188	2.25	0.0239441
chrIII	7314321	7315563	1.37	0.000364999
chrIII	7324401	7325749	1.87	0.035606
chrIII	7335304	7335909	1.96	0.0239441
chrIII	7374163	7375083	2.04	0.0126649
chrIII	7453844	7454431	1.76	0.00354354
chrIII	7503114	7503866	2.73	3.08941e-05
chrIII	7518726	7519587	2.02	0.00354354
chrIII	7569852	7570860	1.38	0.035606
chrIII	7574491	7574848	1.97	0.0126649
chrIII	7582473	7582842	1.57	0.035606
chrIII	7676736	7677326	1.57	0.0239441
chrIII	7717989	7718712	1.74	0.00354354
chrIII	7720869	7722876	3.31	0.000696471
chrIII	7724040	7725670	1.64	0.000158436
chrIII	7727279	7731318	2.85	6.35964e-08
chrIII	7788150	7789527	1.7	0.000364999
chrIII	7879602	7880476	1.47	0.00354354
chrIII	7907212	7907627	1.67	0.035606
chrIII	8022203	8022893	1.31	0.035606
chrIII	8114082	8115305	1.36	0.035606
chrIII	8136977	8138521	2.71	3.08941e-05
chrIII	8140200	8140705	1.57	0.00354354
chrIII	8152842	8155052	3.09	8.60399e-07
chrIII	8239350	8239715	1.72	0.0239441
chrIII	8263160	8265354	2.81	0.00354354
chrIII	8286856	8290994	2.23	1.08944e-15
chrIII	8296099	8296620	1.42	0.00354354
chrIII	8297534	8299130	2.54	3.08941e-05
chrIII	8313783	8314156	1.87	0.035606
chrIII	8369879	8371031	2.42	0.0126649
chrIII	8501077	8501810	1.74	0.0126649
chrIII	8509414	8511790	1.92	0.00354354
chrIII	8522831	8524034	2.71	3.08941e-05
chrIII	8524512	8525008	1.89	0.0239441
chrIII	8531694	8532016	1.64	0.00354354
chrIII	8596996	8598160	2.12	8.60399e-07
chrIII	8658222	8658637	2.22	5.86243e-05
chrIII	8739128	8740619	2.04	0.000364999
chrIII	8761779	8762304	2.63	0.0001089
chrIII	8769556	8771698	1.99	2.13793e-08
chrIII	8771851	8773160	2.38	0.0239441
chrIII	8780482	8780833	1.69	0.035606
chrIII	8795596	8797148	2.86	0.000696471
chrIII	8801077	8801858	1.97	3.85028e-06
chrIII	8815045	8816843	2.96	2.43621e-06
chrIII	8864327	8866800	1.76	9.13437e-15
chrIII	8907438	8908047	1.9	0.000364999
chrIII	8908098	8908631	3.22	3.77173e-05
chrIII	8933560	8934182	1.77	0.0239441
chrIII	8948067	8948853	1.79	0.0126649
chrIII	8999676	9001290	2.41	3.05001e-07
chrIII	9081173	9084163	1.72	3.08941e-05
chrIII	9109103	9109837	2.48	0.0001089
chrIII	9151867	9154067	2.19	2.13793e-08
chrIII	9168755	9169534	1.47	0.00198245
chrIII	9172106	9174003	3.24	8.60399e-07
chrIII	9238659	9240481	2.13	8.60399e-07
chrIII	9259407	9260655	1.43	0.00354354
chrIII	9345843	9347493	2.21	6.35964e-08
chrIII	9353418	9355160	1.89	0.00198245
chrIII	9420366	9420705	2.78	0.0001089
chrIII	9456342	9458498	1.84	3.08941e-05
chrIII	9462705	9463172	2	0.0239441
chrIII	9474336	9475352	1.83	0.00354354
chrIII	9478213	9479409	3.41	0.000696471
chrIII	9481891	9485626	1.58	0.035606
chrIII	9486528	9488011	1.92	0.0126649
chrIII	9492713	9493117	1.46	0.035606
chrIII	9524366	9524618	1.48	0.0239441
chrIII	9580282	9581003	1.71	0.000364999
chrIII	9618575	9620577	3.27	1.98063e-12
chrIII	9621723	9622484	1.57	0.0239441
chrIII	9639780	9641285	2.23	8.53613e-08
chrIII	9644584	9645480	2.57	3.08941e-05
chrIII	9664230	9665171	1.88	0.00354354
chrIII	9697561	9706172	3.1	1.08944e-15
chrIII	9764750	9765873	1.3	0.035606
chrIII	9815564	9816197	2.19	0.0001089
chrIII	9830304	9831150	1.93	0.0239441
chrIII	9849818	9850433	2.63	0.00449346
chrIII	9858206	9858869	2.88	1.67428e-08
chrIII	10007151	10007500	2.69	0.035606
chrIII	10014315	10014627	3.3	0.00147368
chrIII	10055154	10058486	2.15	4.27478e-09
chrIII	10094423	10095590	1.97	0.035606
chrIII	10154820	10155606	1.34	0.00354354
chrIII	10215813	10216129	1.98	0.0126649
chrIII	10282652	10282996	1.95	0.0126649
chrIII	10463271	10463984	2.63	0.00449346
chrIII	10520171	10521996	2.5	2.2401e-09
chrIII	10523857	10526820	2.01	0.00449346
chrIII	10659000	10659662	2.68	0.00449346
chrIII	10659869	10661500	1.48	0.00354354
chrIII	10719783	10720641	1.37	0.035606
chrIII	10815754	10820138	2.22	9.13437e-15
chrIII	10820211	10821001	2.18	0.00198245
chrIII	10824217	10825802	1.92	0.0126649
chrIII	11026359	11027024	1.5	0.0239441
chrIII	11263373	11263756	1.48	0.035606
chrIII	11351984	11353697	1.6	0.00354354
chrIII	11413500	11414419	2.01	3.05001e-07
chrIII	11444868	11445547	1.41	0.00354354
chrIII	11454202	11454562	1.81	0.035606
chrIII	11465958	11468308	2.4	1.55853e-07
chrIII	11477883	11479002	1.81	0.035606
chrIII	11554218	11554862	2	0.0126649
chrIII	11660595	11661367	2.37	0.000158436
chrIII	11746863	11747570	1.64	0.0239441
chrIII	11834086	11834822	1.79	0.000696471
chrIII	12145906	12148046	1.61	0.0239441
chrIII	12149625	12150476	1.74	0.0239441
chrIII	12335428	12336137	1.36	0.000364999
chrIII	12556021	12556369	1.58	0.0239441
chrIII	12583511	12584078	2.09	0.0126649
chrIII	12613191	12615580	1.85	8.60399e-07
chrIII	12837719	12838222	1.77	0.035606
chrIII	12840011	12840770	3.62	0.00147368
chrIII	13060846	13063170	2.22	2.2401e-09
chrIII	13409179	13410555	1.76	0.00354354
chrIII	13615589	13617329	2.65	2.13793e-08
chrIII	13713292	13714973	2.06	0.0001089
chrIII	13718105	13720108	2.05	8.60399e-07
chrIII	13747643	13748655	2.1	0.0126649
chrIII	13761027	13763003	1.74	0.00354354
chrIII	13767722	13768915	1.7	0.0239441
chrIV	131887	132743	1.94	0.035606
chrIV	143688	144574	2.28	0.0239441
chrIV	247780	248128	2.52	0.00449346
chrIV	277583	278020	1.76	0.0239441
chrIV	278416	279440	3.43	8.53613e-08
chrIV	283364	283906	2.08	0.035606
chrIV	364102	366787	2.06	0.000158436
chrIV	378033	379471	1.6	0.00354354
chrIV	481163	482249	1.85	0.00198245
chrIV	607055	607994	3.01	1.01559e-06
chrIV	621488	623539	2.64	2.43621e-06
chrIV	736338	736979	3	3.77173e-05
chrIV	742087	743016	2.17	0.0126649
chrIV	746039	748250	2.22	1.54114e-12
chrIV	957535	958204	1.34	0.035606
chrIV	1063660	1065415	1.73	0.035606
chrIV	1104913	1107931	2.43	2.13793e-08
chrIV	1126030	1126819	2.28	0.0001089
chrIV	1625691	1627190	1.81	0.0126649
chrIV	1654467	1655525	2.36	0.0126649
chrIV	1800868	1801334	1.48	0.035606
chrIV	1859064	1859866	2.36	0.000158436
chrIV	2216910	2217336	1.32	0.035606
chrIV	2412303	2412705	1.52	0.0239441
chrIV	2665084	2665779	1.32	0.00354354
chrIV	2855823	2856384	2.59	0.035606
chrIV	2995144	2995750	1.64	0.035606
chrIV	2996995	2997603	1.88	0.0126649
chrIV	3100880	3101451	1.75	0.00354354
chrIV	3168753	3169238	2.62	1.01559e-06
chrIV	3232582	3234519	2.14	1.22878e-05
chrIV	3636307	3637218	2.26	0.00449346
chrIV	3813206	3815890	1.72	0.0126649
chrIV	4019610	4020850	1.8	0.035606
chrIV	4021056	4022710	2.19	0.00198245
chrIV	4024165	4025072	1.51	0.000364999
chrIV	4026480	4028782	2.15	2.13793e-08
chrIV	4031222	4032410	2.15	0.00449346
chrIV	4215365	4215751	1.66	0.00198245
chrIV	4401976	4403900	1.9	3.85028e-06
chrIV	4404950	4406655	1.95	0.00354354
chrIV	4407483	4408629	1.5	0.035606
chrIV	4467551	4468724	1.32	0.035606
chrIV	4472281	4473152	1.75	0.0239441
chrIV	4637232	4638490	1.67	0.00354354
chrIV	4666969	4668736	1.97	0.0126649
chrIV	4775776	4776228	1.79	0.035606
chrIV	4880130	4881076	1.61	0.00198245
chrIV	5088173	5089585	2.65	7.11646e-10
chrIV	5133316	5135111	3.36	0.0001089
chrIV	5157069	5157671	2.94	0.00147368
chrIV	5170990	5173508	2.12	3.08941e-05
chrIV	5175605	5176150	1.87	0.00198245
chrIV	5543668	5546277	3.99	6.30504e-11
chrIV	5590317	5591204	2	1.22878e-05
chrIV	5595104	5595883	1.81	0.00198245
chrIV	5600629	5602602	1.74	3.08941e-05
chrIV	5652587	5653700	1.58	0.0239441
chrIV	5654608	5655741	2.26	0.00449346
chrIV	5656507	5658454	1.75	0.000158436
chrIV	5658943	5659430	2.12	0.0126649
chrIV	5667939	5668685	1.99	0.00449346
chrIV	5698425	5699120	1.63	0.035606
chrIV	5702255	5703294	2.72	3.08941e-05
chrIV	5753214	5754918	2.79	6.30504e-11
chrIV	5758252	5758876	2.27	0.0126649
chrIV	5815109	5819152	1.43	0.035606
chrIV	5819967	5820554	1.83	0.0126649
chrIV	5845765	5847310	2.16	5.86243e-05
chrIV	5891481	5892291	2.17	0.0126649
chrIV	5936260	5936467	1.22	0.035606
chrIV	5938959	5941440	1.63	0.035606
chrIV	5980174	5981234	2.56	0.00147368
chrIV	5984194	5985820	1.65	3.08941e-05
chrIV	6013215	6014214	2.5	0.000696471
chrIV	6047221	6048319	1.59	0.0239441
chrIV	6054265	6054699	1.78	0.00198245
chrIV	6092429	6094223	2.25	1.55853e-07
chrIV	6095828	6096931	1.52	0.0239441
chrIV	6252595	6253164	2.44	0.0126649
chrIV	6327163	6328051	2.69	0.00354354
chrIV	6362346	6363332	1.68	0.000364999
chrIV	6389894	6394389	2.28	3.05001e-07
chrIV	6554804	6555509	2.73	0.00449346
chrIV	6576070	6576786	1.62	0.0239441
chrIV	6748526	6750325	1.97	6.35964e-08
chrIV	6750959	6751690	2.16	0.00354354
chrIV	6785380	6785854	1.89	0.00354354
chrIV	6912383	6913492	1.61	3.08941e-05
chrIV	6947210	6947696	1.24	0.035606
chrIV	7077348	7077941	3.91	0.000696471
chrIV	7097892	7099497	2.56	5.86243e-05
chrIV	7103047	7104434	2.62	0.000158436
chrIV	7116059	7116931	2.07	0.00198245
chrIV	7232651	7234808	3.02	2.13793e-08
chrIV	7234915	7237149	1.87	0.000364999
chrIV	7282023	7283092	1.8	0.00198245
chrIV	7286970	7287604	1.67	0.00198245
chrIV	7289859	7290335	3.16	0.00147368
chrIV	7305438	7306202	2.36	0.0239441
chrIV	7391535	7393199	1.49	0.00354354
chrIV	7400659	7401374	2.35	0.00449346
chrIV	7404429	7405540	2.2	0.00198245
chrIV	7405846	7407607	2.8	3.75212e-10
chrIV	7417468	7418418	4.63	0.00147368
chrIV	7419309	7419907	3	0.00147368
chrIV	7427556	7429008	2.2	3.85028e-06
chrIV	7430648	7431421	1.32	0.035606
chrIV	7517486	7521807	3.4	2.92102e-11
chrIV	7527906	7529356	2.69	0.00198245
chrIV	7570799	7571891	2.5	0.0001089
chrIV	7659152	7660672	1.94	0.0239441
chrIV	7661752	7662038	1.47	0.035606
chrIV	7815725	7816854	2.44	0.000696471
chrIV	7836004	7836756	3.14	0.000696471
chrIV	7859761	7860506	2.74	0.00449346
chrIV	7863125	7864771	1.6	0.035606
chrIV	7920034	7920517	1.88	0.035606
chrIV	8067263	8070812	2.05	1.88421e-10
chrIV	8082742	8084142	1.68	0.0239441
chrIV	8094242	8095528	1.33	0.035606
chrIV	8141035	8142119	1.7	0.00354354
chrIV	8194226	8195167	2.05	0.00198245
chrIV	8228513	8230472	1.88	8.60399e-07
chrIV	8234084	8235325	2.43	0.000364999
chrIV	8279903	8281413	1.77	0.000158436
chrIV	8428105	8429307	2.17	0.00198245
chrIV	8431238	8431492	1.3	0.035606
chrIV	8451156	8452114	2.56	0.00449346
chrIV	8475542	8477108	2.23	1.55853e-07
chrIV	8485934	8487431	1.72	8.60399e-07
chrIV	8525919	8526659	3.14	3.77173e-05
chrIV	8527319	8529374	2.2	0.000364999
chrIV	8537208	8537830	1.81	0.035606
chrIV	8588612	8590460	2.89	8.60399e-07
chrIV	8604077	8606665	2.11	8.60399e-07
chrIV	8627191	8628632	2.07	0.000364999
chrIV	8629794	8630610	1.45	0.00198245
chrIV	8793078	8794892	2.42	0.00449346
chrIV	8852548	8853420	2.17	0.0001089
chrIV	8864216	8865032	2.53	3.164e-06
chrIV	8867568	8868205	1.72	0.00354354
chrIV	8879235	8880883	2.34	3.08941e-05
chrIV	8890843	8891285	1.31	0.035606
chrIV	8896774	8897334	3.09	0.00449346
chrIV	8936709	8938942	2.03	0.000364999
chrIV	8945240	8946067	2.45	5.86243e-05
chrIV	8977423	8978793	2.08	0.00354354
chrIV	9007652	9008617	1.62	0.035606
chrIV	9077695	9081541	2.03	0.000364999
chrIV	9120694	9123216	3.41	3.05001e-07
chrIV	9197839	9199033	2.38	0.000364999
chrIV	9205629	9206028	2.18	0.00449346
chrIV	9269865	9270304	1.57	0.035606
chrIV	9274112	9274569	1.83	0.00198245
chrIV	9274966	9276603	2.74	0.00147368
chrIV	9357759	9358598	1.56	0.035606
chrIV	9525562	9527219	2	0.00198245
chrIV	9566104	9567074	1.81	0.0239441
chrIV	9671232	9672119	1.73	0.00354354
chrIV	9718281	9718855	1.5	0.0239441
chrIV	9755913	9757743	3.35	0.000364999
chrIV	9760936	9762544	2.6	2.13793e-08
chrIV	9828914	9829659	2.67	0.000696471
chrIV	9875003	9876064	1.47	0.00354354
chrIV	9927811	9928962	2.49	2.43621e-06
chrIV	9947936	9948497	1.5	0.0239441
chrIV	9952830	9953855	2.24	2.43621e-06
chrIV	9998885	9999558	3.5	3.77173e-05
chrIV	10008831	10011140	2.85	8.53613e-08
chrIV	10044704	10048054	1.92	3.05001e-07
chrIV	10049843	10050929	1.92	0.0126649
chrIV	10054380	10054875	1.57	0.0239441
chrIV	10063901	10065965	1.96	0.0239441
chrIV	10113264	10113884	1.79	0.00198245
chrIV	10155697	10156941	3.22	3.77173e-05
chrIV	10220990	10221875	1.7	0.00354354
chrIV	10250246	10252903	2.28	6.70067e-09
chrIV	10324104	10325420	2.09	0.000364999
chrIV	10329669	10332148	3.12	6.30504e-11
chrIV	10332174	10334530	2.8	3.77173e-05
chrIV	10392568	10393100	2.2	0.000158436
chrIV	10400181	10402801	2.06	3.85028e-06
chrIV	10402834	10404041	1.61	0.00354354
chrIV	10501585	10505362	2.74	2.43621e-06
chrIV	10528270	10529784	1.74	0.00354354
chrIV	10648151	10648919	2.35	0.000364999
chrIV	10664050	10665061	1.92	0.000158436
chrIV	10665549	10666581	2.01	0.00198245
chrIV	10685788	10686227	1.63	0.0239441
chrIV	10695127	10695944	1.38	0.035606
chrIV	10807827	10808288	2.35	0.0126649
chrIV	10809783	10810582	2.85	0.00198245
chrIV	10816501	10818041	3.41	8.53613e-08
chrIV	10821003	10822846	1.35	0.00354354
chrIV	10824528	10825833	2.04	0.035606
chrIV	10832405	10833025	2.72	0.0001089
chrIV	10865625	10867939	2.83	3.05001e-07
chrIV	10907289	10907694	1.94	0.000696471
chrIV	10912419	10913476	2.06	0.000364999
chrIV	10935370	10937391	2.81	2.2401e-09
chrIV	10938899	10939575	3.81	0.00147368
chrIV	10978163	10979100	2.76	0.0239441
chrIV	11005431	11006413	2.96	0.00449346
chrIV	11050125	11050823	1.94	0.00354354
chrIV	11113046	11113848	2.1	0.000696471
chrIV	11184792	11186538	4.1	8.53613e-08
chrIV	11187321	11188880	3.06	1.55853e-07
chrIV	11288665	11289695	1.76	0.035606
chrIV	11307596	11309247	2.19	0.035606
chrIV	11359648	11360413	1.92	0.0239441
chrIV	11378745	11379998	1.5	0.035606
chrIV	11490098	11490580	1.79	0.0126649
chrIV	11490593	11491337	2.27	0.0126649
chrIV	11571133	11574657	2.13	1.88421e-10
chrIV	11583472	11585596	2.15	2.13793e-08
chrIV	11636046	11636699	1.76	0.00354354
chrIV	11645386	11645998	2.95	0.0001089
chrIV	11648179	11650068	1.84	0.000158436
chrIV	11650350	11650718	1.72	0.0239441
chrIV	11670874	11671677	3.73	0.00147368
chrIV	11675147	11676803	1.61	3.85028e-06
chrIV	11678696	11679209	2.1	0.0239441
chrIV	11710186	11711488	1.71	0.035606
chrIV	11811204	11812269	1.47	0.035606
chrIV	11813581	11815789	2.14	1.22878e-05
chrIV	11859968	11860805	1.96	0.0239441
chrIV	11924411	11924784	1.22	0.035606
chrIV	11935056	11935507	1.69	0.0239441
chrIV	11940315	11940900	2.15	0.000158436
chrIV	11941014	11941956	2.72	3.08941e-05
chrIV	11960382	11961499	2.15	3.08941e-05
chrIV	11998375	12000764	2.39	0.00198245
chrIV	12009210	12013078	2.62	7.73191e-16
chrIV	12033885	12034396	1.97	0.00354354
chrIV	12040548	12042144	2.64	0.00354354
chrIV	12043999	12045276	3.06	3.08941e-05
chrIV	12057466	12058274	2.76	2.43621e-06
chrIV	12136486	12137500	2.4	2.43621e-06
chrIV	12199072	12199699	2.22	0.00198245
chrIV	12199826	12201234	2.5	3.85028e-06
chrIV	12201685	12203364	2.51	2.43621e-06
chrIV	12334774	12336286	3.15	3.66377e-12
chrIV	12353937	12354630	1.36	0.035606
chrIV	12366691	12367840	1.78	0.000364999
chrIV	12494593	12495448	1.72	0.035606
chrIV	12586279	12587011	1.45	0.00354354
chrIV	12616178	12616939	1.98	0.000696471
chrIV	12700318	12701086	1.6	0.00198245
chrIV	12798100	12800028	3.48	2.2401e-09
chrIV	12813934	12819049	2.07	1.36018e-11
chrIV	12823595	12823930	1.39	0.035606
chrIV	12833581	12834760	2.25	0.000364999
chrIV	13008324	13009910	2.33	0.000364999
chrIV	13011790	13012144	1.5	0.035606
chrIV	13021137	13022466	1.59	0.00354354
chrIV	13037050	13037601	1.75	0.0126649
chrIV	13253819	13254547	1.94	0.00354354
chrIV	13289027	13290030	2.11	0.00449346
chrIV	13393970	13395220	1.52	0.035606
chrIV	13495588	13495935	1.85	0.000696471
chrIV	13561638	13562055	1.33	0.035606
chrIV	13689247	13689616	1.62	0.00198245
chrIV	13693934	13697044	3.76	1.88421e-10
chrIV	14259955	14261435	2.63	3.08941e-05
chrIV	14315103	14316039	1.27	0.035606
chrIV	14360938	14363183	2.09	0.00198245
chrIV	14505668	14507100	2.45	0.00354354
chrIV	14610449	14614897	2.65	4.89929e-38
chrIV	14620530	14622780	1.75	3.05001e-07
chrIV	14844050	14844849	2.49	0.000158436
chrIV	14872143	14872652	2.56	0.035606
chrIV	14933017	14933660	2.03	0.0239441
chrIV	15005990	15006385	2.08	0.00198245
chrIV	15019553	15020087	1.98	0.035606
chrIV	15409873	15410672	1.92	0.0239441
chrIV	15647894	15648596	1.48	0.035606
chrIV	16180944	16181613	2.45	0.000696471
chrIV	17283469	17284035	1.7	0.0239441
chrIV	17364979	17366553	2.49	0.000364999
chrIV	17445487	17446561	2.86	0.00354354
chrIV	17472638	17473492	2.08	0.0239441
chrIV	17490224	17490937	2.78	0.00354354
chrMtDNA	813	10777	8.77	3.95387e-36
chrV	10981	11734	2.21	1.22878e-05
chrV	280755	281598	2.18	0.00449346
chrV	319795	320656	1.99	0.0126649
chrV	533847	534521	2.22	0.035606
chrV	569705	571642	1.84	8.60399e-07
chrV	631303	632647	2.23	0.0126649
chrV	727519	728995	1.73	0.035606
chrV	1055921	1056738	1.81	0.0239441
chrV	1232649	1233705	1.56	0.0239441
chrV	1235903	1237667	1.91	0.035606
chrV	1341019	1341777	1.79	0.000158436
chrV	1471182	1472427	2.4	0.00198245
chrV	1874890	1875179	1.69	0.035606
chrV	1890395	1891563	1.76	0.0239441
chrV	1908464	1910059	1.89	3.85028e-06
chrV	1992149	1993124	1.76	0.035606
chrV	2069682	2070313	1.26	0.00354354
chrV	2076258	2076783	1.7	0.0239441
chrV	2800986	2802735	2.23	0.000696471
chrV	2803013	2803865	3.05	8.53613e-08
chrV	3203699	3204657	1.69	0.035606
chrV	3289053	3290044	2.38	0.0001089
chrV	3395895	3396385	1.94	0.000696471
chrV	3398420	3399798	2.64	0.000158436
chrV	3400699	3402923	1.82	3.08941e-05
chrV	3409825	3410659	2.38	0.0126649
chrV	4186364	4187440	2.83	0.000158436
chrV	4327047	4327754	1.47	0.035606
chrV	4499340	4500619	2.31	3.164e-06
chrV	4505325	4506482	1.96	0.000158436
chrV	4506871	4508010	1.97	0.0126649
chrV	4523590	4524635	1.73	0.000696471
chrV	4526735	4527576	2.31	0.00354354
chrV	4694416	4695239	1.61	8.60399e-07
chrV	4741306	4741647	1.83	0.0126649
chrV	4823124	4823538	2.04	0.000158436
chrV	4834612	4836254	3.6	0.000158436
chrV	4942353	4942823	2	0.00198245
chrV	4958110	4959453	1.7	0.00354354
chrV	4965562	4966572	1.56	0.00198245
chrV	5049202	5049791	1.77	0.00198245
chrV	5068016	5070451	2.53	3.08941e-05
chrV	5126561	5127518	1.51	0.00354354
chrV	5204202	5204799	1.63	0.035606
chrV	5214469	5215272	2.23	0.035606
chrV	5226168	5227438	2.42	2.43621e-06
chrV	5271965	5273402	2.27	0.00354354
chrV	5295838	5296534	2.76	3.164e-06
chrV	5298610	5299974	1.57	0.000158436
chrV	5302371	5303474	2.45	0.000364999
chrV	5319671	5320657	1.46	0.035606
chrV	5350596	5350847	1.44	0.0239441
chrV	5424337	5425400	2.45	0.000364999
chrV	5553562	5555170	3.76	2.2401e-09
chrV	5683753	5684258	2.69	0.00449346
chrV	5686740	5688473	1.36	0.035606
chrV	5763780	5764456	2.62	0.00198245
chrV	5765129	5766565	1.47	0.000364999
chrV	5779930	5780309	1.74	0.0126649
chrV	5843576	5844100	1.6	0.00198245
chrV	5844758	5845181	1.33	0.035606
chrV	5845513	5846640	2.21	0.00354354
chrV	5881588	5882539	2.16	0.0126649
chrV	5888469	5889028	1.72	0.035606
chrV	6005890	6007151	2.86	0.00449346
chrV	6008662	6009318	1.82	0.0126649
chrV	6021564	6022960	2.75	3.164e-06
chrV	6029680	6031445	2.12	0.00354354
chrV	6162805	6165269	2.44	3.66377e-12
chrV	6203713	6204867	3.42	3.08941e-05
chrV	6216058	6216763	2.6	0.000696471
chrV	6221035	6222156	2.53	8.60399e-07
chrV	6225484	6226694	1.72	0.035606
chrV	6229432	6231788	2.02	0.00198245
chrV	6238378	6238948	2.81	0.0001089
chrV	6240257	6241364	2.32	3.164e-06
chrV	6242925	6243528	1.46	0.0239441
chrV	6251068	6252083	1.53	0.035606
chrV	6264043	6265972	3.91	3.164e-06
chrV	6342074	6343133	1.92	0.035606
chrV	6343199	6347092	2.49	1.54114e-12
chrV	6355107	6355711	2.02	0.00198245
chrV	6379576	6380755	1.56	0.035606
chrV	6458691	6462520	2.17	2.13793e-08
chrV	6465108	6468222	2.72	4.27478e-09
chrV	6469345	6469535	1.44	0.035606
chrV	6516479	6517981	2.03	0.000364999
chrV	6527016	6528276	2.95	0.00449346
chrV	6529966	6530893	2.57	0.000364999
chrV	6536709	6537042	1.52	0.035606
chrV	6556837	6557545	1.9	0.035606
chrV	6617729	6618547	1.98	0.000696471
chrV	6665385	6667399	4.16	2.43621e-06
chrV	6748133	6750790	2.07	6.35964e-08
chrV	6750944	6752222	2.98	0.00147368
chrV	6752433	6754348	2.93	3.05001e-07
chrV	6763671	6764398	1.59	0.00198245
chrV	6768412	6770138	2.87	6.35964e-08
chrV	6773393	6774551	1.6	0.035606
chrV	6879186	6880483	2.6	2.43621e-06
chrV	6900908	6901491	1.34	0.035606
chrV	6928958	6931573	2.44	3.05001e-07
chrV	6998179	6998852	1.39	0.035606
chrV	7008654	7009200	1.5	0.035606
chrV	7065255	7066365	2.27	0.035606
chrV	7080316	7081768	2.08	0.00198245
chrV	7087089	7088250	1.44	0.00354354
chrV	7090404	7092053	2.31	0.00198245
chrV	7094969	7096141	2.04	3.08941e-05
chrV	7247111	7248621	2.62	8.60399e-07
chrV	7364958	7366047	1.86	0.035606
chrV	7564482	7565581	2.33	0.0126649
chrV	7648120	7649113	2.21	0.000696471
chrV	7685341	7686048	1.98	0.0239441
chrV	7727690	7728959	1.82	0.000364999
chrV	7793568	7794337	2.82	0.0126649
chrV	7822488	7827741	2.96	6.49674e-17
chrV	7834781	7835415	1.98	5.86243e-05
chrV	7836008	7840577	3.14	1.16228e-17
chrV	7995172	7996862	1.68	0.035606
chrV	8040182	8041486	4.05	7.11646e-10
chrV	8106766	8109109	4.08	6.30504e-11
chrV	8109932	8110547	2.09	0.0239441
chrV	8143801	8144405	2.05	0.00354354
chrV	8201455	8202341	2.3	0.00449346
chrV	8216241	8217072	2.49	5.86243e-05
chrV	8285342	8286220	2.17	0.00449346
chrV	8401801	8402490	2.46	0.00449346
chrV	8402517	8403872	4.06	3.77173e-05
chrV	8405439	8405847	1.93	0.0239441
chrV	8409605	8410774	4.18	1.55853e-07
chrV	8653739	8655887	3.01	3.05001e-07
chrV	8658070	8659160	2.22	0.000158436
chrV	8666363	8668418	2.3	0.000158436
chrV	8670052	8671496	1.7	0.0239441
chrV	8752681	8753443	1.96	0.0239441
chrV	8755963	8756882	3.7	1.01559e-06
chrV	8773139	8773690	3.11	0.00147368
chrV	8785274	8786840	2.52	8.60399e-07
chrV	8801219	8802772	1.73	0.000696471
chrV	8922811	8923597	2.16	0.00354354
chrV	8925264	8926296	1.44	0.00354354
chrV	9053725	9056948	2.81	1.55853e-07
chrV	9074271	9076376	1.87	3.08941e-05
chrV	9078326	9079200	1.68	0.0239441
chrV	9081378	9082686	3.28	0.0001089
chrV	9110849	9112681	3.09	8.60399e-07
chrV	9204494	9206184	2.64	3.08941e-05
chrV	9212589	9213233	1.56	0.035606
chrV	9216242	9218421	1.53	3.08941e-05
chrV	9239613	9242282	1.95	3.05001e-07
chrV	9247111	9248305	1.85	0.000158436
chrV	9270051	9271341	2.18	1.0526e-08
chrV	9271982	9274829	2.88	8.60399e-07
chrV	9296923	9300267	3.75	1.88421e-10
chrV	9323706	9324015	1.25	0.035606
chrV	9397076	9398820	2.7	3.164e-06
chrV	9422431	9423183	1.47	0.0239441
chrV	9454863	9455189	1.9	0.0239441
chrV	9496412	9497901	1.71	0.000364999
chrV	9518417	9519996	2.34	0.000158436
chrV	9570144	9571846	2.08	0.000696471
chrV	9623417	9623942	1.57	0.035606
chrV	9704011	9705598	1.74	0.0239441
chrV	9713892	9715355	1.89	0.0239441
chrV	9730687	9731611	1.38	0.00354354
chrV	9856797	9858049	1.99	0.00198245
chrV	9957219	9959849	3.6	2.94542e-16
chrV	9984409	9986535	3.04	6.35964e-08
chrV	9986959	9987301	1.89	0.00198245
chrV	10004878	10005600	1.95	0.00354354
chrV	10012679	10015664	1.69	3.05001e-07
chrV	10038422	10039758	1.5	0.00354354
chrV	10039925	10041231	1.93	0.0239441
chrV	10043206	10044370	2.04	0.00354354
chrV	10086256	10087724	2.73	3.05001e-07
chrV	10145529	10147373	2.09	3.08941e-05
chrV	10174397	10175191	2.09	0.000364999
chrV	10203816	10204366	1.53	0.035606
chrV	10246584	10248417	2.39	0.00354354
chrV	10447062	10448387	2.89	6.30504e-11
chrV	10448618	10449303	3.54	6.30504e-11
chrV	10458372	10459635	1.46	0.035606
chrV	10463829	10464600	1.9	0.0239441
chrV	10467144	10469099	2.18	5.86243e-05
chrV	10471477	10473700	1.79	6.35964e-08
chrV	10508927	10509931	2.64	0.00449346
chrV	10515289	10515981	2.58	0.0001089
chrV	10545553	10546132	1.46	0.0239441
chrV	10546339	10548281	3.23	4.27478e-09
chrV	10568969	10571164	2.26	4.27478e-09
chrV	10615459	10615975	3.29	0.000696471
chrV	10639529	10639912	1.56	0.035606
chrV	10664058	10665651	1.85	3.08941e-05
chrV	10679837	10683401	2.69	7.11646e-10
chrV	10698836	10699585	2.7	0.000696471
chrV	10716667	10718075	2.15	0.0239441
chrV	10718193	10720663	1.8	0.000364999
chrV	10720670	10725196	2.93	1.88421e-10
chrV	10725348	10726025	1.76	0.00198245
chrV	10727115	10728006	1.72	8.60399e-07
chrV	10742610	10743424	1.48	0.00354354
chrV	10753751	10754647	1.91	0.035606
chrV	10855343	10856182	2.21	0.000696471
chrV	10857375	10860967	2.33	2.2401e-09
chrV	10869255	10870830	1.78	1.22878e-05
chrV	10876193	10877034	2.07	0.00449346
chrV	10904096	10904614	1.53	0.0239441
chrV	10909874	10910630	1.77	0.0239441
chrV	10915326	10917882	2.37	6.70067e-09
chrV	11074527	11076482	2.57	3.164e-06
chrV	11079550	11081114	1.79	0.00198245
chrV	11307341	11308228	2.01	0.0239441
chrV	11364922	11365465	1.32	0.035606
chrV	11403385	11405194	2.13	3.08941e-05
chrV	11406352	11408010	3.96	3.08941e-05
chrV	11420353	11421439	3.28	0.0001089
chrV	11495712	11498454	2.78	1.36018e-11
chrV	11504489	11506922	3.05	3.08941e-05
chrV	11507315	11508784	3.25	0.0001089
chrV	11512160	11514054	2.28	1.22878e-05
chrV	11518327	11518674	1.93	0.00354354
chrV	11519626	11520103	2.3	0.00198245
chrV	11529749	11530126	1.71	0.0239441
chrV	11530248	11533521	2.12	1.36018e-11
chrV	11534768	11536370	2.08	0.000364999
chrV	11538619	11539077	1.71	0.0239441
chrV	11570263	11571324	2.21	0.000158436
chrV	11605142	11606674	2.03	0.000364999
chrV	11675019	11675944	2.27	0.0001089
chrV	11677183	11679636	2.54	6.70067e-09
chrV	11702506	11703287	1.95	3.08941e-05
chrV	11704534	11705795	4.07	2.43621e-06
chrV	11777034	11778687	1.81	0.000364999
chrV	11799006	11799988	1.48	0.035606
chrV	11802285	11802948	2.75	3.77173e-05
chrV	11836839	11837483	1.83	0.035606
chrV	11857839	11858495	3.11	0.0239441
chrV	11885731	11886506	2.52	0.0126649
chrV	11887784	11888441	2.68	0.000158436
chrV	11919437	11920041	2.11	0.000696471
chrV	11921627	11922554	1.87	0.000364999
chrV	11949338	11950597	1.86	2.43621e-06
chrV	12021030	12022220	2.08	0.00354354
chrV	12025124	12028261	1.84	0.00354354
chrV	12086300	12086957	1.4	0.035606
chrV	12095490	12096583	2.92	0.00198245
chrV	12106437	12107220	1.55	0.00354354
chrV	12157983	12158938	2.84	0.00147368
chrV	12199373	12200115	2.13	0.0126649
chrV	12216644	12218037	2.13	0.0239441
chrV	12222063	12223561	2.11	3.08941e-05
chrV	12223806	12224788	1.72	0.00354354
chrV	12233077	12234268	2.1	0.000158436
chrV	12268213	12269422	1.69	0.00198245
chrV	12288202	12289426	1.78	0.00354354
chrV	12298369	12299770	2.88	1.55853e-07
chrV	12301918	12302934	1.5	0.035606
chrV	12340520	12342265	1.67	0.000158436
chrV	12387621	12388878	2.41	5.86243e-05
chrV	12411425	12412206	2.92	0.000364999
chrV	12466311	12468020	2.17	0.00354354
chrV	12476830	12478623	2.66	3.08941e-05
chrV	12486706	12488554	4.11	6.35964e-08
chrV	12514997	12518603	1.95	4.27478e-09
chrV	12535005	12537048	1.96	0.000364999
chrV	12538507	12539643	3.43	5.86243e-05
chrV	12540489	12541764	1.73	0.035606
chrV	12548764	12550975	2.41	1.7433e-12
chrV	12553013	12553715	2.07	0.0126649
chrV	12635396	12636575	2.7	2.43621e-06
chrV	12776043	12776512	3.19	0.0001089
chrV	12821138	12821416	1.69	0.0239441
chrV	12877068	12878013	2.46	0.00449346
chrV	12910878	12911394	1.66	0.035606
chrV	13047669	13048382	1.8	0.00354354
chrV	13082383	13084452	2.21	8.60399e-07
chrV	13086809	13087270	1.61	0.035606
chrV	13088209	13089747	2.61	2.13793e-08
chrV	13116296	13117046	3.39	0.0001089
chrV	13161004	13162661	2.88	2.43621e-06
chrV	13162903	13164229	2.21	3.08941e-05
chrV	13168734	13170097	2.63	0.00449346
chrV	13197119	13198362	1.63	0.00354354
chrV	13243608	13244410	1.75	0.0239441
chrV	13283928	13284846	1.77	0.035606
chrV	13288727	13290323	2.15	0.00354354
chrV	13298926	13299257	1.53	0.00354354
chrV	13300205	13302500	1.81	0.00354354
chrV	13369194	13371161	2.32	3.05001e-07
chrV	13371879	13373486	1.47	0.00354354
chrV	13373678	13375233	2.49	0.000158436
chrV	13376734	13378014	1.81	0.0239441
chrV	13390334	13393939	2.3	0.000364999
chrV	13397548	13399496	1.42	0.035606
chrV	13418544	13419711	4.16	3.77173e-05
chrV	13473417	13473780	2.02	0.0126649
chrV	13564978	13565870	1.56	0.00354354
chrV	13578607	13579100	2.67	0.00449346
chrV	13608473	13610026	2.18	3.85028e-06
chrV	13653139	13653682	1.74	0.000364999
chrV	13655484	13656915	1.94	2.43621e-06
chrV	13657132	13660781	2.71	1.54114e-12
chrV	13753119	13753587	2.79	0.00449346
chrV	13783929	13784419	2.63	0.00449346
chrV	13787765	13789995	2.45	2.13793e-08
chrV	13806767	13807660	1.45	8.60399e-07
chrV	13807989	13809045	1.78	0.00354354
chrV	13821547	13822073	2.08	0.0239441
chrV	13832875	13833581	1.63	0.035606
chrV	13999245	13999934	1.84	0.0126649
chrV	14001522	14004477	3.44	3.05001e-07
chrV	14007665	14009584	3.6	2.43621e-06
chrV	14093372	14095032	1.34	0.035606
chrV	14100719	14101707	1.9	0.0239441
chrV	14361636	14362395	1.58	0.035606
chrV	14364609	14367331	2.06	0.000364999
chrV	14508847	14510069	2.51	0.00354354
chrV	14572645	14574274	2.47	3.05001e-07
chrV	14618304	14620857	2.71	0.000364999
chrV	14639343	14640103	1.84	0.00354354
chrV	14649876	14650687	1.79	0.000696471
chrV	14695047	14696025	1.68	0.035606
chrV	14728985	14730286	3.52	5.86243e-05
chrV	14791882	14794882	2.53	0.0239441
chrV	14800311	14800975	2.1	5.86243e-05
chrV	14801841	14802794	2.05	0.00354354
chrV	14814383	14816178	3.53	0.00147368
chrV	14820456	14822656	1.54	0.00354354
chrV	14830420	14832502	2.14	0.00354354
chrV	14847936	14849898	1.69	0.035606
chrV	14870833	14873030	1.7	0.000364999
chrV	14908683	14909764	2.31	2.2401e-09
chrV	14910302	14911736	2.69	2.2401e-09
chrV	14918409	14919761	2.52	0.00354354
chrV	15009721	15010441	2.38	0.0126649
chrV	15070436	15072087	1.76	1.22878e-05
chrV	15470714	15471742	1.34	0.035606
chrV	15661000	15661622	1.65	0.00354354
chrV	15662943	15664775	2.97	8.60399e-07
chrV	16214285	16215055	3.46	1.67428e-08
chrV	16752198	16752901	1.52	0.035606
chrV	16753838	16754509	1.46	0.035606
chrV	16777945	16778889	2.37	3.85028e-06
chrV	17728454	17729257	1.79	0.0239441
chrV	17731451	17732810	1.98	0.0126649
chrV	17748918	17749595	1.93	0.0126649
chrV	18745176	18745717	1.89	0.035606
chrV	19545838	19546988	2.09	0.00354354
chrV	20011137	20012099	1.64	0.0239441
chrV	20418823	20419499	1.39	0.00354354
chrV	20456863	20457305	2.03	0.000696471
chrV	20711275	20713665	1.62	0.000364999
chrV	20728697	20729427	2.07	0.00198245
chrV	20776519	20777079	2.53	0.00198245
chrV	20794478	20795853	2.77	1.22878e-05
chrX	370766	371663	1.4	0.035606
chrX	620758	621854	1.67	1.22878e-05
chrX	627179	628578	3.61	3.77173e-05
chrX	648524	650741	2.68	0.000364999
chrX	669159	669423	1.3	0.035606
chrX	765314	766487	1.52	0.035606
chrX	810496	811478	1.51	0.035606
chrX	812362	813102	1.75	0.0239441
chrX	827172	828055	2.17	0.0239441
chrX	844300	845116	1.37	0.035606
chrX	862001	862361	2.06	0.00198245
chrX	926098	929251	3.89	1.36018e-11
chrX	1011749	1012670	1.9	0.035606
chrX	1050134	1051520	2.21	0.0126649
chrX	1053298	1054842	1.6	0.035606
chrX	1072638	1074089	2.11	0.000696471
chrX	1080453	1082519	2.27	5.86243e-05
chrX	1084147	1085380	1.61	0.000364999
chrX	1097772	1099235	3.29	0.00147368
chrX	1120525	1120962	1.85	0.035606
chrX	1383515	1384256	2.65	3.164e-06
chrX	1426206	1427283	1.83	0.0239441
chrX	1455024	1456993	1.48	0.035606
chrX	2116473	2116829	1.96	0.0126649
chrX	2138611	2139334	1.85	0.035606
chrX	2139355	2140644	1.62	0.00354354
chrX	2188089	2189868	1.4	0.035606
chrX	2198042	2199594	2.45	0.0126649
chrX	2203721	2205634	2.44	3.05001e-07
chrX	2208389	2209648	1.48	0.035606
chrX	2213488	2214179	1.87	0.0239441
chrX	2218048	2219362	2.65	1.22878e-05
chrX	2220027	2221690	1.52	0.0239441
chrX	2221871	2223339	2.3	3.164e-06
chrX	2316187	2316575	2.34	0.000158436
chrX	2423329	2424254	4.01	5.86243e-05
chrX	2430285	2432051	2.71	8.53613e-08
chrX	2432061	2433374	1.84	0.035606
chrX	2435049	2435966	1.78	0.0239441
chrX	2439535	2440010	1.88	0.0126649
chrX	2443153	2444022	1.64	0.035606
chrX	2449018	2449530	1.51	0.035606
chrX	2482568	2483112	2.75	3.164e-06
chrX	2495836	2498485	1.86	3.05001e-07
chrX	2506139	2507023	1.49	0.035606
chrX	2518251	2521174	1.94	3.08941e-05
chrX	2530366	2531851	1.96	0.0239441
chrX	2539714	2541033	1.76	0.00198245
chrX	2547114	2549036	1.45	0.035606
chrX	2552331	2553564	1.54	1.22878e-05
chrX	2566613	2567290	3.38	0.000696471
chrX	2567727	2568580	2.09	3.08941e-05
chrX	2569001	2570520	1.89	0.00198245
chrX	2589756	2591696	1.98	8.60399e-07
chrX	2602717	2603258	2.73	0.0001089
chrX	2617849	2621765	2.2	2.13793e-08
chrX	2722461	2723413	2.16	0.0126649
chrX	2852901	2853921	2.43	0.000364999
chrX	2890361	2891716	2.19	3.85028e-06
chrX	2906799	2908459	1.83	0.0239441
chrX	2909841	2911040	2.01	0.0001089
chrX	2970740	2972442	2.38	0.000696471
chrX	3023726	3025859	2.25	6.70067e-09
chrX	3028832	3029262	1.32	0.035606
chrX	3107796	3109176	2.24	0.0126649
chrX	3115490	3116700	1.7	0.00198245
chrX	3183167	3183589	1.62	0.0239441
chrX	3212901	3214174	2.29	0.000158436
chrX	3226424	3226787	2.17	0.00449346
chrX	3255106	3257617	2.64	6.35964e-08
chrX	3260414	3261072	2.15	0.0001089
chrX	3266983	3267662	1.86	0.0126649
chrX	3295322	3296503	3.72	1.01559e-06
chrX	3309272	3310044	1.73	0.0239441
chrX	3311339	3313803	3.97	1.01559e-06
chrX	3319941	3321309	1.86	0.0239441
chrX	3411653	3412689	1.66	0.035606
chrX	3453977	3457579	2.75	2.47083e-11
chrX	3472076	3472818	3.16	3.77173e-05
chrX	3536550	3537438	2.44	0.000696471
chrX	3548533	3549797	1.75	0.035606
chrX	3621305	3623192	2.45	0.00449346
chrX	3683155	3684284	2.04	0.0126649
chrX	3709378	3709914	1.88	0.0239441
chrX	3710791	3711592	1.57	0.00354354
chrX	3732557	3733582	1.73	0.00354354
chrX	3787453	3788952	1.65	3.08941e-05
chrX	3818811	3820555	1.87	0.00354354
chrX	3823448	3824917	1.95	0.000158436
chrX	3830243	3834511	3.9	1.54114e-12
chrX	3838470	3840784	3.28	3.164e-06
chrX	3856706	3859338	2.93	5.86243e-05
chrX	3889467	3891487	2.44	0.00354354
chrX	3891835	3892734	1.95	0.00354354
chrX	3902417	3904735	2.04	0.000158436
chrX	3943612	3945365	1.88	0.0126649
chrX	3945429	3946857	1.57	0.0239441
chrX	3978645	3979987	3.08	0.000696471
chrX	3983649	3985814	2.97	8.60399e-07
chrX	4020604	4022869	1.5	3.08941e-05
chrX	4062218	4062567	1.6	0.00198245
chrX	4082338	4083167	2.12	0.0239441
chrX	4109598	4110733	2.21	3.08941e-05
chrX	4131534	4132809	2.36	8.53613e-08
chrX	4138946	4140116	3.04	2.2401e-09
chrX	4140401	4141439	2.44	0.00449346
chrX	4144884	4146035	1.75	0.0126649
chrX	4215011	4216632	2.53	6.35964e-08
chrX	4219312	4219960	2.99	1.67428e-08
chrX	4265892	4266500	2.05	0.0126649
chrX	4283030	4285182	2.5	0.00354354
chrX	4293345	4295249	1.68	3.08941e-05
chrX	4379908	4380682	1.91	0.00354354
chrX	4438938	4440356	2.13	1.22878e-05
chrX	4476208	4478094	1.74	0.0239441
chrX	4489595	4490301	1.45	0.035606
chrX	4498273	4499851	2.37	0.0001089
chrX	4514348	4515183	2.92	0.00147368
chrX	4533984	4535054	1.84	0.0239441
chrX	4618545	4618874	2	0.0126649
chrX	4628263	4629254	1.68	0.00198245
chrX	4629647	4630751	1.34	0.035606
chrX	4659622	4660894	2.81	8.53613e-08
chrX	4748612	4750122	1.84	0.00354354
chrX	4793763	4794684	3.03	8.53613e-08
chrX	4873166	4873539	2.13	0.0239441
chrX	4879510	4880402	1.56	0.0239441
chrX	4956942	4958877	2.88	2.36551e-14
chrX	4963841	4964608	2.1	2.43621e-06
chrX	4970902	4973468	2.41	2.43621e-06
chrX	5015379	5016307	2.52	0.035606
chrX	5026684	5029199	2.6	0.00198245
chrX	5115211	5116654	1.73	0.035606
chrX	5117102	5119793	3.06	1.55853e-07
chrX	5141356	5142897	2.43	0.000696471
chrX	5182806	5184139	2.21	0.000158436
chrX	5190673	5194595	2.28	2.13793e-08
chrX	5194645	5196648	2.71	6.30504e-11
chrX	5198832	5200412	2.87	1.55853e-07
chrX	5201912	5202456	2.19	0.035606
chrX	5212775	5214332	1.53	0.000364999
chrX	5242675	5245601	2.62	3.75212e-10
chrX	5352999	5354528	1.7	0.035606
chrX	5407985	5408620	1.78	0.00354354
chrX	5474323	5476005	1.77	0.035606
chrX	5479104	5480031	2.51	0.00449346
chrX	5504971	5507620	2.76	1.55853e-07
chrX	5587750	5589570	2.98	3.05001e-07
chrX	5589639	5590502	1.94	0.00198245
chrX	5591543	5593256	2.67	3.164e-06
chrX	5603324	5605138	2.91	0.000158436
chrX	5653583	5654967	2.1	0.00354354
chrX	5694770	5696757	2.11	3.05001e-07
chrX	5742349	5744143	3.46	0.0001089
chrX	5746334	5746863	2.19	0.0239441
chrX	5751240	5753081	1.96	0.00354354
chrX	5753198	5753812	1.36	0.035606
chrX	5780383	5781071	1.8	0.035606
chrX	5785128	5785776	2.14	0.035606
chrX	5804947	5806519	1.45	0.035606
chrX	5815047	5816092	2.21	0.0001089
chrX	5819019	5820697	1.45	0.00354354
chrX	5827807	5829565	2.36	0.000158436
chrX	5941426	5941728	1.86	0.0239441
chrX	5971747	5974016	2.83	2.13793e-08
chrX	5977625	5978417	1.92	0.000696471
chrX	6031507	6032643	1.64	0.0239441
chrX	6039158	6042066	2.18	0.000364999
chrX	6055481	6056257	2.55	5.86243e-05
chrX	6064055	6064659	2.32	0.000696471
chrX	6066427	6066972	1.36	0.035606
chrX	6144878	6147071	2.63	3.164e-06
chrX	6204690	6205504	2.39	0.00198245
chrX	6224769	6226446	1.79	0.0126649
chrX	6228285	6228597	1.5	0.0239441
chrX	6250664	6252288	1.57	0.0239441
chrX	6253911	6254964	2.36	2.43621e-06
chrX	6254996	6255693	2.85	3.164e-06
chrX	6256452	6259435	2.6	3.85028e-06
chrX	6299877	6300502	2.06	0.00354354
chrX	6341450	6341884	1.86	0.00198245
chrX	6398693	6400233	2.96	0.000696471
chrX	6410624	6411379	1.83	0.0126649
chrX	6484379	6485914	2.49	0.000158436
chrX	6551233	6552594	3.44	8.53613e-08
chrX	6573953	6575158	1.91	0.0239441
chrX	6591393	6592345	2.2	2.43621e-06
chrX	6593169	6593653	1.73	0.035606
chrX	6663896	6665579	2.52	0.000158436
chrX	6727668	6730411	2.82	2.43621e-06
chrX	6737439	6739072	1.93	0.00198245
chrX	6739762	6744535	3.23	4.34701e-26
chrX	6744680	6745967	2.87	1.0526e-08
chrX	6747268	6747859	1.74	0.0239441
chrX	6748973	6749887	2.84	2.2401e-09
chrX	6749908	6750393	3.43	3.77173e-05
chrX	6761300	6762564	1.73	0.035606
chrX	6766147	6766891	2.85	0.00354354
chrX	6789228	6790809	1.29	0.035606
chrX	6806227	6808327	1.56	0.000364999
chrX	6822222	6824275	2.58	1.0526e-08
chrX	6825426	6826157	3.04	0.00147368
chrX	6836966	6837645	3.2	0.0001089
chrX	6843942	6845158	1.65	0.0239441
chrX	6928448	6930566	2.06	6.35964e-08
chrX	6931222	6933053	1.52	0.00354354
chrX	6951681	6952841	1.48	0.035606
chrX	6958437	6960737	2.05	0.000364999
chrX	7019146	7020260	2.25	3.08941e-05
chrX	7050976	7052576	2.69	3.08941e-05
chrX	7055008	7055893	1.71	0.035606
chrX	7057943	7059014	1.99	0.0239441
chrX	7061801	7063228	1.56	0.000158436
chrX	7073651	7074246	1.68	0.0239441
chrX	7151100	7152462	1.94	3.08941e-05
chrX	7216774	7218250	1.69	0.035606
chrX	7233293	7234303	1.52	0.00198245
chrX	7241888	7244185	2.76	5.60326e-10
chrX	7245546	7247170	2.54	0.0001089
chrX	7304998	7307266	2.3	3.08941e-05
chrX	7323309	7324418	1.64	0.035606
chrX	7485439	7486889	1.84	0.000158436
chrX	7523316	7525773	2.24	1.36018e-11
chrX	7527274	7527918	1.58	0.035606
chrX	7537501	7538901	1.46	0.00354354
chrX	7573455	7574361	2.69	2.43621e-06
chrX	7594051	7594535	1.37	0.00354354
chrX	7595025	7596283	1.4	0.035606
chrX	7617433	7618149	2.88	0.0126649
chrX	7634443	7635135	2.46	0.00449346
chrX	7648906	7649929	1.92	3.08941e-05
chrX	7669799	7671931	1.91	1.22878e-05
chrX	7715394	7719115	3.03	0.0001089
chrX	7833537	7834481	1.63	0.0239441
chrX	7857803	7858767	2.02	0.000696471
chrX	7883590	7886520	2.42	0.000158436
chrX	7918613	7919513	2.01	0.0239441
chrX	7945213	7946334	2.12	0.000696471
chrX	7947724	7949006	2.26	1.22878e-05
chrX	7951674	7953382	1.47	0.035606
chrX	7959823	7960422	2.66	0.0126649
chrX	7973817	7974581	2.18	0.00354354
chrX	7998106	7999238	1.58	0.035606
chrX	7999284	7999720	2.51	0.035606
chrX	8003721	8005140	1.6	0.035606
chrX	8019175	8023109	2.15	3.08941e-05
chrX	8038408	8039526	2.68	0.000696471
chrX	8051622	8056351	2.65	2.29761e-13
chrX	8123325	8124234	1.8	0.035606
chrX	8200313	8201213	1.52	0.035606
chrX	8230617	8232912	1.78	0.000158436
chrX	8235573	8236254	2.58	0.00449346
chrX	8238450	8239197	1.51	0.035606
chrX	8246740	8247950	1.89	0.00354354
chrX	8248037	8248637	1.47	0.00198245
chrX	8256707	8257886	2.58	0.000158436
chrX	8260548	8261950	2.44	0.000364999
chrX	8262523	8263122	2.61	2.43621e-06
chrX	8275640	8278044	2.38	2.2401e-09
chrX	8404162	8405991	3.32	0.0001089
chrX	8413834	8414490	1.65	0.035606
chrX	8474818	8475823	3.49	0.000364999
chrX	8476022	8477181	1.6	0.035606
chrX	8477924	8478562	1.9	0.0126649
chrX	8481661	8482314	2.51	0.00147368
chrX	8664697	8667064	1.69	3.08941e-05
chrX	8669591	8670291	1.72	0.0239441
chrX	8726431	8727995	1.72	0.0239441
chrX	8731090	8731696	1.86	0.0239441
chrX	8738198	8739867	1.97	0.035606
chrX	8760596	8764277	2.22	2.29761e-13
chrX	8786799	8787258	1.99	0.0239441
chrX	8788803	8789685	1.45	0.035606
chrX	8863352	8864824	2.67	0.0126649
chrX	8933486	8934185	2.71	0.00147368
chrX	8955861	8956624	2.58	0.00449346
chrX	8998599	8999671	2.44	0.000158436
chrX	9028398	9030083	1.52	0.00354354
chrX	9066856	9069914	1.52	3.85028e-06
chrX	9160714	9162016	1.75	0.035606
chrX	9226815	9229184	1.92	0.00198245
chrX	9230145	9231112	1.68	0.0239441
chrX	9261450	9262333	1.53	0.035606
chrX	9291463	9291985	3.1	0.00147368
chrX	9300841	9303714	2.11	2.43621e-06
chrX	9321761	9323496	1.42	0.035606
chrX	9380060	9380795	2.18	0.00449346
chrX	9476356	9477984	3.21	0.000696471
chrX	9489172	9490715	2.5	0.00198245
chrX	9547019	9548263	3	8.53613e-08
chrX	9548780	9553937	2.78	3.05001e-07
chrX	9636997	9637814	1.78	0.0126649
chrX	9652035	9652835	2.01	0.00354354
chrX	9714845	9715520	2.54	3.77173e-05
chrX	9733679	9733993	1.69	0.0239441
chrX	9735606	9736409	2.35	0.0126649
chrX	9772693	9773497	2.92	0.0126649
chrX	9782963	9786387	2.14	3.85028e-06
chrX	9819700	9820287	1.94	0.035606
chrX	9841150	9844909	1.88	3.05001e-07
chrX	9874109	9875158	2.65	0.00198245
chrX	9922330	9922756	2.25	0.0126649
chrX	9923425	9924320	1.7	0.00354354
chrX	9933196	9934857	2.78	8.53613e-08
chrX	10015515	10016221	1.79	0.000158436
chrX	10018287	10019535	1.99	0.035606
chrX	10021779	10022776	1.77	0.00198245
chrX	10050981	10053752	3.29	1.88421e-10
chrX	10068878	10069381	2.59	0.00449346
chrX	10070912	10072896	2.19	5.86243e-05
chrX	10074906	10075542	1.49	0.035606
chrX	10146769	10149119	1.93	0.0239441
chrX	10158540	10161205	2.56	2.13793e-08
chrX	10193819	10195273	2.16	0.000364999
chrX	10252991	10255935	2.56	3.164e-06
chrX	10392776	10396707	2.57	6.70067e-09
chrX	10410510	10411131	1.48	0.035606
chrX	10427611	10429514	1.91	0.035606
chrX	10436076	10437686	2.92	0.00354354
chrX	10448193	10449397	2.17	0.00354354
chrX	10449504	10450036	1.6	0.035606
chrX	10476760	10478028	2.85	0.00354354
chrX	10559295	10560941	2.58	3.08941e-05
chrX	10561095	10561700	1.75	0.035606
chrX	10596330	10597628	2.27	0.00354354
chrX	10612043	10612752	1.66	0.0239441
chrX	10613986	10614899	1.31	0.035606
chrX	10628392	10629156	1.86	0.000696471
chrX	10629963	10630794	2.84	0.00449346
chrX	10631053	10631978	1.48	0.035606
chrX	10634431	10640042	2.36	0.00198245
chrX	10646258	10647727	1.55	0.035606
chrX	10686095	10686773	1.72	0.035606
chrX	10690800	10692030	2.86	3.08941e-05
chrX	10724406	10726781	2.77	3.164e-06
chrX	10727225	10728556	2.01	0.00354354
chrX	10765096	10768659	2.58	1.20948e-13
chrX	10770936	10772416	2.36	0.0001089
chrX	10797413	10798423	1.99	0.0126649
chrX	10811469	10812389	2.93	0.00147368
chrX	10834643	10834962	2.23	0.0126649
chrX	10900706	10901504	1.92	0.000696471
chrX	10906958	10910236	1.83	1.22878e-05
chrX	10910672	10911360	1.61	0.035606
chrX	10922698	10923767	1.94	0.00198245
chrX	10936666	10937574	2.66	0.00198245
chrX	10940829	10942433	2.24	8.53613e-08
chrX	10947665	10948239	1.53	0.0239441
chrX	11035606	11036551	2.31	1.22878e-05
chrX	11075672	11077537	1.53	0.00354354
chrX	11079537	11080764	1.67	0.00354354
chrX	11141255	11142580	1.59	0.000364999
chrX	11183096	11183570	2.34	0.00449346
chrX	11188870	11189851	2.36	0.00449346
chrX	11190799	11193090	1.5	0.000364999
chrX	11195630	11196914	1.73	0.035606
chrX	11203665	11204651	1.97	0.035606
chrX	11228642	11229367	2.64	0.035606
chrX	11247491	11248601	1.38	0.00354354
chrX	11281119	11281971	2.63	2.43621e-06
chrX	11368779	11369423	2.13	0.0126649
chrX	11378800	11379927	3.3	0.0001089
chrX	11411199	11411872	1.84	0.035606
chrX	11462119	11466318	3.17	8.53613e-08
chrX	11471469	11472730	2.39	5.86243e-05
chrX	11472961	11474851	3.93	8.53613e-08
chrX	11476622	11480417	2.68	8.53613e-08
chrX	11480659	11481947	2.15	0.0001089
chrX	11482061	11483526	2.26	8.53613e-08
chrX	11559617	11560544	3.02	0.0001089
chrX	11573433	11575187	2.68	0.000158436
chrX	11587504	11588410	3.4	0.000696471
chrX	11589443	11591499	2.14	3.85028e-06
chrX	11594344	11596174	3.82	1.67428e-08
chrX	11597750	11599701	1.96	5.86243e-05
chrX	11605112	11607556	1.4	0.035606
chrX	11661171	11663758	2.3	0.000364999
chrX	11665578	11666642	1.7	0.035606
chrX	11719743	11720809	2.51	0.00449346
chrX	11726637	11728409	2.13	2.43621e-06
chrX	11728743	11729198	2.65	0.000696471
chrX	11791225	11793845	2.21	0.000364999
chrX	11820896	11822401	2.25	3.164e-06
chrX	11986204	11986780	1.66	0.035606
chrX	12031899	12032244	1.78	0.00354354
chrX	12054996	12055850	1.58	0.000364999
chrX	12142037	12142928	1.56	0.035606
chrX	12159668	12160670	2.05	0.00354354
chrX	12162594	12164042	2.18	0.000696471
chrX	12172850	12176792	2.02	1.54114e-12
chrX	12177190	12178290	2.36	0.000696471
chrX	12181425	12182074	2.59	1.01559e-06
chrX	12183411	12185447	2.88	6.35964e-08
chrX	12185620	12186875	1.92	0.0126649
chrX	12232844	12233696	1.44	0.035606
chrX	12237306	12238180	3.61	0.00147368
chrX	12244797	12246763	2.05	0.00449346
chrX	12258873	12259548	1.88	0.000696471
chrX	12392138	12393637	2.29	0.00198245
chrX	12408566	12411082	2.95	2.13793e-08
chrX	12419588	12420991	1.34	0.00354354
chrX	12422684	12423046	1.46	0.00354354
chrX	12474444	12475807	1.91	3.08941e-05
chrX	12509408	12512130	2.21	1.88421e-10
chrX	12514729	12516030	2.33	2.13793e-08
chrX	12518520	12519172	1.99	0.0239441
chrX	12522415	12523307	3.19	5.86243e-05
chrX	12526236	12526550	1.67	0.0126649
chrX	12533519	12534232	2.12	0.035606
chrX	12630900	12632536	2.26	0.0126649
chrX	12633711	12634328	2.82	0.0001089
chrX	12670041	12671381	2.27	0.0126649
chrX	12678649	12680576	1.93	0.035606
chrX	12792658	12793297	1.56	0.035606
chrX	12797025	12798008	2.75	1.0526e-08
chrX	12815292	12815706	1.79	0.0239441
chrX	12836444	12840137	3.36	2.36551e-14
chrX	12869986	12870287	1.97	0.0239441
chrX	12872230	12879326	2.77	1.10854e-28
chrX	12892864	12893297	2.06	0.00449346
chrX	12909297	12911035	1.81	0.00354354
chrX	12931963	12932538	1.69	0.035606
chrX	12934586	12935707	2.15	0.0126649
chrX	13112402	13112825	1.41	0.035606
chrX	13139322	13140191	1.49	0.035606
chrX	13144763	13145872	1.58	0.0239441
chrX	13157835	13159947	1.79	0.00198245
chrX	13204391	13206279	1.48	0.0239441
chrX	13220843	13221756	2.52	0.00354354
chrX	13257902	13258922	3.36	3.77173e-05
chrX	13318114	13321254	2.83	2.13793e-08
chrX	13350545	13351255	2	0.00198245
chrX	13352400	13355604	2.14	1.54114e-12
chrX	13357949	13359080	1.77	0.0239441
chrX	13470237	13471117	1.96	0.0126649
chrX	13525631	13529227	2.44	6.35964e-08
chrX	13541365	13541697	1.68	0.0239441
chrX	13554847	13555699	3.54	1.22878e-05
chrX	13566791	13567597	2.42	0.00449346
chrX	13685845	13687989	2.01	0.0239441
chrX	13743001	13745700	3.13	2.13793e-08
chrX	13768642	13769211	2.22	0.0126649
chrX	13773070	13774299	1.77	0.035606
chrX	13833821	13834911	2.93	0.00449346
chrX	13847034	13848267	1.76	0.00354354
chrX	13871370	13874720	2.48	8.60399e-07
chrX	13968016	13970661	1.98	0.0239441
chrX	13974590	13976044	2.46	0.000364999
chrX	14001390	14002395	2.33	0.00198245
chrX	14036836	14037249	1.43	0.00354354
chrX	14039323	14040049	2.42	0.00449346
chrX	14044984	14045874	2.31	0.000696471
chrX	14054101	14057498	2.53	1.7433e-12
chrX	14228934	14229361	1.71	0.0239441
chrX	14281516	14282148	1.98	0.035606
chrX	14286801	14288889	3.27	3.08941e-05
chrX	14291978	14293551	1.81	1.22878e-05
chrX	14432308	14433139	2.44	0.0239441
chrX	14500197	14500641	1.53	0.0239441
chrX	14503766	14505161	2.68	0.000158436
chrX	14557152	14558099	1.86	8.60399e-07
chrX	14558659	14558924	1.37	0.00354354
chrX	14559619	14560943	1.73	3.62841e-16
chrX	14562164	14562682	1.57	0.035606
chrX	14563862	14564360	1.69	0.000158436
chrX	14568497	14568971	1.83	0.0126649
chrX	14602866	14603351	1.96	0.035606
chrX	14607914	14608749	3.13	0.00449346
chrX	14626802	14627210	1.68	0.0239441
chrX	14655932	14656912	1.95	3.08941e-05
chrX	14683067	14685610	2.2	1.36018e-11
chrX	14737046	14737559	2.17	0.00198245
chrX	14743196	14744260	1.52	0.000158436
chrX	14824817	14825682	1.48	0.035606
chrX	14827161	14828045	1.74	0.0239441
chrX	14967281	14968092	1.32	0.035606
chrX	15015658	15016070	2.08	0.000696471
chrX	15038616	15039344	2.24	0.00354354
chrX	15056739	15057495	2.36	0.000158436
chrX	15070659	15071107	1.89	0.0239441
chrX	15104506	15105883	1.48	0.035606
chrX	15188553	15190155	1.64	0.00354354
chrX	15191275	15191836	2.74	3.164e-06
chrX	15194161	15195102	1.62	0.000364999
chrX	15211545	15211885	1.59	0.00354354
chrX	15251988	15252577	2.36	0.0239441
chrX	15274573	15275316	1.83	0.0126649
chrX	15279727	15280630	2.23	0.00354354
chrX	15305750	15306735	2.38	0.0126649
chrX	15307248	15310325	1.47	0.00354354
chrX	15313674	15315269	2.59	0.000158436
chrX	15329202	15329631	1.36	0.035606
chrX	15338328	15339096	2.06	0.00198245
chrX	15345739	15346675	1.52	0.0239441
chrX	15353304	15355319	2.01	1.22878e-05
chrX	15355483	15356173	1.67	0.035606
chrX	15371593	15372606	1.65	0.000364999
chrX	15375108	15375502	1.29	0.00354354
chrX	15380032	15380777	3.22	8.53613e-08
chrX	15382279	15383766	2.39	0.0001089
chrX	15514351	15516534	2.51	3.85028e-06
chrX	15523290	15523647	1.95	0.0126649
chrX	15542722	15543405	2.04	0.0239441
chrX	15555071	15556236	1.86	0.0126649
chrX	15606292	15608042	1.58	0.035606
chrX	15628761	15629628	1.93	0.035606
chrX	15650540	15651052	1.27	0.035606
chrX	15704788	15705238	2.28	5.86243e-05
chrX	15942427	15943792	1.68	0.00354354
chrX	15971111	15972306	2.98	0.00147368
chrX	15976084	15977247	2.06	0.0126649
chrX	15993487	15994369	1.67	0.0239441
chrX	16057506	16058037	2.88	0.0001089
chrX	16085109	16085884	1.76	0.035606
chrX	16097661	16098056	1.58	0.00354354
chrX	16113406	16114054	1.57	0.035606
chrX	16133698	16134224	1.27	0.035606
chrX	16177053	16178256	3.38	3.164e-06
chrX	16360722	16361783	2.63	3.77173e-05
chrX	16388778	16392671	2.73	1.7433e-12
chrX	16401895	16403654	1.45	0.035606
chrX	16404533	16406777	1.71	3.85028e-06
chrX	16415620	16416377	1.65	0.035606
chrX	16456637	16457545	3.76	2.43621e-06
chrX	16484095	16485650	2.19	0.000158436
chrX	16514010	16514359	2.24	0.0126649
chrX	16523980	16526003	1.38	0.00354354
chrX	16534642	16538382	2.66	8.53613e-08
chrX	16556701	16557138	2.84	0.00449346
chrX	16559387	16559713	1.41	0.035606
chrX	16582998	16583974	3.23	3.77173e-05
chrX	16584780	16585710	1.5	0.00354354
chrX	16611134	16612819	1.91	0.0126649
chrX	16640975	16643080	1.76	6.70067e-09
chrX	16652866	16655770	2.26	3.85699e-14
chrX	16657845	16658676	2.68	0.00449346
chrX	16724691	16725893	1.47	0.0239441
chrX	16769785	16770703	1.83	0.000364999
chrX	16774470	16775975	1.98	5.86243e-05
chrX	16776719	16777752	1.71	0.035606
chrX	16845339	16846319	2.11	0.000364999
chrX	16901597	16902418	2.53	0.0239441
chrX	16997408	16997759	1.56	0.0239441
chrX	17041334	17042660	1.44	0.035606
chrX	17053947	17056590	2.29	3.05001e-07
chrX	17057308	17059675	2.32	0.00449346
chrX	17062880	17064958	3.77	0.0001089
chrX	17083240	17084904	2.83	0.000158436
chrX	17201951	17203475	3.38	8.53613e-08
chrX	17216503	17216912	1.78	0.000158436
chrX	17373828	17374912	1.37	0.00354354
chrX	17385111	17385337	1.34	0.035606
chrX	17390458	17391165	1.51	0.035606
chrX	17430335	17430742	1.32	0.00354354
chrX	17456522	17457302	2.04	2.43621e-06
chrX	17472999	17473532	1.76	0.035606
chrX	17477488	17477826	2.31	0.0239441
chrX	17505651	17506356	2.89	0.00147368
chrX	17509624	17510265	2.58	5.86243e-05
chrX	17512670	17515668	2.16	2.13793e-08
chrX	17515893	17518678	2.32	1.54114e-12
chrX	17519358	17520171	1.32	3.08941e-05
chrX	17627366	17628200	1.89	0.035606
chrX	17635885	17636826	1.64	0.000364999
chrX	17637898	17639852	2.18	3.05001e-07
chrX	17666275	17669045	3.09	3.164e-06
chrX	17670137	17671218	1.63	3.08941e-05

## Sheet: NHR-25 L2 peaks
Chromosome	start coordinate	end coordinate	TaDa score	FDR
chrI	69126	70494	3.21	0.0011883
chrI	122159	122953	3.99	3.25719e-05
chrI	174055	175022	3.34	0.024759
chrI	178225	180901	4.81	1.3047e-07
chrI	214925	215220	3.25	0.024759
chrI	295587	296036	4.2	0.00875576
chrI	298453	300249	4.37	0.00376984
chrI	394706	398519	3.3	0.0011883
chrI	527547	528614	4.73	0.00875576
chrI	529048	529732	4.51	2.75548e-07
chrI	529867	530893	5.62	0.00068
chrI	532143	532782	4.39	1.60927e-06
chrI	547766	548129	2.94	0.024759
chrI	574421	575446	5.37	3.25719e-05
chrI	576742	577250	10.31	0.00068
chrI	597309	598185	3.5	0.024759
chrI	746924	747359	3.73	0.00875576
chrI	880139	880617	3.3	0.024759
chrI	933354	935872	3.76	0.024759
chrI	998579	999802	4.6	6.59471e-06
chrI	999890	1000686	3.72	0.024759
chrI	1068695	1070392	5.33	3.75355e-06
chrI	1218820	1219503	8.85	7.43928e-06
chrI	1230250	1231315	5.51	0.00068
chrI	1255706	1257271	3.99	0.0154171
chrI	1321714	1322251	4.21	0.0154171
chrI	1511389	1511807	3.51	0.0027724
chrI	1690317	1692278	4.52	6.59471e-06
chrI	1692827	1693501	7.03	0.000484494
chrI	1695125	1695329	2.84	0.024759
chrI	1718906	1719746	3	0.024759
chrI	1720709	1721044	3.53	0.0154171
chrI	1776020	1778105	3.22	0.0027724
chrI	1792279	1792747	5.18	1.38065e-05
chrI	1833975	1836780	6.17	3.75355e-06
chrI	2011341	2011829	3.16	0.024759
chrI	2069125	2069942	5.75	0.000167575
chrI	2073511	2073757	3.43	0.0154171
chrI	2153867	2154417	4.16	0.00875576
chrI	2154643	2155675	5.64	2.29379e-07
chrI	2300159	2300465	3.56	0.024759
chrI	2354685	2355518	5.54	0.00376984
chrI	2409218	2410181	3.21	0.024759
chrI	2433082	2433636	3.89	0.0154171
chrI	2585581	2586530	3.3	0.0154171
chrI	2591320	2592062	7.17	0.000114101
chrI	2629654	2630983	3.65	6.59471e-06
chrI	2652723	2654849	3.22	0.024759
chrI	2667665	2668388	5.25	1.60927e-06
chrI	2700201	2700575	4.75	0.00376984
chrI	2790128	2791760	5.48	0.0011883
chrI	2855598	2855966	4.35	0.0154171
chrI	2898043	2898972	4.64	0.00875576
chrI	3148002	3148334	3.98	0.0154171
chrI	3204832	3205504	4.02	2.98938e-05
chrI	3245793	3247076	5.28	6.59471e-06
chrI	3247774	3248594	4.29	0.0027724
chrI	3256846	3258071	5.91	0.00068
chrI	3267336	3267742	4.3	0.000114101
chrI	3279737	3281771	4.12	0.000484494
chrI	3633412	3634247	3.75	0.0154171
chrI	3742416	3744169	5.17	0.000167575
chrI	3752538	3752973	4.91	0.00376984
chrI	3818712	3819366	3.14	0.024759
chrI	3880312	3880719	3.21	0.024759
chrI	3886417	3887463	3.14	0.024759
chrI	3899183	3900593	3.3	2.75548e-07
chrI	3927849	3928796	3.39	0.024759
chrI	3956239	3961511	5.64	0.000484494
chrI	3975296	3976617	3.52	0.000114101
chrI	3982238	3983882	4.05	0.0154171
chrI	3988124	3988809	3.65	0.0027724
chrI	4011955	4013141	3.93	0.00875576
chrI	4035244	4035777	2.81	0.0027724
chrI	4036979	4039099	4.88	0.000114101
chrI	4050153	4050838	4.02	0.0027724
chrI	4066168	4067348	5.84	2.75548e-07
chrI	4091354	4092018	5.1	0.000167575
chrI	4123064	4125239	6.18	0.0027724
chrI	4154448	4155111	4.8	0.00875576
chrI	4198396	4202536	6.44	7.43928e-06
chrI	4298171	4298590	2.98	0.024759
chrI	4306062	4307004	3.73	0.0011883
chrI	4316196	4316551	3.46	0.0011883
chrI	4369063	4369369	3.01	0.024759
chrI	4395932	4397208	6.44	4.99721e-09
chrI	4490390	4491282	3.07	0.000301848
chrI	4517413	4518711	4.83	0.00875576
chrI	4554788	4555045	2.82	0.024759
chrI	4936091	4936561	3.23	0.0011883
chrI	4940863	4941867	3.81	0.000484494
chrI	5023875	5027103	3.01	0.024759
chrI	5208300	5211335	5.93	6.59471e-06
chrI	5212029	5213092	6.35	0.00376984
chrI	5238665	5239498	4.39	0.0154171
chrI	5293374	5294795	3.73	0.00875576
chrI	5312424	5314576	6.66	0.00068
chrI	5314766	5316936	4.32	0.0011883
chrI	5331285	5332080	6.44	0.00068
chrI	5344990	5345844	4.29	0.00875576
chrI	5399213	5400747	7.28	0.000167575
chrI	5424155	5424898	3.47	0.024759
chrI	5518738	5519169	4.81	0.000484494
chrI	5586986	5587577	3.11	0.024759
chrI	5599524	5599799	2.8	0.024759
chrI	5620003	5620497	6.84	0.00068
chrI	5745371	5747200	6.42	0.00068
chrI	5774753	5775749	5.54	3.25719e-05
chrI	5878983	5880423	7.08	7.43928e-06
chrI	5886613	5889120	3	0.024759
chrI	5897769	5899511	4.08	0.0154171
chrI	6005735	6006885	3.76	0.0154171
chrI	6047209	6047666	3.86	0.0154171
chrI	6118923	6120448	3.39	0.024759
chrI	6132052	6134030	6.23	0.0011883
chrI	6134311	6135281	4.16	0.0027724
chrI	6163074	6165092	5.61	3.25719e-05
chrI	6165784	6167174	4.75	7.43928e-06
chrI	6171056	6171729	3.16	0.000301848
chrI	6172823	6173816	3.76	0.0154171
chrI	6174870	6175837	3.56	0.000114101
chrI	6216143	6216556	3.13	0.024759
chrI	6220066	6220602	3.12	0.0027724
chrI	6259029	6260937	5.8	0.000301848
chrI	6331343	6332572	6.75	0.00068
chrI	6333189	6333611	3.64	0.024759
chrI	6339799	6340798	7.05	1.38065e-05
chrI	6539191	6539934	6.68	0.00068
chrI	6576600	6578622	3.65	0.0027724
chrI	6768071	6769329	3.13	0.024759
chrI	6770011	6771619	5.52	4.99721e-09
chrI	6834485	6835968	7.11	1.38065e-05
chrI	6836812	6838006	5.18	6.59471e-06
chrI	6883583	6884614	2.87	0.024759
chrI	6886196	6886982	4.14	0.00875576
chrI	6995497	6997547	7.31	1.60927e-06
chrI	7003389	7003623	3.2	0.0011883
chrI	7005775	7006830	5.11	0.00376984
chrI	7027252	7028504	2.88	0.024759
chrI	7082869	7084937	4.58	6.59471e-06
chrI	7085706	7086430	3.84	0.000484494
chrI	7116633	7117480	4.25	0.0011883
chrI	7128015	7129612	3.39	0.0154171
chrI	7147935	7150139	3.9	2.98938e-05
chrI	7214837	7216280	3.93	0.000114101
chrI	7216297	7218578	4.91	0.0027724
chrI	7242391	7243044	6.59	0.00068
chrI	7259089	7259858	4.94	0.000301848
chrI	7315541	7317730	4.49	0.00875576
chrI	7363292	7363832	3.67	0.0027724
chrI	7372150	7373327	3.79	0.000484494
chrI	7380002	7380584	3.62	0.024759
chrI	7385098	7385584	3.29	0.0154171
chrI	7432295	7433367	5.22	0.000301848
chrI	7450337	7450939	4.33	0.0154171
chrI	7474683	7475822	7.01	1.3047e-07
chrI	7507186	7508529	3.65	0.00875576
chrI	7519416	7519791	3.39	0.0154171
chrI	7551525	7552353	4.66	0.0154171
chrI	7569918	7572418	3.58	0.000114101
chrI	7586709	7587307	3.55	0.024759
chrI	7639913	7640867	8.85	0.00068
chrI	7658164	7660135	3.44	0.0027724
chrI	7690181	7691028	4.59	0.00376984
chrI	7715178	7716556	3.93	0.0027724
chrI	7738126	7739072	6.38	0.00068
chrI	7759968	7760677	3.98	0.0027724
chrI	7799509	7800591	3.71	0.0154171
chrI	7866411	7869562	4.52	3.75355e-06
chrI	7873875	7874708	5.66	0.000484494
chrI	7895175	7895930	4.78	0.00376984
chrI	7927490	7928184	3.56	0.0154171
chrI	7928699	7929413	6.05	0.000114101
chrI	7947961	7948690	3.88	0.000484494
chrI	7954569	7955437	3.7	3.25719e-05
chrI	8009780	8012133	5.06	1.60927e-06
chrI	8015536	8018305	4.03	0.00875576
chrI	8187709	8188278	3.69	0.024759
chrI	8285467	8286933	3.76	0.0154171
chrI	8411814	8412888	3.43	0.024759
chrI	8426371	8428197	3.4	0.0154171
chrI	8449673	8450048	3.77	0.00875576
chrI	8453795	8454798	7.76	0.000484494
chrI	8574936	8575315	3.5	0.0027724
chrI	8598324	8598757	4.6	0.000484494
chrI	8679867	8681161	5.13	0.000167575
chrI	8759215	8759774	3.67	0.0154171
chrI	8760675	8762303	3.83	0.000301848
chrI	8786848	8788634	4.46	6.59471e-06
chrI	8856436	8856932	3.26	0.024759
chrI	8865156	8865705	3.1	0.0027724
chrI	8895484	8896081	5.82	0.00376984
chrI	8901434	8903659	4.58	0.000167575
chrI	8927589	8928524	3.01	0.024759
chrI	8975221	8976207	3.86	0.024759
chrI	8984516	8987630	7.25	7.47295e-17
chrI	9095017	9095911	3.76	0.00875576
chrI	9110543	9110983	6.01	0.000167575
chrI	9116709	9118048	3.1	0.000114101
chrI	9128301	9128702	3.42	0.024759
chrI	9175908	9177021	4.16	6.59471e-06
chrI	9198664	9199941	3.2	0.0027724
chrI	9216146	9217249	4.91	0.024759
chrI	9272300	9272636	3.49	0.000301848
chrI	9291900	9292609	3.19	0.0027724
chrI	9333038	9333448	4.12	0.024759
chrI	9378734	9379261	3.91	0.0154171
chrI	9380964	9382169	4.16	0.000301848
chrI	9382574	9384096	5.19	1.60927e-06
chrI	9447206	9448825	6.52	7.43928e-06
chrI	9448941	9450453	4.19	0.00875576
chrI	9469981	9470831	4.23	0.0154171
chrI	9494107	9495500	3.18	0.024759
chrI	9499960	9500330	4.34	0.0154171
chrI	9509579	9509885	4.09	0.0154171
chrI	9512319	9512629	3.56	0.000114101
chrI	9515707	9517296	5.65	0.000114101
chrI	9618775	9619122	3.28	0.024759
chrI	9634475	9635383	4.4	0.000301848
chrI	9676432	9677077	3	0.024759
chrI	9684907	9685613	4.42	7.43928e-06
chrI	9689708	9690606	4.76	0.00875576
chrI	9721787	9722875	3.29	0.000301848
chrI	9739398	9740134	3.74	2.98938e-05
chrI	9786101	9786895	3.4	0.000301848
chrI	9797516	9798276	3.54	0.0154171
chrI	9857664	9858539	3.28	0.0154171
chrI	9871488	9872666	4.7	0.00376984
chrI	9882130	9883273	3.67	0.00875576
chrI	9936632	9937628	5.17	2.98938e-05
chrI	9943764	9946449	4.56	2.75548e-07
chrI	9961764	9963529	6.48	2.40386e-07
chrI	10105279	10107032	2.93	0.024759
chrI	10108171	10108733	3.35	0.0154171
chrI	10116336	10118190	3.36	0.024759
chrI	10280827	10282609	3.53	2.98938e-05
chrI	10301821	10302468	3.91	0.0154171
chrI	10330168	10331183	3.58	0.0154171
chrI	10339643	10340378	3.98	0.000114101
chrI	10404006	10406988	9.6	2.75548e-07
chrI	10408696	10410320	6.17	0.00068
chrI	10513659	10514496	6.08	0.000484494
chrI	10590251	10590639	3.01	0.0027724
chrI	10647386	10647832	4.64	0.00376984
chrI	10754306	10754759	3.73	0.0011883
chrI	10755782	10756236	7.08	0.00068
chrI	10758170	10758648	6.62	0.00068
chrI	10760174	10761311	5.56	0.00068
chrI	10771968	10772341	4.48	0.00875576
chrI	10835275	10835843	3.44	0.0027724
chrI	10922361	10922966	3.29	0.0154171
chrI	11202702	11203800	3.57	0.0011883
chrI	11435973	11436820	4.38	0.00875576
chrI	11582378	11582829	3.35	0.0154171
chrI	11585139	11586275	3.52	0.024759
chrI	11775481	11775885	2.89	0.0027724
chrI	11783335	11784604	4.26	0.0154171
chrI	12364274	12364772	3.26	0.024759
chrI	12480330	12480684	4.57	0.0154171
chrI	12530210	12531006	3.42	0.0027724
chrI	12575124	12576774	4.64	0.000484494
chrI	12623488	12624614	3.34	0.024759
chrI	12724054	12725230	5.12	0.00376984
chrI	12919018	12919851	3.51	0.024759
chrI	12964589	12965302	4.24	0.0154171
chrI	13062610	13064480	7.6	2.11528e-14
chrI	13065390	13066425	8.85	1.38065e-05
chrI	13066955	13067277	3.34	0.0027724
chrI	13155820	13156826	3.99	0.00875576
chrI	13308536	13308999	3.48	0.024759
chrI	13369435	13369876	3.02	0.0154171
chrI	13396003	13397780	3.48	0.0154171
chrI	13996099	13997049	3.26	0.0154171
chrI	14000333	14000643	3.24	0.024759
chrI	14028500	14030376	6.08	0.000484494
chrI	14061142	14061838	4.35	0.0027724
chrI	14088664	14089478	6.09	7.43928e-06
chrI	14161359	14162849	5	0.000167575
chrI	14167672	14170117	4.25	0.00875576
chrI	14187790	14188165	4.55	0.00376984
chrI	14207542	14209445	3.94	0.00875576
chrI	14238895	14239627	3.78	0.024759
chrI	14247969	14249156	3.69	0.024759
chrI	14289559	14290466	3.71	0.0154171
chrI	14320054	14321025	4.04	0.000484494
chrI	14457324	14458792	3.62	0.0154171
chrI	14807754	14810455	6.97	2.98938e-05
chrI	14831732	14832221	3.56	0.0011883
chrI	14857761	14859340	4.79	1.61352e-14
chrI	14859373	14860156	6.52	1.38065e-05
chrI	14905873	14907187	4.33	0.00875576
chrI	14970508	14972243	2.88	0.024759
chrI	15064317	15064962	3.2	0.024759
chrI	15065323	15066431	4.38	1.60927e-06
chrI	15066845	15067813	3.53	0.0011883
chrII	28184	29712	4.74	0.000484494
chrII	55641	56363	5.03	0.000484494
chrII	127039	127534	4.96	0.00376984
chrII	158031	161451	2.81	0.024759
chrII	310991	312426	3.51	0.0154171
chrII	323308	327710	3.91	0.0027724
chrII	363073	363313	3.77	0.0154171
chrII	367695	368165	5.36	0.00068
chrII	371510	372849	4.37	0.0154171
chrII	475265	475626	4.03	0.00875576
chrII	540455	541704	5.35	0.000301848
chrII	573947	574612	6.73	7.43928e-06
chrII	582740	583411	5.56	0.00068
chrII	813060	813741	3.89	3.25719e-05
chrII	909328	910709	5.01	6.82001e-07
chrII	911767	912231	5.07	0.000167575
chrII	1141553	1142931	8.89	2.29379e-07
chrII	1147267	1147886	4.56	0.00875576
chrII	1257744	1258307	3.48	0.024759
chrII	1315223	1316006	3.59	0.0154171
chrII	1321605	1322373	7.33	0.000484494
chrII	1476459	1477426	3.93	0.00875576
chrII	1600341	1600661	4.07	0.0027724
chrII	1614841	1615116	2.89	0.024759
chrII	1652002	1652378	4.33	0.00875576
chrII	1721561	1722502	7.29	0.00068
chrII	1756099	1756763	3.98	0.000301848
chrII	1760232	1760543	3.11	0.024759
chrII	2097832	2098285	3.54	0.024759
chrII	2284348	2285023	3.19	0.0027724
chrII	2289609	2290101	4.51	0.00376984
chrII	2294992	2295545	4.15	0.0027724
chrII	2587911	2588482	3.68	0.000301848
chrII	2646136	2646667	3.19	0.0154171
chrII	2707258	2707487	3.05	0.0154171
chrII	2734694	2736062	5.91	0.0011883
chrII	2828118	2828773	4.53	0.00376984
chrII	2924439	2925443	3.7	0.0027724
chrII	3027489	3028541	4.77	0.000484494
chrII	3059512	3060065	6.11	0.000167575
chrII	3084309	3084753	3.82	0.0154171
chrII	3169441	3170575	4.34	0.024759
chrII	3297760	3299280	3.38	0.024759
chrII	3426917	3430838	5.22	6.59471e-06
chrII	3436599	3437471	5.53	0.00376984
chrII	3438524	3438998	3.18	0.024759
chrII	3627474	3628044	5.7	0.00376984
chrII	3683492	3684278	2.97	0.024759
chrII	3747401	3747825	3.34	0.0154171
chrII	3778741	3779346	2.76	0.024759
chrII	3967514	3967834	3.98	0.00875576
chrII	4038486	4040739	4.42	0.000484494
chrII	4041297	4044057	5.95	2.42165e-10
chrII	4095740	4096430	4.21	0.00875576
chrII	4144920	4145334	3.4	0.024759
chrII	4150433	4152524	7.33	2.29379e-07
chrII	4199061	4199568	2.98	0.024759
chrII	4208028	4208775	5.18	0.00376984
chrII	4244474	4246855	3.14	0.024759
chrII	4375779	4376905	4.49	0.000114101
chrII	4387593	4388246	5.53	0.00875576
chrII	4390812	4391930	4.36	0.00875576
chrII	4417982	4418856	3.9	0.0154171
chrII	4420190	4420573	2.88	0.024759
chrII	4495454	4495949	3.86	0.0011883
chrII	4498876	4500411	2.95	0.024759
chrII	4671782	4673103	4.48	0.00875576
chrII	4692191	4692988	4.1	0.000301848
chrII	4737405	4737882	3.06	0.024759
chrII	4741559	4742239	3.7	0.0154171
chrII	4746388	4747394	4.05	0.0154171
chrII	4748748	4749930	4.17	0.000114101
chrII	4751186	4752775	4.19	1.60927e-06
chrII	4753334	4753892	3.26	0.024759
chrII	4762053	4763117	4.29	0.0027724
chrII	4771058	4772326	4.78	3.25719e-05
chrII	4805618	4807783	3.72	0.00875576
chrII	4821522	4823161	6.12	6.59471e-06
chrII	4881836	4883623	4.01	1.60927e-06
chrII	4940864	4942165	3.67	0.0154171
chrII	4946383	4947429	3.02	0.024759
chrII	4948292	4949146	3.08	0.024759
chrII	4959202	4959979	3.46	0.0154171
chrII	4984265	4987151	3.13	0.000301848
chrII	4994562	4995498	5.74	1.38065e-05
chrII	5031894	5032991	4.56	0.00875576
chrII	5055596	5056595	2.94	0.024759
chrII	5078507	5079169	4.96	0.0011883
chrII	5080642	5081596	3.08	0.024759
chrII	5173787	5174630	3.89	0.00875576
chrII	5180859	5182223	3.88	0.0027724
chrII	5216263	5216499	3.45	0.00875576
chrII	5221867	5222913	4.31	0.00875576
chrII	5236889	5239595	3.63	0.0154171
chrII	5247342	5249015	5.65	0.000484494
chrII	5308510	5309995	2.97	0.024759
chrII	5335146	5336784	4.93	0.000301848
chrII	5342377	5342792	2.81	0.024759
chrII	5377966	5379436	5.49	7.43928e-06
chrII	5425711	5426162	3.67	0.024759
chrII	5449352	5450526	4.05	2.98938e-05
chrII	5456738	5457142	4.94	0.00376984
chrII	5458374	5459615	3.89	1.60927e-06
chrII	5464411	5465751	3.65	0.0154171
chrII	5501869	5502257	3.28	0.024759
chrII	5604541	5606319	5.48	0.000484494
chrII	5610463	5611725	4.92	0.00875576
chrII	5643631	5644872	5.73	5.17652e-08
chrII	5724309	5725813	3.86	0.0027724
chrII	5768046	5769234	6.5	4.99721e-09
chrII	5769857	5770347	3.8	0.0154171
chrII	5815012	5815447	5.28	0.00376984
chrII	5840740	5841663	3.25	0.000301848
chrII	5856994	5857711	3.72	0.0027724
chrII	5880996	5882457	6.23	0.000114101
chrII	5930030	5931574	5.54	0.00068
chrII	6045106	6046681	2.97	0.024759
chrII	6052357	6053499	4.58	0.000301848
chrII	6058178	6058676	4.16	0.0154171
chrII	6107784	6109082	3.37	0.0027724
chrII	6145555	6147173	3.9	0.000301848
chrII	6173245	6174514	6.7	0.000301848
chrII	6180506	6182233	4.15	0.0027724
chrII	6235536	6236012	4.6	0.00376984
chrII	6236116	6237039	3.51	0.0154171
chrII	6262570	6263025	4.1	0.00875576
chrII	6301865	6302832	3.16	0.024759
chrII	6303319	6305168	3.83	6.82001e-07
chrII	6331203	6332360	3.44	0.0011883
chrII	6343120	6344342	5.66	1.60927e-06
chrII	6345549	6346411	6.36	0.000167575
chrII	6370147	6372069	4.98	0.00376984
chrII	6408469	6409601	4	0.0154171
chrII	6447679	6450675	8.28	5.32542e-08
chrII	6481890	6483739	3.42	0.0027724
chrII	6522353	6524145	3.82	2.75548e-07
chrII	6536296	6537344	5.43	6.82001e-07
chrII	6538123	6538485	3.26	0.024759
chrII	6620905	6621498	9.35	0.000484494
chrII	6629241	6629860	3.12	0.024759
chrII	6643726	6647046	3.12	0.024759
chrII	6708665	6710397	3.78	0.000301848
chrII	6711081	6711623	3.51	0.00875576
chrII	6713779	6715142	5.25	0.0011883
chrII	6715648	6717547	4.76	0.0011883
chrII	6743400	6743930	3.22	0.0154171
chrII	6787569	6789987	3.14	3.75355e-06
chrII	6820922	6821603	5.51	0.0027724
chrII	6826013	6830395	4.14	0.000301848
chrII	6830569	6831862	4.43	0.00376984
chrII	6833316	6834450	4.19	0.00875576
chrII	6835395	6836652	3.42	0.024759
chrII	6858255	6860709	4.8	0.0027724
chrII	6877244	6878477	5.15	0.000484494
chrII	6895692	6896225	5.17	0.024759
chrII	6934273	6935403	4.99	0.00376984
chrII	6973425	6973886	4.11	0.0154171
chrII	7053291	7053790	3.78	0.00875576
chrII	7069135	7069888	3.84	0.00875576
chrII	7116056	7117041	3.58	0.0027724
chrII	7138789	7139478	4.68	0.0154171
chrII	7228062	7228674	5.97	0.000167575
chrII	7229917	7230746	4.79	0.00875576
chrII	7251876	7252636	4.48	0.000484494
chrII	7273248	7274235	4.61	0.024759
chrII	7326515	7328178	2.9	0.024759
chrII	7404517	7406508	9.32	5.4124e-13
chrII	7412498	7414296	6.77	1.38065e-05
chrII	7432703	7433193	3.31	0.024759
chrII	7528965	7529506	2.92	0.024759
chrII	7536264	7537086	3.86	0.024759
chrII	7543803	7544115	3.89	0.00875576
chrII	7554483	7555987	6.83	3.25719e-05
chrII	7558134	7559294	4.74	0.0027724
chrII	7628665	7629499	5.96	0.00068
chrII	7634813	7635616	4.24	0.0154171
chrII	7637421	7638122	3.96	0.0154171
chrII	7638876	7639640	3.33	0.0154171
chrII	7662469	7662956	4.01	0.00875576
chrII	7674766	7681626	6.4	2.19686e-22
chrII	7696237	7696691	3.23	0.024759
chrII	7705062	7706044	6.07	1.60927e-06
chrII	7713702	7714645	6.11	0.00068
chrII	7789472	7791253	6.16	1.3047e-07
chrII	7808167	7808612	4.24	0.000484494
chrII	7834974	7837829	3.84	2.13976e-09
chrII	7863535	7864040	2.81	0.024759
chrII	7888202	7888507	4.48	0.00376984
chrII	7938436	7939079	3.18	0.024759
chrII	8015949	8016838	4.49	0.0027724
chrII	8049354	8050764	4.06	0.0154171
chrII	8077559	8078688	6.25	1.38065e-05
chrII	8098246	8100597	4.45	6.59471e-06
chrII	8114586	8115813	3.44	2.98938e-05
chrII	8117557	8117741	3.02	0.024759
chrII	8128190	8129306	3.8	0.0027724
chrII	8140598	8141395	3.73	0.024759
chrII	8222552	8225088	6.13	4.91136e-09
chrII	8274467	8274986	3.61	0.0154171
chrII	8275386	8275722	3.23	0.0027724
chrII	8378368	8380575	7.08	0.00068
chrII	8418510	8421925	5.7	2.99375e-12
chrII	8437291	8440093	6.04	1.38065e-05
chrII	8440186	8441057	4.89	1.60927e-06
chrII	8446427	8447313	3.9	0.024759
chrII	8450931	8452279	5.98	0.00068
chrII	8498984	8499709	3.1	0.024759
chrII	8510886	8511681	3.64	0.00875576
chrII	8529818	8530376	3.93	0.024759
chrII	8626351	8627440	6.05	1.38065e-05
chrII	8641129	8642022	3.75	0.0154171
chrII	8652522	8653141	3.99	0.0011883
chrII	8732250	8733030	7.35	0.00068
chrII	8741301	8741758	3.33	0.0154171
chrII	8741994	8743794	3.18	0.000301848
chrII	8748600	8749409	2.84	0.024759
chrII	8750280	8751585	4.47	0.00376984
chrII	8764705	8765438	7.29	0.00068
chrII	8765530	8766287	3.62	0.024759
chrII	8769260	8770481	3.47	0.0011883
chrII	8807250	8807915	4.64	0.000484494
chrII	8813107	8814519	4.26	0.0011883
chrII	8844243	8845268	3.01	3.75355e-06
chrII	8871897	8873339	3.67	0.024759
chrII	8886471	8887988	5.6	0.00376984
chrII	8899522	8901070	7.27	0.00068
chrII	8930951	8932559	6.32	4.99721e-09
chrII	8958713	8959842	4.66	0.00376984
chrII	9020503	9022219	3.92	0.000484494
chrII	9034816	9035959	4.25	0.0154171
chrII	9038753	9040550	3.07	0.000301848
chrII	9050411	9050699	3.52	0.00875576
chrII	9056401	9057145	3.24	0.0011883
chrII	9059972	9061434	3.7	0.000301848
chrII	9061897	9062639	3.52	0.0011883
chrII	9070928	9071424	2.72	0.024759
chrII	9077211	9077578	3	0.024759
chrII	9126950	9127958	4.93	0.000301848
chrII	9160691	9161677	6.13	0.000167575
chrII	9189146	9190857	4.59	1.60927e-06
chrII	9191625	9192150	2.86	0.024759
chrII	9232767	9234388	4.28	0.00875576
chrII	9248127	9248699	5.55	1.38065e-05
chrII	9253394	9254044	3.46	0.024759
chrII	9259616	9263567	5.04	3.96433e-12
chrII	9265490	9266923	4.13	0.00875576
chrII	9283487	9284272	3.62	0.024759
chrII	9343610	9344539	3.75	0.0154171
chrII	9501998	9502751	4.66	0.000167575
chrII	9552735	9553878	6.05	0.00068
chrII	9560448	9561565	4.74	0.00875576
chrII	9600681	9601906	4.86	0.0011883
chrII	9619412	9621587	4.33	1.60927e-06
chrII	9651714	9652623	6.29	0.000167575
chrII	9656005	9656625	3.87	0.00875576
chrII	9707014	9707694	6.15	0.000484494
chrII	9708311	9708780	3.86	0.0154171
chrII	9710175	9711947	6.25	0.000114101
chrII	9712703	9713238	4.57	0.00875576
chrII	9731565	9732267	2.9	0.0027724
chrII	9747776	9749012	3.41	0.024759
chrII	9749568	9750416	5.5	0.000484494
chrII	9785010	9788475	4.23	0.00875576
chrII	9795180	9795708	2.85	0.024759
chrII	9801063	9801446	3.17	0.024759
chrII	9879874	9880344	4.94	0.00376984
chrII	9942654	9943163	4.16	0.0154171
chrII	9989255	9990340	4.81	0.00376984
chrII	9994620	9994986	2.83	0.024759
chrII	10010101	10012091	6.92	5.17652e-08
chrII	10061927	10062284	3.33	0.0154171
chrII	10096684	10097110	4.27	0.00376984
chrII	10109068	10109723	3.97	0.024759
chrII	10111653	10112276	3.07	0.024759
chrII	10162959	10164089	4.19	0.00875576
chrII	10209744	10210421	4.51	3.25719e-05
chrII	10246961	10247488	4.15	0.00875576
chrII	10260193	10261437	5.67	0.000301848
chrII	10311392	10313380	5.39	5.17652e-08
chrII	10376520	10378417	3.27	0.024759
chrII	10390401	10391371	2.95	0.0027724
chrII	10501981	10503247	4.67	0.024759
chrII	10525177	10526936	5.01	0.00376984
chrII	10545886	10546256	2.76	0.0027724
chrII	10549171	10551746	4.09	6.59471e-06
chrII	10553291	10553934	3.56	0.0011883
chrII	10558642	10559833	4.02	0.000301848
chrII	10580526	10580946	3.12	0.024759
chrII	10633458	10634019	3.6	0.0154171
chrII	10661870	10662122	2.78	0.024759
chrII	10705816	10708054	4.22	2.98938e-05
chrII	10812532	10813515	3.93	0.0011883
chrII	10815176	10816134	4.58	0.0011883
chrII	10849989	10852402	4.88	0.0027724
chrII	10862324	10863400	3.62	0.0011883
chrII	10882657	10883118	3.58	0.0154171
chrII	10918903	10919149	3.23	0.0027724
chrII	11006863	11007745	4.2	0.0154171
chrII	11016225	11017719	5.24	0.00376984
chrII	11043075	11044134	3.99	0.00875576
chrII	11056040	11056676	5.02	0.000484494
chrII	11061422	11062058	4.46	0.024759
chrII	11099426	11100434	4.28	0.0154171
chrII	11162258	11162822	3.86	0.00875576
chrII	11184649	11186460	2.73	0.024759
chrII	11188947	11189957	7.16	2.29379e-07
chrII	11205191	11206601	4.52	0.00875576
chrII	11213937	11214223	2.84	0.024759
chrII	11247323	11248099	4.65	0.0154171
chrII	11285894	11287317	6.73	4.99721e-09
chrII	11298912	11299413	3.39	0.024759
chrII	11303352	11303718	3.38	0.0027724
chrII	11306894	11307678	3.54	0.0027724
chrII	11399172	11401237	6.82	7.43928e-06
chrII	11437278	11438213	3.99	0.000484494
chrII	11472448	11472963	9.08	7.43928e-06
chrII	11492078	11493323	5.14	0.000114101
chrII	11496413	11497178	4.23	0.0011883
chrII	11501535	11503656	6.82	2.29379e-07
chrII	11509706	11511603	5.66	6.59471e-06
chrII	11546571	11547398	5.89	0.00068
chrII	11566851	11568231	3.68	0.024759
chrII	11617656	11619689	4.34	2.75548e-07
chrII	11641850	11642558	6.25	2.98938e-05
chrII	11693475	11693811	2.72	0.024759
chrII	11699613	11700222	5.57	0.00376984
chrII	11707698	11708070	4.59	0.00376984
chrII	11725440	11726320	4.07	0.000114101
chrII	11729607	11731295	5.13	6.82001e-07
chrII	11792198	11794280	3.14	0.0027724
chrII	11822917	11823309	4.12	3.75355e-06
chrII	11838534	11839438	2.81	0.024759
chrII	11880254	11881569	7.4	0.000484494
chrII	11889003	11890228	3.43	0.0027724
chrII	12223379	12223939	3.7	0.024759
chrII	12239337	12239672	5.15	0.00376984
chrII	12262168	12263221	3.12	0.0154171
chrII	12264755	12265253	2.77	0.024759
chrII	12445946	12446231	3.24	0.0154171
chrII	12615402	12615850	3.98	0.024759
chrII	12775628	12776504	3.52	0.000301848
chrII	12916662	12918446	3.69	0.0154171
chrII	12944098	12945637	3.79	6.59471e-06
chrII	12949249	12949721	3.61	0.0154171
chrII	12951882	12953127	4.68	0.00376984
chrII	12963790	12964206	4.99	0.000167575
chrII	12990662	12992089	3.19	0.024759
chrII	13002045	13004445	6.33	1.3047e-07
chrII	13020551	13023684	6.09	1.19642e-11
chrII	13106105	13108340	5.46	6.82001e-07
chrII	13132564	13133040	3.93	0.000484494
chrII	13133060	13134166	4.99	0.000301848
chrII	13165952	13166153	3.4	0.00875576
chrII	13170573	13171543	5.65	0.00068
chrII	13198328	13198943	3.4	0.0154171
chrII	13249271	13250402	3.33	0.0027724
chrII	13289945	13291787	4.66	2.40386e-07
chrII	13335403	13335962	3.73	0.00875576
chrII	13464773	13467852	7.22	1.38065e-05
chrII	13509804	13510664	3.2	0.0154171
chrII	13609350	13610034	4.9	0.00376984
chrII	13618646	13618967	4.85	0.00376984
chrII	13678751	13680903	4.33	1.60927e-06
chrII	13738164	13738479	4.28	0.000484494
chrII	13777942	13778660	5.88	7.43928e-06
chrII	13833391	13834505	4.43	0.0027724
chrII	13933898	13934440	4.53	0.0011883
chrII	13951693	13952480	2.99	0.024759
chrII	14003051	14003455	4.27	0.00875576
chrII	14048275	14048673	3.67	0.00875576
chrII	14091172	14091499	3.4	0.0154171
chrII	14231574	14232222	5.62	7.43928e-06
chrII	14297495	14298596	3.41	0.024759
chrII	14299420	14299852	2.9	0.024759
chrII	14394613	14394853	2.69	0.024759
chrII	14437341	14437807	4.39	0.00875576
chrII	14499952	14500632	3.19	0.0154171
chrII	14534029	14536354	3.63	0.00875576
chrII	14597368	14598033	3.9	0.0154171
chrII	14601322	14602005	3.07	0.000301848
chrII	14610563	14611548	3.12	2.98938e-05
chrII	14670342	14670823	3.33	0.024759
chrII	14735458	14735777	3.68	0.0011883
chrII	14824404	14824651	3.79	0.00875576
chrII	14917882	14918605	2.84	0.024759
chrIII	41446	42779	3.33	0.024759
chrIII	65563	66061	3.35	0.0011883
chrIII	345774	346038	3.1	0.0154171
chrIII	346531	347375	3.12	0.024759
chrIII	384093	385417	2.73	0.0027724
chrIII	469611	470282	5.17	0.0154171
chrIII	610025	611762	5.01	0.000301848
chrIII	650566	650852	4.34	0.0154171
chrIII	656344	658631	5.57	3.75355e-06
chrIII	667835	668999	3.12	0.0154171
chrIII	680134	681150	6.29	0.00068
chrIII	767118	768966	4.43	0.00875576
chrIII	777627	778820	6.81	0.00068
chrIII	812632	813117	6.22	0.000167575
chrIII	832998	833715	5.48	0.00875576
chrIII	834698	836223	3.65	5.17652e-08
chrIII	864544	864991	4.79	0.00875576
chrIII	1051859	1052497	4.07	0.0027724
chrIII	1309211	1309606	3.64	0.00875576
chrIII	1437673	1437988	3.4	0.0011883
chrIII	1619030	1620097	4.35	0.00875576
chrIII	1622280	1623204	4.04	0.0027724
chrIII	1853607	1855049	3.6	0.024759
chrIII	2121595	2122006	2.82	0.0027724
chrIII	2170600	2171531	3.24	0.0154171
chrIII	2244623	2245132	4.63	0.000484494
chrIII	2632904	2634985	4.99	0.00376984
chrIII	2673193	2673689	8.33	0.00068
chrIII	2753352	2755178	2.81	0.024759
chrIII	2946340	2947439	5.31	0.000167575
chrIII	3303236	3303521	3.15	0.024759
chrIII	3355063	3357006	4.38	6.82001e-07
chrIII	3377889	3379411	5.95	7.43928e-06
chrIII	3387910	3388905	4.06	0.0154171
chrIII	3429829	3430699	4.84	0.00376984
chrIII	3435837	3436601	3.79	0.024759
chrIII	3455957	3456203	3.35	0.024759
chrIII	3558315	3558780	3.58	0.0011883
chrIII	3597437	3599049	4.23	0.00875576
chrIII	3621255	3622005	4.05	0.000114101
chrIII	3622443	3624194	3.42	0.0027724
chrIII	3672765	3673206	3.68	0.0154171
chrIII	3721242	3721641	3.72	0.000484494
chrIII	3811654	3813122	5.3	0.00376984
chrIII	3866548	3868054	3.45	0.024759
chrIII	3872156	3872588	8.33	0.00068
chrIII	3872750	3874161	5.89	4.13237e-10
chrIII	3952138	3952499	3.68	0.000114101
chrIII	3957290	3958235	4.41	7.43928e-06
chrIII	4017612	4020563	4.85	0.0027724
chrIII	4189693	4190327	4.78	0.00875576
chrIII	4195630	4197285	4.42	0.000167575
chrIII	4206525	4206750	3.81	0.00875576
chrIII	4236183	4237078	3.23	0.024759
chrIII	4240775	4242103	6.73	0.000167575
chrIII	4280308	4281230	5.05	6.59471e-06
chrIII	4281389	4282193	3.94	0.0011883
chrIII	4283004	4284522	3.57	0.0154171
chrIII	4301970	4303591	5.18	0.0011883
chrIII	4334860	4335972	4.86	0.00376984
chrIII	4388175	4388768	4.22	0.000484494
chrIII	4390378	4391820	3.58	0.024759
chrIII	4399564	4400070	3.34	0.0154171
chrIII	4407749	4408348	3.03	0.000301848
chrIII	4424647	4425097	3.48	0.0154171
chrIII	4448103	4449336	4.9	0.000167575
chrIII	4494012	4497666	6.15	1.61126e-11
chrIII	4501939	4502708	3.29	0.024759
chrIII	4504756	4505312	4.95	0.024759
chrIII	4641359	4641974	3.91	0.0154171
chrIII	4649330	4651008	4.37	0.000301848
chrIII	4651828	4652173	3.75	0.00875576
chrIII	4767366	4768146	5.12	0.00875576
chrIII	4779755	4780237	5.15	0.00875576
chrIII	4807960	4808571	2.82	0.024759
chrIII	4809652	4810266	3.39	0.024759
chrIII	4822216	4823361	4.98	0.00875576
chrIII	4870854	4871785	4.58	6.59471e-06
chrIII	4984875	4986049	3.25	0.024759
chrIII	5077133	5078466	3.7	0.000484494
chrIII	5093049	5094675	6.24	0.00068
chrIII	5143931	5144483	3.54	0.024759
chrIII	5162685	5163659	3.57	0.0154171
chrIII	5202495	5203123	3.44	0.0154171
chrIII	5223058	5224644	4.16	0.024759
chrIII	5225690	5226066	3.48	0.0027724
chrIII	5390344	5391150	3.98	0.0154171
chrIII	5404834	5405309	4	0.00875576
chrIII	5409613	5410033	5.45	0.0154171
chrIII	5421725	5427722	3.95	0.00875576
chrIII	5501826	5503662	3.88	5.17652e-08
chrIII	5525048	5525874	5.35	0.00376984
chrIII	5549911	5550471	3.38	0.024759
chrIII	5552029	5553386	3.68	0.000301848
chrIII	5563558	5563823	4.63	0.000167575
chrIII	5574154	5575544	4.05	0.0154171
chrIII	5593221	5595848	6.3	1.49113e-10
chrIII	5603554	5604603	2.81	0.024759
chrIII	5619972	5620404	5.78	0.000167575
chrIII	5670689	5671225	4.29	0.00875576
chrIII	5672264	5672659	3.62	0.0027724
chrIII	5695653	5697267	6.73	1.71628e-08
chrIII	5706578	5707006	4.25	0.0154171
chrIII	5748853	5749993	7.64	2.29379e-07
chrIII	5765681	5767681	6.09	2.29379e-07
chrIII	5770017	5770838	4.33	0.000484494
chrIII	5832006	5832532	3.43	0.0011883
chrIII	5838393	5838847	3.1	0.0011883
chrIII	5838970	5840073	4.33	0.000114101
chrIII	5842679	5843393	4.22	0.00875576
chrIII	5856421	5857713	5.55	0.000484494
chrIII	5861635	5861975	3.94	0.00875576
chrIII	5875812	5876948	8.22	1.38065e-05
chrIII	5896804	5897849	3.61	0.000114101
chrIII	5911114	5911485	3.37	0.0154171
chrIII	5937873	5939651	5.14	0.000301848
chrIII	5941731	5942093	6.04	1.38065e-05
chrIII	5943200	5943587	6.59	0.000167575
chrIII	5949873	5951470	3.03	0.0154171
chrIII	5975175	5976399	3.67	0.00875576
chrIII	6111231	6112246	3.05	0.024759
chrIII	6142645	6142912	2.89	0.024759
chrIII	6146760	6147996	5.52	0.000114101
chrIII	6156658	6157124	4.03	0.000484494
chrIII	6175973	6176987	4.3	0.0027724
chrIII	6184685	6186164	3.49	0.0011883
chrIII	6216620	6217049	3.06	0.0027724
chrIII	6279871	6280929	2.93	0.024759
chrIII	6341503	6341830	4.85	0.00376984
chrIII	6344769	6347354	8.34	1.3047e-07
chrIII	6359684	6360432	3.56	0.0154171
chrIII	6367193	6367781	5.67	0.000167575
chrIII	6395320	6395883	4.63	0.00376984
chrIII	6404917	6406188	3.91	0.000301848
chrIII	6420045	6421501	4.53	0.000484494
chrIII	6440888	6441235	4.3	0.000484494
chrIII	6443732	6445240	5.48	0.00068
chrIII	6463182	6464674	2.93	0.0027724
chrIII	6480334	6480738	3.53	0.0154171
chrIII	6592604	6593590	4.39	0.000167575
chrIII	6744281	6745169	3.63	0.000301848
chrIII	6748823	6749572	2.76	0.024759
chrIII	6752914	6753270	6.13	0.00068
chrIII	6894803	6895738	7.11	1.60927e-06
chrIII	6897993	6898995	2.85	0.024759
chrIII	6934658	6935350	5.63	0.000484494
chrIII	6957057	6958229	3.71	0.00875576
chrIII	6978431	6980737	6.33	1.89739e-11
chrIII	7139960	7141430	3.68	0.024759
chrIII	7179285	7180446	6.65	0.000167575
chrIII	7200726	7201645	4.78	0.0027724
chrIII	7215531	7215755	2.81	0.024759
chrIII	7296362	7297604	5.24	5.17652e-08
chrIII	7397007	7398508	4.7	3.75355e-06
chrIII	7464771	7466393	7.1	1.3047e-07
chrIII	7483402	7483919	4.68	0.024759
chrIII	7488103	7489167	8.19	3.25719e-05
chrIII	7489972	7490775	4.84	0.000167575
chrIII	7503153	7503621	3.19	0.0011883
chrIII	7626257	7627125	3.73	0.0154171
chrIII	7644208	7645340	5.18	0.0011883
chrIII	7676736	7677627	3.3	0.0011883
chrIII	7727279	7729538	3.61	0.0027724
chrIII	7730214	7731389	5.06	0.0011883
chrIII	7733412	7734369	4.85	0.0011883
chrIII	7746574	7747033	4.14	0.00875576
chrIII	7752381	7753427	4.05	0.0154171
chrIII	7776918	7777555	3.89	0.024759
chrIII	7857848	7860081	6.83	0.000301848
chrIII	7957782	7958863	3.24	0.024759
chrIII	7976221	7977424	6.14	1.3047e-07
chrIII	7977502	7978505	3.93	0.00875576
chrIII	8035327	8037192	6.33	0.000114101
chrIII	8106509	8108078	6.69	0.000301848
chrIII	8124117	8124757	3.43	0.0154171
chrIII	8170699	8171047	3.37	0.0154171
chrIII	8171474	8173192	5.75	1.19642e-11
chrIII	8263160	8264343	5.03	0.00875576
chrIII	8297670	8299130	3.17	0.0027724
chrIII	8360939	8362898	4.89	0.000301848
chrIII	8369971	8372528	3.22	0.024759
chrIII	8448129	8448436	3.83	0.00875576
chrIII	8499691	8501810	3.78	0.000484494
chrIII	8516531	8517339	2.94	0.024759
chrIII	8577334	8578521	7.26	1.38065e-05
chrIII	8596019	8596330	3.13	0.024759
chrIII	8622559	8623494	3.96	0.024759
chrIII	8652010	8653232	3.16	0.0011883
chrIII	8653642	8654675	3.14	0.0027724
chrIII	8679751	8682460	5.77	0.000167575
chrIII	8801077	8801954	5.77	1.82694e-08
chrIII	8866179	8866790	3.52	0.0154171
chrIII	8922666	8923540	3.84	0.024759
chrIII	8983445	8984163	3.89	0.00875576
chrIII	9030307	9030985	3.13	0.0027724
chrIII	9080019	9084163	5.92	5.32542e-08
chrIII	9087988	9088326	3.32	0.024759
chrIII	9147636	9148093	3.97	0.00875576
chrIII	9172655	9173442	3.35	0.0154171
chrIII	9323651	9324053	3.06	0.024759
chrIII	9329028	9329661	3.24	0.0154171
chrIII	9345992	9347493	3.88	1.3047e-07
chrIII	9353418	9355160	3.31	0.0027724
chrIII	9390168	9392738	3.57	2.98938e-05
chrIII	9406003	9406320	3.44	0.0154171
chrIII	9434134	9435863	4.25	0.00875576
chrIII	9439667	9440245	5.54	3.25719e-05
chrIII	9456342	9458498	3.17	2.98938e-05
chrIII	9492713	9493117	4.03	0.00875576
chrIII	9563981	9564350	3.65	0.00875576
chrIII	9619106	9620086	3.72	3.25719e-05
chrIII	9639863	9640651	3.09	0.0027724
chrIII	9686002	9686551	4.61	0.00875576
chrIII	9696098	9699889	4.67	6.59471e-06
chrIII	9806945	9807909	4.68	5.17652e-08
chrIII	9841685	9842303	5.44	0.00376984
chrIII	9848585	9852212	8.09	2.40386e-07
chrIII	9915215	9915595	3.26	0.024759
chrIII	10131855	10132204	3.03	0.024759
chrIII	10170019	10171334	5	0.00376984
chrIII	10293767	10294392	3.5	0.0027724
chrIII	10321911	10322449	5.03	0.000484494
chrIII	10328117	10328729	2.85	0.024759
chrIII	10337759	10339080	4.4	0.024759
chrIII	10474101	10474815	3.26	0.024759
chrIII	10518623	10519536	3.94	0.0154171
chrIII	10523857	10526820	3.38	0.0154171
chrIII	10533188	10534468	4.12	6.59471e-06
chrIII	10576691	10580754	4.76	7.43928e-06
chrIII	10643871	10644416	3.96	0.00875576
chrIII	10659000	10659662	3.22	0.024759
chrIII	10659971	10661632	4.52	0.00875576
chrIII	10664108	10665917	5.86	0.00068
chrIII	10743593	10744613	4.8	0.00376984
chrIII	10749304	10749551	3.91	0.00875576
chrIII	10808790	10809386	4.29	0.0027724
chrIII	10815754	10816468	5.91	0.000167575
chrIII	10819496	10820138	3.58	0.000484494
chrIII	10878303	10879310	4.81	0.00376984
chrIII	10981534	10983241	3.86	3.75355e-06
chrIII	10987574	10988463	6.69	2.29379e-07
chrIII	11033473	11035838	4.05	0.00875576
chrIII	11079631	11080274	5.05	0.0011883
chrIII	11139130	11139598	4.78	0.00376984
chrIII	11239532	11241520	4.12	0.00875576
chrIII	11262189	11262778	4.5	0.000484494
chrIII	11370964	11371831	3.09	0.024759
chrIII	11467583	11468779	5.45	0.000167575
chrIII	11554862	11555426	8.76	0.00068
chrIII	11557731	11559091	4.82	0.0154171
chrIII	11561208	11561675	6.8	0.00068
chrIII	11688312	11689736	3.47	0.0027724
chrIII	12008980	12010564	9.38	0.00068
chrIII	12103505	12103966	4.15	0.0154171
chrIII	12124136	12124841	4.57	0.0011883
chrIII	12140446	12141106	3.8	0.024759
chrIII	12249801	12250951	4.05	0.0027724
chrIII	12288736	12289381	3.36	0.024759
chrIII	12556021	12556944	4.3	0.000301848
chrIII	12610847	12613095	2.75	0.024759
chrIII	12818800	12821286	3.77	0.000484494
chrIII	12824897	12825356	6.01	2.29379e-07
chrIII	12858020	12861285	6.5	0.000167575
chrIII	12978112	12978433	3.97	0.00875576
chrIII	12992677	12993226	3.77	0.0027724
chrIII	13008125	13008560	4.83	0.00376984
chrIII	13062431	13063027	3.37	0.024759
chrIII	13377930	13378496	3.73	0.0154171
chrIII	13393225	13394334	6.05	0.00068
chrIII	13409179	13409930	3.52	0.00875576
chrIII	13504942	13506014	5.48	0.00376984
chrIII	13563005	13563967	5.44	0.0027724
chrIII	13642829	13643169	3.21	0.024759
chrIII	13702656	13703514	3.39	0.0154171
chrIII	13710217	13711146	8.99	0.00068
chrIII	13717378	13719850	4.22	2.75548e-07
chrIII	13747643	13748655	4.33	0.00875576
chrIII	13764596	13765086	4.54	0.000484494
chrIV	137212	138606	5.76	0.00068
chrIV	170717	171773	7.55	0.00068
chrIV	244930	245492	9.83	0.00068
chrIV	309506	310906	3.79	6.59471e-06
chrIV	311101	312675	3.12	0.000301848
chrIV	362156	362571	4.3	0.0154171
chrIV	375914	379471	5.52	6.59471e-06
chrIV	383731	384261	4.18	3.25719e-05
chrIV	506237	506742	7.63	4.99721e-09
chrIV	553929	557031	3.11	0.024759
chrIV	603620	604309	3.91	0.0154171
chrIV	607467	607994	3.67	0.000114101
chrIV	767976	768880	4.62	0.00376984
chrIV	868528	868808	3.17	0.0154171
chrIV	957535	958204	4.12	0.00875576
chrIV	988153	990362	2.95	0.024759
chrIV	1371471	1372224	4.35	6.82001e-07
chrIV	1372430	1373532	4.79	0.00376984
chrIV	1388521	1389708	4.35	0.00875576
chrIV	1459584	1459646	2.96	0.024759
chrIV	1468750	1470395	6.02	7.43928e-06
chrIV	1471590	1478611	6.91	0.00068
chrIV	1546637	1549014	5.23	2.75548e-07
chrIV	1710627	1712526	4.41	0.000301848
chrIV	1859395	1859866	4.68	0.00875576
chrIV	1865943	1867809	3.05	0.024759
chrIV	1868668	1869766	6.44	0.000114101
chrIV	1911109	1911560	5.46	0.000484494
chrIV	2138130	2138381	2.89	0.024759
chrIV	2600933	2603249	4.99	3.25719e-05
chrIV	3232958	3234519	3.6	0.000301848
chrIV	3439270	3439769	6.24	1.38065e-05
chrIV	3440921	3441869	9.07	0.00068
chrIV	3657071	3658287	3.59	0.0154171
chrIV	3751422	3753201	3.92	0.0154171
chrIV	4008399	4008675	5.05	0.00376984
chrIV	4010459	4010983	4.14	0.00875576
chrIV	4023520	4025391	5.42	2.40386e-07
chrIV	4030447	4032410	6.37	0.000167575
chrIV	4071851	4072223	4.13	0.00875576
chrIV	4215365	4216356	5.44	4.91136e-09
chrIV	4236222	4236889	3.54	0.024759
chrIV	4336573	4336964	3.19	0.0027724
chrIV	4395683	4396239	3.59	0.0154171
chrIV	4404716	4405386	3.3	0.024759
chrIV	4405703	4407057	3.56	0.000484494
chrIV	4454282	4456081	3.93	0.0154171
chrIV	4472281	4473545	4.7	0.000167575
chrIV	4473882	4474682	3.36	0.0154171
chrIV	4478550	4479587	3.88	0.0154171
chrIV	4516488	4517359	7.47	0.00068
chrIV	4518054	4518515	2.91	0.024759
chrIV	4518533	4520383	6.37	1.60927e-06
chrIV	4557638	4558643	4.02	0.0011883
chrIV	4652785	4653233	3.04	0.0027724
chrIV	4654994	4656009	3.55	0.0154171
chrIV	4663800	4664259	3.88	0.00875576
chrIV	4748097	4749264	5.43	0.000114101
chrIV	5080682	5082839	7.47	3.25719e-05
chrIV	5168524	5170017	4.36	0.00875576
chrIV	5170990	5172946	3.06	0.024759
chrIV	5228572	5229909	4.8	0.0027724
chrIV	5361345	5362051	4.02	0.00875576
chrIV	5591144	5592591	5.76	0.000484494
chrIV	5657218	5658454	3.12	0.0027724
chrIV	5702298	5702635	3.77	0.0154171
chrIV	5754100	5754495	2.95	0.024759
chrIV	5762546	5762949	3.65	0.0154171
chrIV	5779659	5780282	3.23	0.0154171
chrIV	5815109	5819152	3.78	0.00875576
chrIV	5980719	5981234	3.01	0.024759
chrIV	6089871	6090362	3.84	0.0154171
chrIV	6156060	6156602	7.43	0.000484494
chrIV	6335336	6337050	5.34	0.000484494
chrIV	6389894	6393540	3.12	6.59471e-06
chrIV	6417254	6417995	6.9	6.59471e-06
chrIV	6427108	6427514	4.82	0.00875576
chrIV	6576070	6576786	3.02	0.024759
chrIV	6652427	6653453	9.42	0.00068
chrIV	6657163	6658078	4.05	0.024759
chrIV	6751147	6751690	3.3	0.0154171
chrIV	6761307	6762645	3.81	0.0154171
chrIV	6785288	6785854	3.33	0.000301848
chrIV	6805817	6806906	4.16	0.0027724
chrIV	6841347	6841990	7.08	2.40386e-07
chrIV	6894233	6894894	3.03	0.024759
chrIV	6904593	6905307	6.26	0.00068
chrIV	6949968	6950253	3.06	0.0154171
chrIV	7020343	7021921	7.19	0.00068
chrIV	7042535	7043238	3.5	0.024759
chrIV	7049103	7050176	3.8	0.000301848
chrIV	7069961	7071515	4.29	0.0027724
chrIV	7132016	7132412	6.98	0.00068
chrIV	7309556	7310294	7.13	1.38065e-05
chrIV	7406819	7407097	3.31	0.024759
chrIV	7454396	7455858	5.29	0.00376984
chrIV	7506020	7506606	3.06	0.000301848
chrIV	7507733	7508826	4.34	0.00875576
chrIV	7677357	7679104	5.62	0.000484494
chrIV	7748721	7749433	5.64	0.000167575
chrIV	7816045	7818294	3.69	2.98938e-05
chrIV	7823371	7825307	5.97	2.40386e-07
chrIV	7836200	7836891	5.25	0.0011883
chrIV	7999981	8000796	4.63	0.00875576
chrIV	8009120	8010257	3.58	0.00875576
chrIV	8025591	8026137	4.84	0.000167575
chrIV	8027788	8028377	3.83	0.024759
chrIV	8028495	8029197	5.19	0.000301848
chrIV	8169426	8169986	3.45	0.0154171
chrIV	8221729	8222812	4.3	0.00376984
chrIV	8234207	8235688	3.29	0.000301848
chrIV	8236103	8236879	5.15	0.00875576
chrIV	8279903	8281370	3.33	0.0011883
chrIV	8312510	8315253	6.8	1.19642e-11
chrIV	8316771	8317557	3.18	0.024759
chrIV	8318330	8319893	3.92	0.0154171
chrIV	8472527	8473477	4.67	0.00875576
chrIV	8525919	8526659	3.8	3.25719e-05
chrIV	8533315	8533530	3.48	0.0154171
chrIV	8534187	8535563	3.06	0.024759
chrIV	8604077	8605609	2.97	0.024759
chrIV	8627191	8628644	3.91	2.98938e-05
chrIV	8817134	8817465	3.99	0.000114101
chrIV	8823757	8825220	10.99	2.29379e-07
chrIV	8904247	8905043	6.78	2.29379e-07
chrIV	8906278	8906767	4.29	0.00875576
chrIV	9197911	9199033	5.44	0.00875576
chrIV	9216215	9218048	4.03	0.000301848
chrIV	9274112	9274473	3.22	0.0154171
chrIV	9358249	9359037	3.56	0.024759
chrIV	9359210	9360788	4.03	0.0154171
chrIV	9367113	9368249	5.26	0.0154171
chrIV	9376393	9377171	8.63	2.40386e-07
chrIV	9440749	9442197	5.85	2.40386e-07
chrIV	9475848	9478270	5.65	7.43928e-06
chrIV	9525562	9527219	7.96	1.38065e-05
chrIV	9535936	9536631	6.28	0.00068
chrIV	9617271	9617636	3.36	0.0154171
chrIV	9672850	9673788	5.31	0.00376984
chrIV	9718281	9718855	4.03	0.00875576
chrIV	9797071	9798742	4.34	0.0154171
chrIV	9875003	9876064	3.97	0.0011883
chrIV	9902478	9903311	5	0.024759
chrIV	9913546	9914478	3.94	3.25719e-05
chrIV	9914869	9915870	4.06	0.024759
chrIV	9927811	9928962	2.92	2.98938e-05
chrIV	9934881	9935680	3.67	0.000114101
chrIV	9947936	9948497	3.07	0.0154171
chrIV	9976675	9977513	7.39	0.00068
chrIV	9984184	9984609	5.37	0.00376984
chrIV	10003896	10004704	3.7	0.0154171
chrIV	10008831	10009244	4.56	0.00376984
chrIV	10026743	10027512	5.7	0.000167575
chrIV	10184777	10186083	4.6	0.0011883
chrIV	10220990	10221693	3.45	0.024759
chrIV	10257138	10257839	4.62	0.00875576
chrIV	10281108	10282422	3.64	0.000484494
chrIV	10283406	10283970	4.82	0.000114101
chrIV	10324346	10325420	3.58	0.024759
chrIV	10332447	10334530	3.21	0.024759
chrIV	10345438	10345757	4.69	0.000167575
chrIV	10502457	10505362	3.45	0.000301848
chrIV	10554489	10555166	3.39	0.0154171
chrIV	10575465	10577160	3.92	0.00875576
chrIV	10619577	10620016	5.97	0.00068
chrIV	10620810	10621612	3.3	0.0154171
chrIV	10646867	10647341	5.57	0.000167575
chrIV	10665549	10666387	3.1	0.024759
chrIV	10672278	10673115	3.53	0.024759
chrIV	10685788	10686261	3.61	0.0027724
chrIV	10686884	10688691	4.93	6.59471e-06
chrIV	10724944	10725576	5.08	0.00376984
chrIV	10749554	10750208	4.72	0.0154171
chrIV	10784026	10784427	3.78	0.0154171
chrIV	10799861	10801928	3.61	0.000301848
chrIV	10815761	10818041	4.52	4.91136e-09
chrIV	10822000	10823834	4.17	0.000484494
chrIV	10912419	10913384	2.82	0.0027724
chrIV	10916077	10916679	4.48	0.00875576
chrIV	10935370	10936750	4.54	1.60927e-06
chrIV	10937391	10937998	4.82	0.00376984
chrIV	10971712	10973655	8.11	0.000167575
chrIV	10979226	10982097	2.95	0.024759
chrIV	11027925	11028526	6.96	0.000167575
chrIV	11106033	11106595	4.41	7.43928e-06
chrIV	11185509	11186118	3.2	0.0154171
chrIV	11209509	11210204	3.69	0.024759
chrIV	11224953	11226773	8.12	2.29379e-07
chrIV	11478269	11479818	3.65	0.0154171
chrIV	11498445	11499483	4.25	0.0027724
chrIV	11571951	11572718	5.21	0.000301848
chrIV	11584024	11586006	3.79	2.13976e-09
chrIV	11648960	11650068	3.69	0.0154171
chrIV	11650364	11651080	4.5	0.000114101
chrIV	11702746	11703688	3.78	0.000301848
chrIV	11789501	11791486	4.69	0.00376984
chrIV	11882648	11884671	8.3	6.59471e-06
chrIV	11898751	11899757	8.28	0.000301848
chrIV	11903325	11903948	4.57	0.000484494
chrIV	11922273	11922898	3.11	0.024759
chrIV	11955868	11957686	3.72	0.000484494
chrIV	11975936	11976831	3.16	0.0154171
chrIV	11985222	11986150	6.75	5.32542e-08
chrIV	11987230	11987479	3.81	0.0154171
chrIV	12006881	12008082	6.6	2.11852e-10
chrIV	12009210	12009353	3.43	0.0154171
chrIV	12010612	12010971	2.98	0.024759
chrIV	12057466	12059237	4.45	2.75548e-07
chrIV	12085291	12086102	3.92	0.0154171
chrIV	12153131	12153512	3.25	0.0154171
chrIV	12257482	12259076	6.19	0.00068
chrIV	12280843	12281201	4.93	0.00376984
chrIV	12334785	12336179	8.63	6.82001e-07
chrIV	12366164	12367332	3.05	0.0027724
chrIV	12403103	12404121	4.06	0.0154171
chrIV	12467486	12468897	4.31	0.00875576
chrIV	12552820	12553690	4.96	0.00376984
chrIV	12616528	12618541	3.23	0.024759
chrIV	12640119	12641072	3.59	0.024759
chrIV	12707353	12707694	3.43	0.0154171
chrIV	12725972	12726417	5.99	0.00068
chrIV	12798100	12799193	6.77	6.82001e-07
chrIV	12808580	12809106	6.74	0.00068
chrIV	12814370	12815497	3.01	0.024759
chrIV	12816419	12818139	3.62	0.0011883
chrIV	12819431	12820539	3.24	0.0154171
chrIV	12833096	12834104	4.1	0.0154171
chrIV	13000541	13001259	4.31	0.0027724
chrIV	13009035	13011023	4.23	0.000114101
chrIV	13028046	13031540	6.35	0.00068
chrIV	13039543	13040446	3.79	0.024759
chrIV	13108131	13108675	4.43	0.00875576
chrIV	13109873	13110329	4.44	0.000167575
chrIV	13234693	13234999	4.77	0.00376984
chrIV	13239831	13240311	3.15	0.0027724
chrIV	13355377	13356958	5.13	0.00376984
chrIV	13357218	13358014	5.57	7.43928e-06
chrIV	13696070	13696874	3.27	0.024759
chrIV	13806296	13808402	3.51	0.0027724
chrIV	13889669	13890140	3.18	0.024759
chrIV	14059124	14060720	6.7	0.00068
chrIV	14094635	14095406	4.91	0.0027724
chrIV	14331781	14332274	3.28	0.024759
chrIV	14388386	14389380	7.77	0.000484494
chrIV	14532169	14532905	2.9	0.024759
chrIV	14582241	14585340	5.69	0.00376984
chrIV	14597872	14599149	5.54	0.00376984
chrIV	14610449	14612351	6.51	1.03106e-15
chrIV	14612680	14613120	3.2	0.000301848
chrIV	14620365	14621683	4.03	2.98938e-05
chrIV	14793968	14794664	5.27	0.00376984
chrIV	14872143	14872776	3.53	0.0027724
chrIV	15397777	15399119	7.13	1.38065e-05
chrIV	15513818	15514149	4.72	0.000484494
chrIV	16180944	16181613	5.17	0.000167575
chrIV	16488421	16490373	3.14	0.024759
chrIV	17278360	17279372	4.62	0.0027724
chrIV	17279867	17280380	3.76	0.000301848
chrIV	17323119	17324237	3.43	0.0154171
chrIV	17333366	17333824	3.31	0.024759
chrIV	17429692	17430293	4.92	0.00875576
chrIV	17464419	17465235	8.19	0.000484494
chrIV	17472105	17474252	4.49	6.82001e-07
chrMtDNA	813	10034	9.31	4.63506e-38
chrV	203489	203720	3.33	0.024759
chrV	212071	212904	4.53	0.00376984
chrV	280755	281598	3.22	0.0154171
chrV	338860	340905	3.76	0.000301848
chrV	456966	457466	4.46	0.00875576
chrV	563620	564034	3.34	0.0154171
chrV	596144	597174	6.1	0.000301848
chrV	631303	632647	4.48	0.00376984
chrV	634344	634855	8.1	0.000167575
chrV	724942	725552	4.1	0.024759
chrV	799951	800560	5.47	0.00376984
chrV	801623	802508	7.42	2.29379e-07
chrV	1083974	1084811	6.19	0.00068
chrV	1163660	1164765	6.39	7.43928e-06
chrV	1232345	1233705	3.84	0.000484494
chrV	1285139	1287156	3.61	0.0154171
chrV	1437829	1440011	5.86	0.00068
chrV	1471182	1471514	3.12	0.0154171
chrV	1481078	1482393	4.37	1.60927e-06
chrV	1516290	1517481	3.69	0.0027724
chrV	1593505	1594714	5.04	0.000114101
chrV	1767169	1768669	3.62	0.0027724
chrV	1783874	1784652	3.81	0.0154171
chrV	1789355	1789788	3.77	0.000114101
chrV	1961013	1962115	4.04	0.000484494
chrV	2060939	2061266	2.96	0.024759
chrV	2070019	2070313	3.09	0.024759
chrV	2126465	2126858	3.42	0.024759
chrV	2240721	2241289	4.04	0.0154171
chrV	2612307	2613122	3.7	0.024759
chrV	2783545	2783934	4.3	0.00875576
chrV	2784469	2784923	3.79	0.0154171
chrV	2785348	2786239	4.75	3.25719e-05
chrV	2786271	2787058	3.8	0.0011883
chrV	2790556	2791840	3.94	0.00875576
chrV	2797855	2798491	5.33	6.59471e-06
chrV	2803013	2803363	3.07	0.0027724
chrV	3289053	3290232	5.82	0.000167575
chrV	3315892	3316312	6.21	0.00068
chrV	3333456	3335206	4.54	2.75548e-07
chrV	3342175	3342443	3.68	0.00875576
chrV	3342694	3344304	4.61	6.59471e-06
chrV	3362633	3363380	5.68	0.00068
chrV	3391598	3392051	6.83	0.00068
chrV	3711183	3711670	4.16	0.0154171
chrV	3964875	3965798	3.79	0.024759
chrV	3979523	3981545	5.88	1.82694e-08
chrV	3992703	3993411	4.51	0.00875576
chrV	4169498	4171302	4.9	0.0027724
chrV	4186250	4187440	5.16	2.98938e-05
chrV	4188647	4188975	3.01	0.024759
chrV	4437652	4438881	4.63	0.000484494
chrV	4450982	4452276	7.75	2.61306e-10
chrV	4499340	4500017	2.85	0.0027724
chrV	4646744	4647456	4.15	0.0154171
chrV	4648837	4652030	3.5	0.024759
chrV	4741835	4742495	4.35	0.00376984
chrV	4754818	4755332	4.17	0.024759
chrV	4918859	4919822	5.65	0.00376984
chrV	4964899	4966165	4.23	0.00875576
chrV	5031776	5032650	3.37	0.0154171
chrV	5049202	5051275	3.31	0.000301848
chrV	5125111	5125554	3.46	0.0011883
chrV	5129289	5130466	4.16	0.0154171
chrV	5302692	5303474	3.22	0.0154171
chrV	5319671	5320657	4.09	0.00875576
chrV	5408730	5409177	2.87	0.024759
chrV	5424337	5425400	5.81	3.25719e-05
chrV	5552921	5553562	3.4	0.0027724
chrV	5593454	5594100	5.94	0.00068
chrV	5692800	5694237	7.15	0.000484494
chrV	5697603	5698174	3.91	0.0011883
chrV	5700844	5701566	7.46	0.00068
chrV	5763502	5763853	4.56	3.25719e-05
chrV	5773038	5773615	4.19	0.0027724
chrV	5779930	5780745	4.84	2.40386e-07
chrV	5785193	5786573	6.46	2.29379e-07
chrV	5844731	5845181	5.04	0.000484494
chrV	5875581	5876625	3.88	0.00875576
chrV	6021564	6022628	4.64	0.00875576
chrV	6159638	6160403	6.38	0.00068
chrV	6163952	6164233	2.89	0.024759
chrV	6185763	6186604	4.2	0.0154171
chrV	6203402	6204867	4.46	6.82001e-07
chrV	6229039	6230845	4.73	3.25719e-05
chrV	6274679	6276066	3.86	0.0154171
chrV	6276527	6276988	4.14	0.0154171
chrV	6317205	6318186	9.75	0.000167575
chrV	6322109	6323778	4.62	0.00376984
chrV	6345889	6347092	4.65	6.59471e-06
chrV	6358067	6358804	3.45	0.0154171
chrV	6429506	6431080	5.98	7.43928e-06
chrV	6467149	6468222	3.98	0.0027724
chrV	6480819	6482526	5.97	0.00376984
chrV	6513961	6514625	3.43	0.0027724
chrV	6514976	6516034	5.56	0.000484494
chrV	6516479	6518890	5.78	6.59471e-06
chrV	6526625	6527837	4.37	0.00875576
chrV	6534375	6535247	6.54	6.59471e-06
chrV	6542399	6543924	4.64	0.00875576
chrV	6595360	6595959	4.96	0.0011883
chrV	6618078	6618547	6.1	0.00068
chrV	6706318	6707377	6.38	0.000167575
chrV	6738815	6739356	6.12	0.00068
chrV	6768412	6769567	2.93	2.98938e-05
chrV	6830405	6831303	4.78	0.0154171
chrV	6876891	6878200	4.5	0.0154171
chrV	6879186	6880439	4.19	0.000484494
chrV	6885835	6886356	3.4	0.000301848
chrV	6888269	6888643	4.66	0.000484494
chrV	6969534	6970746	5.78	0.00068
chrV	6988286	6988737	3.59	0.024759
chrV	7080316	7081727	2.89	0.024759
chrV	7085927	7086204	3.66	0.0011883
chrV	7095531	7096141	3.04	0.024759
chrV	7154872	7156125	4.91	7.43928e-06
chrV	7224738	7225083	4.55	0.00376984
chrV	7247048	7248621	6.02	1.82694e-08
chrV	7253655	7254732	5.95	0.00376984
chrV	7346235	7346916	6.49	2.29379e-07
chrV	7364958	7366047	3.14	0.024759
chrV	7379639	7380319	3.32	0.024759
chrV	7385465	7386315	3.5	0.024759
chrV	7403729	7404179	4.26	0.00875576
chrV	7435614	7436264	6.56	0.00068
chrV	7453478	7454120	3.89	0.00875576
chrV	7551331	7552422	4.72	0.000167575
chrV	7685788	7686452	5.84	0.00875576
chrV	7727941	7728959	3.02	0.0027724
chrV	7808714	7810487	4.02	0.0027724
chrV	7825727	7826789	4.19	1.60927e-06
chrV	7829734	7830205	3.38	0.024759
chrV	7939000	7939651	4.05	0.0154171
chrV	7975672	7976474	3.42	0.024759
chrV	7999904	8001941	3.03	0.000301848
chrV	8030066	8030713	4.5	0.00875576
chrV	8040329	8040913	6.23	7.43928e-06
chrV	8084391	8084840	3.16	0.024759
chrV	8145473	8146264	5.51	0.000167575
chrV	8201455	8202341	3.56	0.0154171
chrV	8235674	8236547	5.04	0.000484494
chrV	8249431	8249989	3.83	0.0011883
chrV	8253965	8255645	4.14	0.00376984
chrV	8272750	8273350	3.6	0.024759
chrV	8285342	8286220	3.67	0.024759
chrV	8402517	8403355	3.61	0.024759
chrV	8405439	8405847	3.56	0.0154171
chrV	8413452	8414215	4.74	0.024759
chrV	8414443	8414780	7.47	0.00068
chrV	8545174	8546373	4.12	0.000484494
chrV	8606081	8608390	5.03	2.98938e-05
chrV	8626374	8626872	3.08	0.024759
chrV	8653133	8653676	4.24	0.00875576
chrV	8654562	8655887	2.89	0.024759
chrV	8657500	8658618	3.15	0.024759
chrV	8660704	8664700	4.24	1.60927e-06
chrV	8728526	8729499	4.35	0.0154171
chrV	8919232	8922041	3.64	0.0154171
chrV	8989888	8990899	4.09	0.0154171
chrV	8995992	8996530	4.7	0.0011883
chrV	9062925	9064799	6.74	2.29379e-07
chrV	9077915	9079200	4.98	0.0011883
chrV	9111890	9112199	2.73	0.024759
chrV	9142462	9143327	3.64	0.024759
chrV	9147173	9147582	4.86	7.43928e-06
chrV	9160398	9162077	6.17	0.000114101
chrV	9164700	9166431	6.4	2.29379e-07
chrV	9213509	9214990	6.31	1.60927e-06
chrV	9224357	9224727	4.47	0.00875576
chrV	9248217	9249058	4.84	0.0011883
chrV	9270589	9271341	3.61	0.0027724
chrV	9377301	9379221	7.18	0.000167575
chrV	9422431	9423754	4.69	0.000114101
chrV	9444052	9446680	5.62	0.000484494
chrV	9453082	9454354	5.89	1.60927e-06
chrV	9477385	9478478	7.61	6.59471e-06
chrV	9478946	9479418	4.22	0.00875576
chrV	9479529	9479993	6.3	0.00068
chrV	9502416	9502875	6.01	0.00376984
chrV	9509500	9510031	5.91	1.38065e-05
chrV	9570675	9571846	3.15	0.024759
chrV	9702846	9705598	4.3	0.0027724
chrV	9964741	9965100	3.47	0.0154171
chrV	9987010	9987301	3.01	0.024759
chrV	10042351	10044400	3.65	2.98938e-05
chrV	10201130	10202807	5.54	0.000114101
chrV	10253303	10254183	4.15	0.0154171
chrV	10295035	10295927	3.48	0.024759
chrV	10312256	10312925	4.9	0.00875576
chrV	10473524	10473700	3.5	0.0154171
chrV	10511457	10512672	3.44	0.024759
chrV	10515289	10515981	5	0.000484494
chrV	10555270	10555737	3.95	0.0011883
chrV	10568382	10569683	3.21	0.0027724
chrV	10569984	10570731	2.9	0.024759
chrV	10592500	10593494	4.04	0.000301848
chrV	10661457	10663073	6.02	1.60927e-06
chrV	10727661	10728421	5.17	2.75548e-07
chrV	10857484	10859492	3.26	0.0027724
chrV	10898372	10899655	5.63	0.000301848
chrV	10908987	10911490	7.21	1.71628e-08
chrV	10952212	10952619	2.87	0.024759
chrV	10967283	10968658	3.63	0.0154171
chrV	11011382	11012163	3.9	0.0011883
chrV	11013935	11015425	8.02	2.29379e-07
chrV	11029124	11030487	3.2	0.024759
chrV	11070204	11070892	4.57	0.000484494
chrV	11076174	11076998	4.82	0.000167575
chrV	11108929	11109357	2.77	0.0027724
chrV	11122691	11123534	6.39	2.29379e-07
chrV	11146873	11147649	5.78	0.00376984
chrV	11148261	11150123	7.5	0.000484494
chrV	11170563	11172396	3.15	0.024759
chrV	11199063	11201070	5.91	2.98938e-05
chrV	11222247	11223000	3.58	0.024759
chrV	11281632	11282600	2.86	0.024759
chrV	11307629	11309816	2.8	0.024759
chrV	11375090	11375785	5.02	0.00376984
chrV	11408010	11408356	3.51	0.0154171
chrV	11420943	11421439	4.51	0.00376984
chrV	11426377	11427076	4.2	0.00875576
chrV	11449880	11450623	3.96	0.0154171
chrV	11507738	11508784	4.54	0.000484494
chrV	11524156	11525148	4.79	0.0027724
chrV	11530248	11532159	4.94	2.42165e-10
chrV	11612237	11612620	3.18	0.024759
chrV	11615193	11616618	5.25	7.43928e-06
chrV	11675019	11675580	5.12	0.00376984
chrV	11707914	11708782	4.37	0.00376984
chrV	11773257	11774112	5.38	0.000484494
chrV	11794188	11795037	4.07	0.024759
chrV	11795366	11796240	3.93	0.0027724
chrV	11799006	11799988	5.97	0.00068
chrV	11802285	11803534	7.54	7.43928e-06
chrV	11824063	11824487	6.22	1.38065e-05
chrV	11839670	11840477	5.21	0.00068
chrV	11885731	11886506	5.88	0.00376984
chrV	11887784	11888237	3.9	0.0011883
chrV	11888896	11889402	4.39	0.00875576
chrV	11897005	11898461	5.46	0.00376984
chrV	11901921	11903275	3.92	0.0027724
chrV	11907086	11907435	3.69	0.00875576
chrV	11919160	11919638	3.45	0.024759
chrV	12086300	12086957	4.05	0.00875576
chrV	12131993	12133127	3.95	0.024759
chrV	12155532	12156951	7.06	2.29379e-07
chrV	12222778	12223171	2.79	0.024759
chrV	12230083	12230716	5.83	0.000114101
chrV	12233007	12233919	4.82	0.0011883
chrV	12294875	12299353	6.25	2.42165e-10
chrV	12303709	12304421	5.49	0.000114101
chrV	12351277	12351763	4.34	0.00875576
chrV	12351946	12354098	4.57	3.25719e-05
chrV	12404632	12405074	4.64	3.25719e-05
chrV	12427491	12428124	4.34	0.000167575
chrV	12466311	12466992	3.12	0.024759
chrV	12476830	12477955	3.08	0.0011883
chrV	12485805	12486374	4.42	0.00875576
chrV	12517468	12518603	3.12	0.0154171
chrV	12535485	12537258	4.92	0.000114101
chrV	12539059	12539643	5.4	0.00376984
chrV	12553013	12554558	7.68	5.4124e-13
chrV	12557381	12558152	4.17	0.0027724
chrV	12635396	12637917	7.31	4.99721e-09
chrV	12786438	12787246	3.9	0.000484494
chrV	12877068	12878013	4.59	0.00875576
chrV	12882024	12883521	6.51	0.000167575
chrV	12895669	12898701	4.43	0.000484494
chrV	12961025	12962768	4.52	6.59471e-06
chrV	12967866	12969013	4.67	0.000484494
chrV	13080380	13082124	5.05	0.000167575
chrV	13088479	13088910	3.5	0.000484494
chrV	13166621	13167549	7.25	0.00068
chrV	13198874	13199301	4.83	0.000167575
chrV	13200112	13201256	8.03	2.29379e-07
chrV	13201646	13202085	5.66	0.000167575
chrV	13279841	13281693	5.97	0.00068
chrV	13288950	13290323	3.72	0.00875576
chrV	13357160	13357613	3.23	0.024759
chrV	13374265	13379268	6.12	1.1606e-19
chrV	13379615	13381101	7.01	4.99721e-09
chrV	13389374	13389744	3.64	0.024759
chrV	13390334	13393249	5.16	0.00376984
chrV	13410186	13411285	4.28	0.00875576
chrV	13473417	13474510	2.91	0.0027724
chrV	13489905	13490611	4.71	0.00376984
chrV	13504274	13505876	4.46	0.0154171
chrV	13649585	13649955	4.01	0.000484494
chrV	13657132	13657874	3.12	0.0011883
chrV	13705518	13706098	3.17	0.024759
chrV	13755861	13757363	5.63	0.00376984
chrV	13786800	13788394	5.29	1.60927e-06
chrV	13789995	13791047	5.83	0.00376984
chrV	13807044	13807989	3.21	2.75548e-07
chrV	13820496	13821039	5.38	0.00376984
chrV	13872740	13873511	4.95	0.0011883
chrV	13956442	13956979	3.71	0.0154171
chrV	14093372	14095107	3.55	0.0027724
chrV	14135147	14135862	3.91	0.00875576
chrV	14148715	14150749	3.62	0.0154171
chrV	14342517	14343510	5.15	0.000301848
chrV	14423569	14424388	4.56	0.024759
chrV	14425490	14426739	4.81	0.000114101
chrV	14432646	14433745	6.64	0.000167575
chrV	14458803	14459934	5.01	0.0011883
chrV	14498645	14500275	3.76	0.0154171
chrV	14507834	14508775	6.25	0.00068
chrV	14572645	14573496	4.61	0.000114101
chrV	14686272	14687136	4.8	0.000301848
chrV	14725104	14726165	5.33	0.00376984
chrV	14791161	14793797	3.93	0.0027724
chrV	14830420	14832502	3.78	0.0011883
chrV	14842275	14842863	6.56	0.00068
chrV	14896873	14897477	5.93	2.29379e-07
chrV	14910302	14911271	3.13	0.000301848
chrV	14983257	14984408	4.71	0.0154171
chrV	14985562	14986137	3.69	0.0154171
chrV	15000007	15000703	3.21	0.024759
chrV	15057058	15057726	3.26	0.0027724
chrV	15071125	15072087	2.86	0.0027724
chrV	15190804	15191662	3.33	0.0027724
chrV	15285870	15286308	4.77	0.00376984
chrV	15287157	15289273	4.84	0.00376984
chrV	15341572	15342527	5.19	0.0154171
chrV	15343870	15345275	3.79	0.0011883
chrV	15479691	15481737	3.88	0.00875576
chrV	15483126	15484399	3.46	0.0154171
chrV	15652798	15653226	3.55	0.024759
chrV	15660760	15661962	3.57	2.98938e-05
chrV	15662943	15664349	3.07	0.0011883
chrV	15691796	15692419	5.15	0.0027724
chrV	15773185	15774268	5.9	0.000484494
chrV	15959286	15959936	4.72	0.00875576
chrV	16186920	16187324	5.38	0.000484494
chrV	16261730	16262836	4.87	0.0011883
chrV	16263788	16264830	4.71	0.024759
chrV	16446646	16447121	3.39	0.024759
chrV	16630528	16630934	5.85	1.38065e-05
chrV	16690815	16691310	3.22	0.024759
chrV	16752198	16752901	4.22	0.00875576
chrV	16778889	16779437	3.43	0.0011883
chrV	16779904	16780254	4.09	0.00875576
chrV	17143314	17143661	6.66	0.00068
chrV	17242130	17242864	3.51	0.024759
chrV	17728454	17729257	3.81	0.00875576
chrV	17831499	17832189	5.23	0.0154171
chrV	17855966	17857290	3.82	0.024759
chrV	17909737	17912047	6.34	0.0011883
chrV	18004044	18004390	4.2	0.00376984
chrV	18261424	18262067	3.55	0.00875576
chrV	18409698	18411624	4.97	0.000167575
chrV	18433431	18434578	3.55	0.0154171
chrV	19049091	19050091	5.24	0.00376984
chrV	19332964	19333525	3.62	0.000301848
chrV	19425784	19426274	6.65	0.00068
chrV	19428420	19429866	8.27	2.29379e-07
chrV	19545838	19547605	3.57	3.25719e-05
chrV	19825403	19825829	3.37	0.0154171
chrV	19999369	20000312	6.27	0.000167575
chrV	20090371	20091667	2.98	0.024759
chrV	20414724	20415762	4.52	0.000167575
chrV	20613075	20613887	4.66	0.0011883
chrV	20664644	20665548	4.28	0.0011883
chrV	20770216	20770790	3.57	0.00875576
chrV	20795034	20795853	3.04	0.000301848
chrV	20799922	20800924	2.93	0.024759
chrV	20819028	20820105	5.51	0.0027724
chrX	432931	433717	2.98	0.0027724
chrX	656416	657965	6.28	1.38065e-05
chrX	812362	813567	2.91	0.0027724
chrX	821095	822620	4.69	0.00875576
chrX	1084647	1085380	4.15	0.000167575
chrX	1103735	1104592	3.75	0.00875576
chrX	1118384	1119510	5.71	0.000484494
chrX	1455024	1457263	3.37	0.0011883
chrX	1459130	1459561	3.05	0.024759
chrX	1482017	1482476	2.94	0.024759
chrX	1482539	1483092	3.91	0.0011883
chrX	1500025	1500521	4.45	0.00875576
chrX	1507863	1509470	3.2	0.0154171
chrX	1538415	1539281	3.6	0.0154171
chrX	1622819	1626425	5.7	0.000484494
chrX	1854939	1855645	4.58	0.00376984
chrX	1918125	1918719	3.37	0.024759
chrX	1962488	1963539	7.85	1.38065e-05
chrX	1995819	1996612	3.81	0.00875576
chrX	2029437	2030167	4.33	0.024759
chrX	2031371	2031768	4.18	0.0154171
chrX	2041122	2042244	3.07	0.024759
chrX	2074225	2075733	3.36	0.0154171
chrX	2110901	2111916	3.05	0.0027724
chrX	2116473	2116829	3.19	0.0154171
chrX	2117542	2118879	7.11	3.75355e-06
chrX	2151876	2152663	4.18	0.0154171
chrX	2154736	2155760	3.45	0.024759
chrX	2208389	2209648	3.54	0.024759
chrX	2213365	2213720	3.32	0.0154171
chrX	2216356	2217154	4.72	0.0154171
chrX	2222737	2222997	3.28	0.0154171
chrX	2335697	2336314	4.94	0.00376984
chrX	2433374	2433804	3.52	0.0154171
chrX	2435049	2435966	3.73	0.024759
chrX	2439535	2440010	2.95	0.024759
chrX	2446202	2446852	4.37	0.00875576
chrX	2518251	2519581	3.49	0.024759
chrX	2540492	2541540	3.16	0.0154171
chrX	2550942	2552719	2.86	0.024759
chrX	2567872	2568580	3.08	0.000301848
chrX	2590741	2591349	3.68	0.024759
chrX	2595136	2595553	2.92	0.024759
chrX	2620606	2622533	3.94	0.000484494
chrX	2701261	2702372	5.67	0.000167575
chrX	2704354	2705985	5.15	0.00875576
chrX	2840671	2843037	3.98	0.0011883
chrX	2843248	2844252	4.29	0.0154171
chrX	2891194	2891716	6.83	0.00068
chrX	2895670	2896090	5.72	0.00068
chrX	2905982	2907346	3.66	0.0154171
chrX	2945959	2947076	5.75	0.000167575
chrX	2970930	2973742	5.34	2.98938e-05
chrX	3023901	3024659	3.11	0.0027724
chrX	3094112	3094941	5.66	6.59471e-06
chrX	3114155	3116700	7.14	1.49113e-10
chrX	3125771	3126736	3.15	0.0154171
chrX	3130949	3132554	5.5	0.000484494
chrX	3249709	3252596	7.33	0.00068
chrX	3293384	3293698	3.5	0.0154171
chrX	3453977	3456074	3.4	6.59471e-06
chrX	3462209	3463566	6.28	0.000114101
chrX	3482582	3484373	4.38	1.3047e-07
chrX	3533508	3537438	5.49	2.98938e-05
chrX	3539804	3541899	3.84	0.0154171
chrX	3562895	3563492	4.48	0.000484494
chrX	3587440	3589144	3.52	0.024759
chrX	3657097	3657912	3.17	0.024759
chrX	3692998	3693449	3.42	0.0154171
chrX	3788074	3790226	6.58	0.000114101
chrX	3833557	3834511	4.96	0.000114101
chrX	3905037	3905534	5.57	0.0154171
chrX	3938558	3939545	3.06	0.024759
chrX	3943612	3945365	3.18	0.0154171
chrX	3967708	3971685	6.97	1.76629e-12
chrX	3978645	3979136	3.22	0.0154171
chrX	4062296	4062567	2.77	0.024759
chrX	4132339	4132809	5.54	0.000167575
chrX	4139185	4139470	3.25	0.0154171
chrX	4139550	4140116	4.51	0.00376984
chrX	4140401	4141439	5.05	0.00376984
chrX	4144805	4146390	4.79	3.75355e-06
chrX	4168681	4169507	8.1	1.38065e-05
chrX	4219637	4219960	3.54	0.0154171
chrX	4222133	4222962	2.92	0.0027724
chrX	4247221	4247562	3.12	0.0154171
chrX	4266428	4268773	4.34	2.75548e-07
chrX	4354548	4355143	4.57	0.00875576
chrX	4384457	4385615	3.5	0.0011883
chrX	4528947	4529435	5.07	0.00376984
chrX	4568577	4569387	4.12	0.0154171
chrX	4590569	4591671	3.1	0.024759
chrX	4627629	4628931	3.34	0.024759
chrX	4808185	4809570	8.64	0.00068
chrX	4811865	4813928	9.67	2.29379e-07
chrX	4826045	4826436	3.14	0.024759
chrX	4882269	4883118	4.61	0.0154171
chrX	4895727	4896109	3.74	0.0154171
chrX	4901247	4902509	3.71	0.0154171
chrX	4904476	4906425	5.53	0.000484494
chrX	4957289	4957671	2.86	0.0027724
chrX	4969274	4969849	4.05	0.00875576
chrX	4994485	4995461	3.75	0.000301848
chrX	5060579	5062074	3.88	0.000301848
chrX	5065430	5066144	4.94	0.00376984
chrX	5069081	5070321	9.31	1.38065e-05
chrX	5074383	5074955	5.54	0.00376984
chrX	5101052	5102100	3.7	0.0011883
chrX	5112806	5113596	4.41	0.00875576
chrX	5119268	5119793	7.44	0.000484494
chrX	5121553	5123934	6.91	6.59471e-06
chrX	5195529	5195825	3.31	0.024759
chrX	5198832	5199965	6	6.59471e-06
chrX	5208525	5209287	7.55	0.00376984
chrX	5212775	5213834	3.28	0.024759
chrX	5243391	5245103	2.82	0.024759
chrX	5290054	5290652	3.93	0.0154171
chrX	5318721	5319602	3.09	0.0154171
chrX	5338014	5338852	3.42	0.0154171
chrX	5426814	5427200	6.99	0.00068
chrX	5442261	5443078	3.45	0.024759
chrX	5469735	5470453	6.13	0.00068
chrX	5474323	5477387	7.84	6.59471e-06
chrX	5479104	5480806	4.54	0.0011883
chrX	5505886	5507620	3.34	0.0011883
chrX	5515869	5516194	3.66	0.0154171
chrX	5584505	5585957	3.05	0.024759
chrX	5603190	5603831	6.83	0.00875576
chrX	5628473	5628873	3.34	0.0011883
chrX	5629891	5630706	3.86	0.0154171
chrX	5661102	5662348	5.85	0.00376984
chrX	5673917	5674745	5.59	0.00376984
chrX	5694770	5696757	4.14	5.17652e-08
chrX	5786515	5788142	5.67	2.29379e-07
chrX	5804947	5806519	3.3	0.0154171
chrX	5815047	5816092	2.93	0.0027724
chrX	5819019	5822148	4.42	0.000114101
chrX	5828007	5828451	4	0.00875576
chrX	5834610	5835323	6.39	0.00068
chrX	5839940	5841624	3.07	0.024759
chrX	5854704	5856337	3.21	0.0154171
chrX	5856794	5858266	4.59	0.000484494
chrX	5942046	5944347	3.62	0.00875576
chrX	6066311	6066972	4.54	0.000484494
chrX	6087374	6087958	3.6	0.0027724
chrX	6091300	6092628	3.4	3.75355e-06
chrX	6108622	6110254	6.37	1.38065e-05
chrX	6131212	6132702	6.59	2.29379e-07
chrX	6133707	6135431	4.5	0.00875576
chrX	6144117	6147071	6.45	5.17652e-08
chrX	6173461	6174766	4.22	0.0154171
chrX	6238402	6239226	5.15	0.000167575
chrX	6274633	6275729	9.2	1.38065e-05
chrX	6289874	6291210	3.72	0.00875576
chrX	6327816	6328205	5.97	0.00068
chrX	6344674	6345016	3.5	0.0154171
chrX	6413327	6413794	4.28	0.00875576
chrX	6469881	6470609	4.77	0.000167575
chrX	6502390	6502949	3.23	0.024759
chrX	6514944	6515671	3.8	0.000301848
chrX	6557022	6557473	7.17	0.00068
chrX	6594924	6595908	8.01	7.43928e-06
chrX	6638452	6640538	4.51	6.59471e-06
chrX	6727390	6730411	3.43	2.75548e-07
chrX	6739762	6740834	3.21	0.024759
chrX	6741034	6742605	2.93	2.75548e-07
chrX	6742959	6745967	6.02	9.96325e-19
chrX	6747213	6747709	2.97	0.024759
chrX	6748973	6749887	4.61	6.82001e-07
chrX	6749908	6750325	4.81	0.00376984
chrX	6812959	6813830	4.18	0.000484494
chrX	6818151	6818953	4.92	0.00875576
chrX	6821152	6822682	4.46	0.024759
chrX	6822730	6823679	2.76	0.0027724
chrX	6892974	6894520	4.29	0.00875576
chrX	7019146	7020398	4.06	6.82001e-07
chrX	7054684	7056148	3.63	0.000114101
chrX	7067385	7068030	3.54	6.82001e-07
chrX	7143224	7144251	7.1	0.000301848
chrX	7202119	7203232	3.36	0.0011883
chrX	7210492	7211496	3.59	0.024759
chrX	7213791	7217016	2.78	0.024759
chrX	7219264	7219852	4.84	0.0011883
chrX	7242823	7243884	5.49	0.0011883
chrX	7266476	7267198	3.32	0.024759
chrX	7304998	7307266	6.1	2.40386e-07
chrX	7330403	7331477	6.36	1.38065e-05
chrX	7333253	7335062	3.74	0.000301848
chrX	7485439	7486492	4.24	0.000167575
chrX	7568740	7569490	4.04	0.0011883
chrX	7586126	7588598	4.74	0.0027724
chrX	7594051	7594535	3.67	0.000484494
chrX	7595025	7597108	7.49	7.43928e-06
chrX	7617433	7618149	4.04	0.00875576
chrX	7663312	7666288	5.8	1.38065e-05
chrX	7666804	7668401	3.5	0.0154171
chrX	7693315	7693695	2.96	0.024759
chrX	7714230	7716046	3.94	0.0027724
chrX	7773937	7774785	7.87	2.29379e-07
chrX	7776556	7776880	3.49	0.00875576
chrX	7823832	7827419	5.17	2.13976e-09
chrX	7948578	7949671	4.66	0.00376984
chrX	8004508	8005573	7.1	0.00068
chrX	8010621	8012056	3.42	0.024759
chrX	8112842	8113445	4.1	0.0154171
chrX	8199573	8200561	7.9	2.40386e-07
chrX	8235573	8237373	4.19	0.0027724
chrX	8257552	8258479	3.38	0.024759
chrX	8262523	8263045	4.45	0.000167575
chrX	8302328	8303160	4.91	0.0011883
chrX	8341333	8342567	3.73	0.0154171
chrX	8381977	8382672	3.97	0.0154171
chrX	8400961	8402228	3.71	0.024759
chrX	8477550	8478562	7.87	2.29379e-07
chrX	8479829	8480426	6.4	0.000167575
chrX	8500319	8501114	4.7	0.0011883
chrX	8564050	8565425	5.5	0.00068
chrX	8638654	8638958	3.75	0.0154171
chrX	8657704	8659370	4.98	3.25719e-05
chrX	8698919	8699424	5.73	0.000167575
chrX	8720113	8720630	3.8	0.0154171
chrX	8726431	8727995	4.02	0.00875576
chrX	8731090	8731696	3.75	0.00875576
chrX	8740605	8741648	5.42	0.00068
chrX	8763050	8764397	4.57	6.82001e-07
chrX	8788934	8789913	5.97	0.000301848
chrX	8933486	8935021	7.27	1.38065e-05
chrX	8936532	8936945	4.54	0.0011883
chrX	8994553	8996332	4.51	0.00376984
chrX	9052758	9053785	6.49	1.38065e-05
chrX	9094921	9095324	5.73	0.00376984
chrX	9117370	9120728	7.13	3.25719e-05
chrX	9220072	9220778	3.74	0.024759
chrX	9280265	9281714	4.07	0.00875576
chrX	9300841	9302891	2.83	0.024759
chrX	9424550	9425042	6.68	1.38065e-05
chrX	9534820	9536406	4.71	1.82694e-08
chrX	9547019	9553937	6.04	2.22753e-18
chrX	9558892	9560396	5.94	0.00068
chrX	9562290	9564830	3.65	0.0154171
chrX	9638092	9640178	6.07	0.00068
chrX	9735606	9737998	3.28	0.0027724
chrX	9779847	9780265	3.12	0.0154171
chrX	9784863	9786387	4	0.024759
chrX	9848191	9848959	7.71	0.000167575
chrX	9968089	9968781	4.84	0.000114101
chrX	10005913	10007282	3.81	0.0154171
chrX	10015515	10016221	2.81	0.000301848
chrX	10043333	10044971	3.54	0.0154171
chrX	10052913	10055237	5.16	2.42165e-10
chrX	10159020	10160601	2.77	0.024759
chrX	10189277	10191569	7.87	0.000167575
chrX	10193934	10195273	8.65	1.38065e-05
chrX	10249352	10250321	5.07	0.00376984
chrX	10254055	10255935	3.07	0.0011883
chrX	10301460	10303842	6.39	1.38065e-05
chrX	10305479	10307692	7.9	0.000167575
chrX	10335172	10335936	4.94	0.000484494
chrX	10350371	10350996	3.85	0.0154171
chrX	10427611	10429693	6.56	3.25719e-05
chrX	10449504	10450217	3.69	0.0011883
chrX	10486928	10488260	3.51	0.0154171
chrX	10515429	10516762	3.36	0.024759
chrX	10560141	10560837	3.74	0.00875576
chrX	10572956	10573300	3.52	0.0154171
chrX	10591940	10594089	3.41	0.0154171
chrX	10623070	10624903	2.99	0.024759
chrX	10628392	10629156	2.86	0.0027724
chrX	10629963	10630794	3.86	0.00875576
chrX	10631053	10631978	3.09	0.024759
chrX	10634431	10640042	3.73	0.0011883
chrX	10686192	10688613	5.31	0.00376984
chrX	10690800	10691628	3.75	0.0011883
chrX	10765695	10768645	4.24	1.82694e-08
chrX	10770936	10772416	4.94	0.000167575
chrX	10779061	10779658	3.62	0.000114101
chrX	10796940	10797344	3.13	0.0027724
chrX	10902069	10903855	5.04	0.00376984
chrX	10930127	10932494	5.24	0.000484494
chrX	10934798	10936666	5.42	0.00068
chrX	10946921	10948239	3.99	6.59471e-06
chrX	11009543	11010419	4.24	0.00376984
chrX	11031837	11034210	4.54	0.00875576
chrX	11036164	11036416	4.18	0.00875576
chrX	11054351	11055242	3.36	0.024759
chrX	11057845	11058867	4.39	0.000114101
chrX	11079634	11080764	4.46	0.024759
chrX	11214925	11216778	5.23	0.0011883
chrX	11274131	11274567	4.13	0.000114101
chrX	11286075	11287624	5.04	0.000114101
chrX	11340438	11340836	4.69	0.000167575
chrX	11353240	11354166	4.19	0.00875576
chrX	11368779	11369423	3.71	0.0154171
chrX	11379371	11379735	4.55	0.00376984
chrX	11420017	11420892	3.66	0.0154171
chrX	11433796	11434640	5.32	0.0154171
chrX	11453918	11455577	3.37	0.0154171
chrX	11461616	11462033	3.34	0.000301848
chrX	11462119	11465283	3.21	0.0154171
chrX	11474028	11474851	3.91	0.000114101
chrX	11546070	11548888	3.58	0.0011883
chrX	11598654	11600647	5.63	0.000484494
chrX	11605112	11608000	3.58	0.000114101
chrX	11690318	11691643	3.74	0.0011883
chrX	11700038	11700367	3.1	0.024759
chrX	11719743	11720809	8.15	0.00068
chrX	12006063	12007972	5.69	0.0011883
chrX	12132850	12133307	3.27	0.024759
chrX	12176792	12178177	3.28	0.0027724
chrX	12178763	12179166	3.43	0.0011883
chrX	12184600	12185447	4.11	0.0154171
chrX	12312598	12313221	5.17	0.00376984
chrX	12409511	12410359	3.11	0.024759
chrX	12422684	12423046	4.17	0.000484494
chrX	12466652	12468323	4.95	0.00875576
chrX	12499557	12501675	7.1	2.75548e-07
chrX	12504732	12505863	3.54	0.0027724
chrX	12509408	12510400	4.5	0.000484494
chrX	12522762	12523393	4.87	2.98938e-05
chrX	12577689	12580764	3.9	0.00875576
chrX	12633711	12634271	3.29	0.0154171
chrX	12668090	12668575	5.86	0.00068
chrX	12678574	12680576	5.07	0.000167575
chrX	12721269	12721637	4.32	0.00875576
chrX	12758526	12760107	7.04	4.99721e-09
chrX	12792968	12793326	3.96	0.00875576
chrX	12839220	12840137	3.61	0.00875576
chrX	12842920	12844470	4.78	7.43928e-06
chrX	12872230	12873231	6.11	0.000301848
chrX	12876330	12879490	4.2	1.49113e-10
chrX	12909297	12910889	3.3	0.024759
chrX	12911856	12912727	4.74	0.00875576
chrX	12918871	12920500	4.73	0.0027724
chrX	12933346	12935804	7.74	6.82001e-07
chrX	13003317	13005019	3.7	0.0027724
chrX	13008366	13008959	5.94	1.38065e-05
chrX	13009428	13010399	7.02	0.000114101
chrX	13013939	13014999	5.54	0.00068
chrX	13102833	13104288	6.33	1.38065e-05
chrX	13109401	13110559	3.39	0.0154171
chrX	13112402	13113949	5.57	2.29379e-07
chrX	13122752	13126251	3.97	0.0154171
chrX	13178872	13180139	5.03	0.00376984
chrX	13220193	13223113	5.91	7.43928e-06
chrX	13346230	13346833	3.62	0.024759
chrX	13350545	13351222	2.95	0.024759
chrX	13357949	13361326	3.37	0.0027724
chrX	13388251	13389337	9.37	0.000301848
chrX	13419459	13420192	6.43	0.00068
chrX	13528710	13529169	3.73	0.0154171
chrX	13542060	13543622	4.37	6.59471e-06
chrX	13544041	13545126	4.73	0.000167575
chrX	13619846	13622033	6.08	0.0011883
chrX	13744741	13745238	3.81	0.0154171
chrX	13914705	13915903	3.79	0.0011883
chrX	13935659	13935937	5.09	0.00376984
chrX	13939258	13940008	4.09	0.00875576
chrX	13974590	13975365	3.16	0.024759
chrX	14000367	14001210	3.13	0.0011883
chrX	14039323	14040049	3.3	0.024759
chrX	14103694	14104092	3.78	0.0154171
chrX	14255603	14255905	4.07	0.0154171
chrX	14257331	14257638	5.2	0.00376984
chrX	14287730	14289416	3.62	3.75355e-06
chrX	14292476	14293168	2.88	0.024759
chrX	14321389	14321835	4.11	0.0154171
chrX	14490271	14490932	3.75	0.0027724
chrX	14500010	14500641	4.49	0.000484494
chrX	14503916	14505266	4.91	0.000114101
chrX	14506631	14507356	3.3	0.024759
chrX	14507831	14509294	4.25	0.00875576
chrX	14558983	14559864	7.05	1.19642e-11
chrX	14560174	14560494	3.34	0.0154171
chrX	14562459	14563027	3.43	0.0154171
chrX	14563606	14564360	3.33	3.75355e-06
chrX	14568497	14568971	3.47	0.0154171
chrX	14580892	14582197	7.07	0.000301848
chrX	14621978	14622320	3.14	0.024759
chrX	14707543	14708400	3.58	0.0154171
chrX	14790041	14791313	6.29	3.25719e-05
chrX	14808899	14810142	3.09	0.024759
chrX	14810152	14810926	3.61	0.024759
chrX	14881669	14882438	4.33	0.00875576
chrX	14903412	14904220	3.35	0.024759
chrX	14976260	14977124	3.94	0.0027724
chrX	15015722	15016923	4.35	0.000167575
chrX	15020662	15020905	3	0.024759
chrX	15072978	15073816	4.98	0.00376984
chrX	15104506	15106360	3.49	0.0011883
chrX	15175496	15177095	4.74	0.000484494
chrX	15189353	15190155	3.26	0.0154171
chrX	15195747	15196265	3.14	0.0027724
chrX	15215860	15220536	3.28	0.024759
chrX	15254867	15255433	3.73	0.0154171
chrX	15259722	15260694	7.33	1.38065e-05
chrX	15264049	15264475	6.27	0.00376984
chrX	15273574	15275316	3.56	0.000301848
chrX	15276365	15278532	5.19	0.000114101
chrX	15296311	15297777	3.5	0.0027724
chrX	15305393	15306735	7.66	0.000167575
chrX	15307248	15308969	4.42	0.00875576
chrX	15312035	15314714	6.72	1.38065e-05
chrX	15323967	15324374	3.89	0.000114101
chrX	15326607	15327194	3.94	0.0154171
chrX	15339096	15340952	5.74	3.25719e-05
chrX	15353304	15354406	3.45	0.024759
chrX	15368406	15368892	4.01	0.00875576
chrX	15380032	15380777	5.91	1.60927e-06
chrX	15382279	15383531	3.9	0.0011883
chrX	15387550	15388954	3.55	0.0154171
[truncated: 45 more rows]

## Sheet: NHR-25 L4 peaks
Chromosome	start coordinate	end coordinate	TaDa score	FDR
chrI	69126	70494	3.21	0.00289745
chrI	122159	122695	3.59	0.000136366
chrI	164747	166627	2.72	0.0270096
chrI	178225	180657	3.96	0.000362058
chrI	298453	300249	2.73	0.0270096
chrI	394382	398519	1.88	0.000362058
chrI	526993	528622	5.69	4.61906e-05
chrI	529048	530893	5.61	4.17742e-11
chrI	532143	532518	1.92	0.0270096
chrI	574421	575446	5.39	6.15311e-06
chrI	576742	577250	8.28	0.00116541
chrI	589916	591010	3.23	0.017968
chrI	749994	750421	2.64	0.0270096
chrI	753919	754301	2.22	0.0270096
chrI	756306	756726	2.58	0.0270096
chrI	880771	881194	2.28	0.0270096
chrI	909350	910195	2.78	0.000668556
chrI	933354	937026	3.99	0.000668556
chrI	977687	979641	3.22	0.000668556
chrI	998684	999802	2.86	0.000314873
chrI	1033009	1033633	3.06	0.0270096
chrI	1067491	1069537	2.62	3.97886e-07
chrI	1078806	1079316	3.29	0.0102569
chrI	1217232	1217952	2.42	0.0270096
chrI	1218820	1219605	8.47	6.15311e-06
chrI	1230250	1231315	3.48	0.00211395
chrI	1255706	1257271	3.62	0.0102569
chrI	1271064	1271548	3.21	4.61906e-05
chrI	1690317	1691905	3.26	0.0102569
chrI	1692817	1693501	5.37	3.56826e-05
chrI	1720244	1720933	2.29	0.00289745
chrI	1776020	1778003	2.82	0.0102569
chrI	1792279	1793807	4.58	3.56826e-05
chrI	1834572	1836780	4.35	0.000136366
chrI	2069125	2069942	3.49	0.00289745
chrI	2154643	2155675	4.72	2.32553e-07
chrI	2210431	2210606	2.07	0.017968
chrI	2294558	2294829	1.77	0.0270096
chrI	2354685	2355518	4.6	0.00389295
chrI	2431540	2431993	3.37	0.000668556
chrI	2591320	2592122	4.5	4.15157e-05
chrI	2667665	2668388	3.89	4.61906e-05
chrI	2668648	2668969	2.36	0.017968
chrI	2790128	2791760	3.91	0.000136366
chrI	2855598	2855966	2.16	0.0270096
chrI	3031435	3031702	2.09	0.0270096
chrI	3204832	3205504	4.78	4.61906e-05
chrI	3245716	3247076	4.62	3.46541e-06
chrI	3247774	3248594	3.79	0.00211395
chrI	3256846	3258071	4.43	0.00389295
chrI	3267336	3268562	3.53	9.04108e-10
chrI	3279737	3281771	3.97	0.000668556
chrI	3546376	3547934	2.51	0.017968
chrI	3640315	3641894	1.93	0.0270096
chrI	3681174	3682862	2.36	0.0270096
chrI	3738055	3738383	2.28	0.00289745
chrI	3742416	3744169	3.19	0.000668556
chrI	3752538	3752973	4.39	0.00389295
chrI	3788253	3789449	3.04	0.017968
chrI	3867978	3868403	2.07	0.0270096
chrI	3959338	3961511	4.02	0.00389295
chrI	3982238	3983882	3.22	0.017968
chrI	4006755	4006922	1.94	0.0270096
chrI	4036979	4038579	3.84	0.0102569
chrI	4050153	4050779	2.44	0.017968
chrI	4066260	4067277	4.37	0.000668556
chrI	4091354	4092034	4.29	0.000314873
chrI	4115327	4116762	4.48	0.00289745
chrI	4124561	4125442	3.93	0.00211395
chrI	4149748	4150612	3.11	0.017968
chrI	4152578	4153926	2.42	0.0270096
chrI	4154335	4155400	4.49	0.000362058
chrI	4198396	4202536	4.97	0.000136366
chrI	4259093	4259465	1.87	0.0270096
chrI	4305593	4307004	2.62	4.81195e-08
chrI	4322392	4323154	2.81	0.0102569
chrI	4329078	4331981	2.59	4.81195e-08
chrI	4395932	4397208	5.93	1.03908e-08
chrI	4488952	4490813	2.24	0.000314873
chrI	4517413	4518711	3.01	0.017968
chrI	4667738	4668391	2.91	0.0270096
chrI	4892949	4894111	3.66	0.0102569
chrI	4941200	4941867	1.78	0.0270096
chrI	4965676	4966549	2.51	0.0270096
chrI	5009685	5010675	3.29	5.48973e-05
chrI	5072300	5073931	2.15	0.0270096
chrI	5189841	5191255	3.19	0.0102569
chrI	5208300	5211335	4.87	3.56826e-05
chrI	5212029	5213092	3.65	0.0102569
chrI	5293374	5294795	2.45	0.017968
chrI	5312424	5314576	6.13	0.00116541
chrI	5314766	5316936	2.66	0.00289745
chrI	5330794	5332080	5.06	6.15311e-06
chrI	5344990	5345844	3.3	0.0102569
chrI	5375656	5376676	2.55	0.0270096
chrI	5399213	5400747	6.35	0.000136366
chrI	5432503	5433521	4.25	0.000668556
chrI	5518276	5519934	4.55	3.56826e-05
chrI	5523535	5524656	2.25	0.00211395
chrI	5556845	5557417	2.25	0.0270096
chrI	5586986	5587577	2.03	0.0270096
chrI	5745371	5747200	7.3	0.000136366
chrI	5774753	5775488	4.41	0.000668556
chrI	5878983	5880423	6.16	1.23747e-06
chrI	5897114	5899825	4.02	4.61906e-05
chrI	5903455	5904016	3.2	0.0270096
chrI	5946019	5946711	2.56	0.00211395
chrI	6047098	6047666	3.13	0.00289745
chrI	6132052	6134030	7.27	0.000136366
chrI	6134311	6135281	2.74	0.00211395
chrI	6156564	6157215	2.93	0.0270096
chrI	6163074	6167174	5.58	5.2849e-10
chrI	6171133	6171549	1.99	0.0270096
chrI	6172823	6173816	2.33	0.0270096
chrI	6176466	6176986	2.35	0.00289745
chrI	6247082	6248372	1.99	0.0270096
chrI	6259029	6260937	4.82	0.000314873
chrI	6279371	6280415	3.49	0.0102569
chrI	6288372	6289094	2.71	0.017968
chrI	6330618	6332572	6.66	0.000362058
chrI	6333411	6334129	2.02	0.0270096
chrI	6336576	6337651	3.2	0.00211395
chrI	6339799	6340798	5.82	3.56826e-05
chrI	6342659	6343270	3.38	0.0102569
chrI	6372438	6373053	3.22	0.0102569
chrI	6539191	6539934	6.97	0.00116541
chrI	6576600	6578622	4.58	0.000136366
chrI	6579043	6580114	3.24	0.0102569
chrI	6581467	6582299	4.05	0.0102569
chrI	6770830	6771247	2.85	0.000668556
chrI	6808606	6810319	1.91	0.0270096
chrI	6834358	6835968	6.6	6.15311e-06
chrI	6836551	6838006	2.66	5.18624e-06
chrI	6856370	6857018	2.4	0.00289745
chrI	6871872	6873080	2.18	0.00211395
chrI	6884074	6886982	4.46	4.81195e-08
chrI	6936646	6937051	3.18	0.000668556
chrI	6995620	6997547	7.21	5.48973e-05
chrI	7005775	7006830	4.36	0.00389295
chrI	7008197	7008463	2.05	0.0270096
chrI	7041871	7043352	2.26	0.00289745
chrI	7082869	7086430	2.98	4.17742e-11
chrI	7116061	7116534	3.88	0.0102569
chrI	7116633	7117480	2.59	0.00289745
chrI	7128015	7129612	1.91	0.0270096
chrI	7149048	7149427	2.38	0.0270096
chrI	7153218	7153708	2.06	0.0270096
chrI	7213190	7214226	3.53	0.00289745
chrI	7214837	7218578	5.19	1.62283e-13
chrI	7242339	7243044	6.12	0.000136366
chrI	7315541	7317730	4.7	0.00389295
chrI	7348856	7349468	3	0.0270096
chrI	7364084	7364849	2.05	0.0270096
chrI	7372150	7373327	2.81	0.00289745
chrI	7385098	7385584	1.8	0.0270096
chrI	7450337	7450939	3.82	0.0102569
chrI	7474683	7476261	4.28	3.97886e-07
chrI	7507186	7508529	1.96	0.0270096
chrI	7519416	7519791	3.2	0.0102569
chrI	7551525	7552353	4.09	0.0102569
chrI	7570307	7572418	2.27	0.0270096
chrI	7583083	7584148	2.46	0.00289745
chrI	7586131	7586420	1.92	0.0270096
chrI	7586709	7587307	2.14	0.0270096
chrI	7607804	7609064	2.35	0.017968
chrI	7610690	7611798	2.53	0.0270096
chrI	7612159	7613288	2.28	0.00211395
chrI	7639913	7640867	7.1	0.00116541
chrI	7688988	7691291	6.17	3.97886e-07
chrI	7711365	7713081	1.93	0.0270096
chrI	7715285	7716556	2.81	0.0270096
chrI	7736616	7739670	7.28	0.000314873
chrI	7756282	7757115	3.3	0.0102569
chrI	7759968	7760928	3.78	5.48973e-05
chrI	7767582	7768269	3.48	0.00289745
chrI	7799028	7800591	2.22	0.000362058
chrI	7866517	7869562	3.46	4.61906e-05
chrI	7873875	7874708	5.74	0.00116541
chrI	7883250	7884662	4.06	0.017968
chrI	7895175	7895930	2.82	0.017968
chrI	7912231	7913971	2.58	0.0270096
chrI	7928699	7929413	3.8	0.000314873
chrI	7947961	7948690	1.94	0.00289745
chrI	8007992	8008308	1.91	0.0270096
chrI	8009780	8012133	4.44	4.15157e-05
chrI	8244638	8245059	2.82	0.017968
chrI	8285467	8286933	2.38	0.0270096
chrI	8411814	8412888	3.11	0.0102569
chrI	8426371	8428197	3.29	0.00389295
chrI	8449673	8450871	3.19	0.00211395
chrI	8452111	8452836	2.85	0.00289745
chrI	8453795	8454798	6.12	3.56826e-05
chrI	8679867	8681161	4.68	3.56826e-05
chrI	8760675	8762303	2.42	0.000362058
chrI	8785832	8787975	3.77	0.00289745
chrI	8895484	8896081	5.19	0.00116541
chrI	8896119	8897354	3.03	0.00289745
chrI	8901434	8903362	3.11	0.00289745
chrI	8926926	8929932	3.22	5.18624e-06
chrI	8974605	8975652	3.62	0.0270096
chrI	8978034	8978924	2.99	0.00289745
chrI	8980892	8981327	2.46	0.00211395
chrI	8983130	8984260	3.3	0.0102569
chrI	8984516	8987630	6	6.66317e-15
chrI	9095017	9095911	2.2	0.017968
chrI	9110175	9110983	5.32	6.15311e-06
chrI	9128176	9128683	2.36	0.0270096
chrI	9145217	9145861	2.95	0.000362058
chrI	9154005	9154880	1.97	0.0270096
chrI	9216146	9217603	4.77	0.00211395
chrI	9378734	9379666	3.93	0.000668556
chrI	9380964	9382169	4.61	0.000136366
chrI	9382574	9383570	2.62	0.000314873
chrI	9447206	9450453	5.49	4.81195e-08
chrI	9469981	9470831	3.26	0.0102569
chrI	9480499	9481174	2.05	0.0270096
chrI	9494107	9495500	2.03	0.0270096
chrI	9516237	9517379	3.42	0.000362058
chrI	9634475	9635383	4.32	6.15311e-06
chrI	9669574	9670275	3.38	0.0270096
chrI	9670419	9671628	2.76	0.017968
chrI	9684907	9685613	2.24	0.000314873
chrI	9689708	9690757	3.42	0.00211395
chrI	9702543	9703445	2.55	0.0102569
chrI	9797516	9798276	3.74	0.00389295
chrI	9871488	9872666	3.72	0.00389295
chrI	9882130	9883273	3.05	0.0102569
chrI	9921071	9921764	2.31	0.017968
chrI	9936632	9937628	4.25	4.61906e-05
chrI	9939007	9940179	2.95	0.00211395
chrI	9942200	9943431	2.81	0.0102569
chrI	9944113	9945610	3.13	3.46541e-06
chrI	9961764	9963529	5.23	2.32553e-07
chrI	9968719	9969526	2.54	0.0270096
chrI	9971240	9971603	2.25	0.0270096
chrI	10103206	10104534	3.34	0.00289745
chrI	10116336	10118190	2.81	0.017968
chrI	10119577	10120231	4.9	2.32553e-07
chrI	10281585	10282660	2.36	0.000362058
chrI	10284476	10286459	3.06	0.017968
chrI	10330168	10332084	3.49	0.000668556
chrI	10357281	10357613	2.76	0.017968
chrI	10402449	10405185	4.94	0.000362058
chrI	10405269	10407474	8.18	3.46709e-10
chrI	10408108	10410478	6.86	0.000314873
chrI	10487535	10489376	3.01	0.017968
chrI	10513659	10514496	4.61	0.000136366
chrI	10516354	10516735	2.84	0.017968
chrI	10553240	10554784	2.88	0.017968
chrI	10755782	10756236	6.78	0.00116541
chrI	10756341	10757444	3.34	0.0102569
chrI	10758170	10758773	6	0.00116541
chrI	10760174	10761311	4.25	0.00389295
chrI	10771968	10772966	3.79	0.00211395
chrI	11107931	11108390	2.73	0.017968
chrI	11202702	11203888	2.41	4.61906e-05
chrI	11443232	11444089	3	0.017968
chrI	11658410	11659122	3.94	0.000668556
chrI	11899121	11899782	2.59	0.0270096
chrI	12196669	12197406	2.37	0.00211395
chrI	12229767	12230436	2.39	0.0270096
chrI	12252665	12253388	3.03	0.000314873
chrI	12296168	12296556	2.13	0.0270096
chrI	12500656	12501803	2.36	0.00211395
chrI	12570882	12571233	2.84	0.0270096
chrI	12574780	12576774	3.96	2.32553e-07
chrI	12724054	12725230	4.18	0.00389295
chrI	12870746	12871162	2.49	0.0270096
chrI	12919018	12919851	2.35	0.017968
chrI	12936118	12937453	2.9	0.017968
chrI	12964589	12965302	2.21	0.0270096
chrI	13061850	13064480	7.76	3.60671e-13
chrI	13065390	13066425	7.65	3.56826e-05
chrI	13155820	13156826	2.25	0.0270096
chrI	13277874	13278135	2.39	0.017968
chrI	13396003	13397780	3.05	0.0102569
chrI	13910682	13911752	3.94	0.0270096
chrI	14000333	14000643	4.2	0.00389295
chrI	14028500	14030376	3.62	0.00211395
chrI	14088664	14089149	3.02	0.017968
chrI	14154607	14155536	5.55	0.000668556
chrI	14161359	14162849	5.75	0.000136366
chrI	14167672	14170117	2.85	0.017968
chrI	14319844	14321025	4.1	6.15311e-06
chrI	14457324	14459183	4.27	0.00289745
chrI	14520186	14521039	3.52	0.000668556
chrI	14806178	14807754	2.05	0.0270096
chrI	14808540	14810455	6.98	0.000136366
chrI	14831889	14832221	1.76	0.0270096
chrI	14857498	14859340	4.57	1.83537e-16
chrI	14859429	14860156	3.25	0.0102569
chrI	14912973	14914131	2.21	0.0270096
chrI	14929957	14931114	4.27	0.0102569
chrI	15065611	15066431	2.76	0.000362058
chrII	563	1795	2.03	0.0270096
chrII	28184	29712	5.48	0.000668556
chrII	55641	56363	4.35	0.000668556
chrII	162834	164406	2.55	0.017968
chrII	256721	257231	2.47	0.017968
chrII	291592	292888	3.06	0.0270096
chrII	310228	310808	2.1	0.0270096
chrII	310991	312426	2.46	0.017968
chrII	325409	327710	2.37	0.0270096
chrII	367695	368165	2.8	0.0102569
chrII	368813	369429	3.68	0.00389295
chrII	371510	373506	2.77	0.00289745
chrII	541006	541416	3.61	0.0102569
chrII	573435	574612	6.6	3.40681e-08
chrII	582740	583411	2.6	0.017968
chrII	812613	813474	3.96	0.00289745
chrII	900724	901302	2.86	0.000668556
chrII	911767	912231	2.39	0.00211395
chrII	926810	927868	2.71	0.0270096
chrII	988222	990079	2.27	0.0270096
chrII	1141553	1142931	8.44	1.23747e-06
chrII	1145336	1145808	2.33	0.0270096
chrII	1147267	1147886	4.37	0.00389295
chrII	1240154	1240543	2.17	0.00289745
chrII	1315223	1316006	2.17	0.0270096
chrII	1476459	1477426	3.11	0.017968
chrII	1586269	1586561	1.96	0.00289745
chrII	1650429	1651203	2.95	0.000362058
chrII	1652002	1652378	3.15	0.0102569
chrII	1663044	1664006	2.6	0.0270096
chrII	1721561	1722634	6.3	0.000668556
chrII	1808245	1809201	2.87	0.017968
chrII	1850112	1850487	2.06	0.0270096
chrII	2069899	2070412	3.12	0.0102569
chrII	2157020	2157411	2.92	0.017968
chrII	2262502	2262776	2.98	0.0102569
chrII	2294992	2295545	4.33	0.000668556
chrII	2308050	2308806	4.55	0.0102569
chrII	2555884	2556904	2.06	0.0270096
chrII	2734694	2735199	3.56	0.0102569
chrII	2804737	2806801	4.27	0.0102569
chrII	2848760	2849237	3.16	0.0102569
chrII	2860753	2863624	4.5	3.46709e-10
chrII	2989168	2990011	3.48	0.00211395
chrII	3051042	3051699	2.59	0.000314873
chrII	3059512	3060276	4.18	0.000136366
chrII	3297760	3299280	2.46	0.0270096
chrII	3311068	3312214	2.05	0.0270096
chrII	3426917	3430581	3.27	0.0102569
chrII	3436599	3437471	5.78	0.00116541
chrII	3437530	3438998	4.9	0.00116541
chrII	3565040	3565424	2.09	0.0270096
chrII	3743339	3743925	1.99	0.00289745
chrII	3746154	3746642	2.47	0.000362058
chrII	3896617	3898337	2.09	0.0270096
chrII	3910783	3912361	3.21	0.0102569
chrII	4038486	4040739	3.17	0.00211395
chrII	4042931	4044057	5.13	3.46541e-06
chrII	4095740	4096430	2.52	0.017968
chrII	4150433	4152524	7.46	1.23747e-06
chrII	4208028	4208775	3.31	0.0102569
chrII	4209121	4209727	3.53	0.0102569
chrII	4287865	4290727	2.66	0.0270096
chrII	4376631	4376978	2.33	0.0270096
chrII	4387593	4388246	4.82	0.00389295
chrII	4392092	4394508	2.39	0.000362058
chrII	4417982	4418856	5	0.00389295
chrII	4482938	4483464	2.42	0.0270096
chrII	4510352	4511085	4.71	0.00116541
chrII	4671782	4673103	3.77	0.00389295
chrII	4741559	4742239	2.6	0.017968
chrII	4748748	4749930	4.03	5.48973e-05
chrII	4751550	4752775	6.73	3.56826e-05
chrII	4771058	4772326	3.02	0.000314873
chrII	4775564	4776657	2.82	0.017968
chrII	4821522	4822844	5.66	1.23747e-06
chrII	4867417	4868079	2.98	0.017968
chrII	4872908	4873620	2.16	0.0270096
chrII	4915146	4915867	3.86	0.000668556
chrII	4940864	4942165	3.36	0.0102569
chrII	4958950	4959668	2.7	0.017968
chrII	4990680	4991890	4.71	0.00211395
chrII	4994322	4995498	4.49	0.000136366
chrII	5017554	5018683	2.89	0.0102569
chrII	5031894	5032991	3.21	0.0102569
chrII	5055884	5057894	2.74	0.000668556
chrII	5059252	5060133	2.22	0.00289745
chrII	5062807	5063131	2.22	0.00289745
chrII	5078664	5079169	3.63	0.00389295
chrII	5102854	5104896	2.72	0.0270096
chrII	5181007	5182223	2.39	0.017968
chrII	5221867	5223030	4.22	0.00289745
chrII	5247056	5249015	4.06	5.18624e-06
chrII	5282477	5283324	2.92	0.017968
chrII	5335636	5336784	2.59	0.017968
chrII	5359170	5360453	2.47	0.0270096
chrII	5372986	5374260	4.33	0.017968
chrII	5377966	5379436	3.69	0.000314873
chrII	5424709	5426053	2.6	0.00289745
chrII	5449352	5450099	4	5.48973e-05
chrII	5456738	5457142	2.28	0.0270096
chrII	5458899	5459615	2.63	0.00211395
chrII	5464411	5465751	2.82	0.017968
chrII	5480698	5480919	3.54	0.00389295
chrII	5604541	5606293	3.25	0.0102569
chrII	5610463	5611831	4.88	0.00211395
chrII	5768046	5769255	6.58	3.40681e-08
chrII	5809109	5809763	2.83	0.017968
chrII	5814834	5815318	2.62	0.0102569
chrII	5880996	5882457	3.69	0.000362058
chrII	5930030	5931574	3.42	0.0102569
chrII	6049243	6049810	3.88	6.15311e-06
chrII	6052357	6053086	2.04	0.0270096
chrII	6173025	6174317	5.8	0.000136366
chrII	6176469	6176995	3.23	0.0102569
chrII	6180852	6182233	2.36	0.017968
chrII	6236012	6237039	2.5	0.00289745
chrII	6256022	6257158	2.82	0.0270096
chrII	6262570	6263025	3.79	0.0102569
chrII	6343120	6344244	3.3	0.000362058
chrII	6345549	6346411	5.13	3.56826e-05
chrII	6370147	6372069	5.13	0.00116541
chrII	6410096	6411188	2.44	0.00211395
chrII	6428863	6430709	3.65	0.0102569
chrII	6447679	6449657	7.4	1.23747e-06
chrII	6482342	6484119	1.79	0.0270096
chrII	6522920	6523771	5.13	5.48973e-05
chrII	6536296	6537344	6.77	1.78326e-09
chrII	6554996	6556697	5.93	1.62283e-13
chrII	6620070	6621942	6.89	1.23747e-06
chrII	6678422	6679262	1.99	0.0270096
chrII	6708665	6710479	2.02	4.61906e-05
chrII	6712402	6715142	4.34	5.18624e-06
chrII	6715648	6717547	3.75	0.000668556
chrII	6820822	6821603	3.96	0.000314873
chrII	6826368	6830395	3.53	0.00289745
chrII	6830569	6831862	3.85	0.00389295
chrII	6833316	6834597	2.78	0.000362058
chrII	6848944	6849626	2.81	0.00211395
chrII	6858255	6860709	4.84	0.000668556
chrII	6877244	6878477	3.56	0.000668556
chrII	6895614	6896225	5.31	0.000136366
chrII	6934273	6935403	2.17	0.017968
chrII	6941461	6942338	3	0.00289745
chrII	6979812	6981441	3.83	0.00211395
chrII	7055439	7056052	2.53	0.00289745
chrII	7069530	7069909	3.55	0.0102569
chrII	7138789	7139478	3.16	0.0270096
chrII	7211727	7212580	2.68	0.017968
chrII	7227394	7228780	6.47	2.76122e-07
chrII	7229624	7230746	3.35	0.00211395
chrII	7238617	7240648	3.31	5.18624e-06
chrII	7251876	7252636	3.56	0.00211395
chrII	7279949	7280699	5.07	0.00116541
chrII	7341835	7342128	2.15	0.0270096
chrII	7392092	7392564	2.53	0.00289745
chrII	7403809	7406508	8.3	5.2849e-10
chrII	7413065	7414296	6.57	0.000136366
chrII	7531264	7531764	3.15	0.00211395
chrII	7534179	7535842	3.33	0.0102569
chrII	7543803	7544484	5.08	0.000136366
chrII	7553799	7555987	5.88	3.97886e-07
chrII	7558134	7558582	3.22	0.017968
chrII	7608557	7609971	2.26	0.0270096
chrII	7628560	7629528	5.42	0.000362058
chrII	7630435	7630899	2.7	0.017968
chrII	7637421	7638122	3.31	0.0102569
chrII	7665817	7666901	3.43	0.000362058
chrII	7675690	7676359	2.86	0.00211395
chrII	7677056	7681511	5.84	5.36724e-18
chrII	7705062	7706044	5.2	1.23747e-06
chrII	7713702	7714645	4.76	0.00116541
chrII	7743709	7744243	3.29	0.0102569
chrII	7776324	7776776	3.3	0.0102569
chrII	7784201	7784621	2.22	0.0270096
chrII	7789472	7792492	4.24	3.56586e-09
chrII	7808271	7808612	2.27	0.017968
chrII	7836476	7837829	1.85	0.0270096
chrII	7888202	7888507	3.72	0.00389295
chrII	7950986	7951974	3.61	0.000362058
chrII	8015949	8017631	2.22	4.15157e-05
chrII	8049354	8050764	2.71	0.0270096
chrII	8077559	8079271	5.22	2.76122e-07
chrII	8098511	8100597	4	0.000362058
chrII	8114337	8115117	1.99	0.00289745
chrII	8128082	8129306	2.78	0.000362058
chrII	8140598	8141490	3.8	0.00211395
chrII	8203591	8205078	2.63	0.0270096
chrII	8222552	8225088	6.2	1.34744e-08
chrII	8225350	8225797	1.79	0.0270096
chrII	8264684	8265245	3.23	0.00211395
chrII	8338557	8340005	3.75	0.00289745
chrII	8377685	8380575	6.31	1.34744e-08
chrII	8386799	8387373	2.62	0.017968
chrII	8418510	8421925	5.92	1.37802e-11
chrII	8437079	8440093	4.75	1.23747e-06
chrII	8440186	8441064	5.66	1.23747e-06
chrII	8446339	8447313	3.88	0.00211395
chrII	8448428	8448953	2.07	0.00289745
chrII	8510532	8511681	2.21	0.000362058
chrII	8586792	8587640	6.39	0.00116541
chrII	8626351	8627440	4.04	0.000136366
chrII	8629802	8630762	3.72	0.0102569
chrII	8641129	8642022	2.82	0.0102569
chrII	8678796	8679411	3.98	0.000668556
chrII	8731052	8731804	2.49	0.0270096
chrII	8732250	8733823	6.65	3.56826e-05
chrII	8741301	8741758	1.85	0.0270096
chrII	8741994	8743953	2.65	4.15157e-05
chrII	8748600	8749409	2.45	0.017968
chrII	8750241	8751717	4.76	0.000136366
chrII	8764705	8765482	4.08	0.000136366
chrII	8765530	8766287	4.1	0.00389295
chrII	8769260	8770481	2.17	0.00211395
chrII	8811554	8812178	3.57	0.0102569
chrII	8813107	8814519	3.18	0.00211395
chrII	8818634	8820472	3.17	4.61906e-05
chrII	8852175	8853755	4.94	5.48973e-05
chrII	8886471	8887988	3.18	0.0102569
chrII	8899522	8901070	5.78	0.00116541
chrII	8906260	8906549	2	0.0270096
chrII	8914983	8916954	2.91	0.0102569
chrII	8930951	8932817	5.01	3.97886e-07
chrII	9019774	9022219	3.93	4.15157e-05
chrII	9044033	9044249	1.79	0.0270096
chrII	9058200	9058512	2.46	0.00289745
chrII	9060459	9061552	4.61	0.000668556
chrII	9061594	9062639	3.82	0.000362058
chrII	9126950	9127475	2.64	0.017968
chrII	9160691	9161860	5.36	3.56826e-05
chrII	9178881	9180790	3.08	0.017968
chrII	9189065	9190857	5.23	2.32553e-07
chrII	9232767	9234388	4.47	0.00389295
chrII	9248127	9248963	4.77	0.000362058
chrII	9259616	9260705	3.25	0.0102569
chrII	9261969	9263022	2.29	0.00211395
chrII	9265490	9266923	2.6	0.017968
chrII	9275636	9276474	3.22	0.000668556
chrII	9283487	9285171	3.29	0.00289745
chrII	9343610	9344539	3.1	0.0102569
chrII	9487417	9488093	2.32	0.0270096
chrII	9493236	9494170	3.85	0.017968
chrII	9501998	9502751	1.86	0.00289745
chrII	9552735	9553878	5.98	0.00116541
chrII	9560448	9561565	3.65	0.0102569
chrII	9574237	9575459	3.32	4.61906e-05
chrII	9608026	9608409	3.38	0.0102569
chrII	9618571	9619222	2.04	0.0270096
chrII	9619497	9620897	4.13	0.000314873
chrII	9651661	9652623	4.58	5.48973e-05
chrII	9707014	9707694	5.12	0.00116541
chrII	9710175	9712448	5.81	6.15311e-06
chrII	9730746	9731668	1.87	0.0270096
chrII	9745081	9745645	2.62	0.0102569
chrII	9785010	9788749	2.96	4.61906e-05
chrII	9879605	9880344	3.26	0.000668556
chrII	9890969	9892793	4.15	0.000668556
chrII	9942592	9943163	4.12	0.000136366
chrII	9967275	9967986	3.76	0.0270096
chrII	9987319	9988047	3.2	0.0102569
chrII	9989255	9990340	3.07	0.017968
chrII	10010176	10012095	6.25	2.32553e-07
chrII	10095595	10097110	5.2	3.56826e-05
chrII	10109068	10109723	3.38	0.0102569
chrII	10158852	10159256	1.99	0.0270096
chrII	10162959	10164089	2.86	0.0102569
chrII	10209744	10210380	4.73	0.000668556
chrII	10260721	10261313	2.26	0.0270096
chrII	10293845	10295738	2.96	0.0102569
chrII	10312420	10313040	3.16	0.00211395
chrII	10447215	10448398	3.13	0.00289745
chrII	10501770	10503247	3.24	0.00289745
chrII	10525177	10526936	4.09	0.00389295
chrII	10548839	10552380	3.42	5.2849e-10
chrII	10559013	10559607	1.96	0.0270096
chrII	10563039	10564007	2.82	0.00289745
chrII	10685774	10686770	2.85	0.000314873
chrII	10703019	10703903	4.98	0.00389295
chrII	10704049	10705087	2.62	0.0102569
chrII	10705402	10707088	4.49	3.56826e-05
chrII	10812166	10812639	2.12	0.0270096
chrII	10815137	10816027	3.73	0.000668556
chrII	10849989	10852320	3.21	0.017968
chrII	10862324	10862955	2.63	0.0102569
chrII	11006863	11007745	2.52	0.017968
chrII	11016225	11018105	4.43	0.00289745
chrII	11027080	11027417	3.29	0.0102569
chrII	11043075	11044134	2.83	0.0102569
chrII	11056676	11057372	3.19	0.000314873
chrII	11178496	11178995	4.73	0.00389295
chrII	11188976	11189957	5.08	6.15311e-06
chrII	11192803	11195254	2.61	0.00289745
chrII	11205191	11206601	4.25	0.00389295
chrII	11208814	11210180	3.34	0.000314873
chrII	11219564	11221205	3.38	0.017968
chrII	11245137	11245990	2.01	0.0270096
chrII	11247323	11248370	3.95	0.00289745
chrII	11260568	11261169	2.31	0.017968
chrII	11285894	11287317	6.07	1.34744e-08
chrII	11298912	11299413	2.52	0.017968
chrII	11371828	11372261	4.43	0.00389295
chrII	11390468	11391478	3.5	0.00211395
chrII	11399172	11401237	5.54	1.23747e-06
chrII	11415684	11416128	2.81	0.00211395
chrII	11437278	11437840	2.22	0.0270096
chrII	11472448	11472963	7.67	6.15311e-06
chrII	11492016	11493211	5.02	0.000362058
chrII	11501485	11504345	7.35	3.40681e-08
chrII	11509706	11511603	5.53	6.15311e-06
chrII	11546571	11547398	6.52	0.00116541
chrII	11566851	11568231	3.11	0.017968
chrII	11618264	11619069	4.09	0.000136366
chrII	11641850	11642558	5.22	4.15157e-05
chrII	11692723	11693126	2.82	0.0270096
chrII	11699487	11700222	4.12	0.00211395
chrII	11707698	11708466	4.87	3.56826e-05
chrII	11710652	11711075	3.27	0.0102569
chrII	11725862	11726320	1.99	0.0270096
chrII	11792738	11794409	2.89	0.0270096
chrII	11822917	11823144	2.71	4.61906e-05
chrII	11838410	11839422	4.33	0.000668556
chrII	11841013	11842030	2.11	0.0270096
chrII	11880254	11881569	7.17	0.000668556
chrII	11928316	11929564	4.16	0.00389295
chrII	12054569	12054826	2.08	0.0270096
chrII	12159953	12160359	2.25	0.0270096
chrII	12223379	12224514	2.6	0.00211395
chrII	12239337	12240314	3.4	0.000136366
chrII	12262168	12263923	3.41	0.000136366
chrII	12264169	12264589	2.47	0.000362058
chrII	12264755	12265379	2.42	0.00211395
chrII	12341526	12342186	2.91	0.0270096
chrII	12554171	12554635	2.43	0.00289745
chrII	12605753	12606461	2.81	0.00211395
chrII	12639157	12639739	1.9	0.0270096
chrII	12858263	12860522	3.32	5.18624e-06
chrII	12916662	12918446	3.6	0.00389295
chrII	12951882	12953127	2.78	0.0102569
chrII	12963790	12964206	3.86	0.000668556
chrII	12993673	12994705	3.7	0.017968
chrII	13002045	13004445	5.98	3.40681e-08
chrII	13020551	13023684	5.55	1.62283e-13
chrII	13106091	13108093	5.18	1.03908e-08
chrII	13109611	13110320	2.52	0.017968
chrII	13133040	13133489	4.37	0.00289745
chrII	13167334	13168003	2.13	0.0270096
chrII	13170573	13171543	5.03	0.00116541
chrII	13289937	13291787	3.15	3.97886e-07
chrII	13335403	13335962	3.15	0.00389295
chrII	13462233	13467852	5.41	3.97886e-07
chrII	13472497	13473382	2.65	0.0270096
chrII	13482334	13482700	3.18	0.0102569
chrII	13482741	13483544	5.13	3.97886e-07
chrII	13526493	13526985	2.08	0.0270096
chrII	13609350	13610520	2.46	4.61906e-05
chrII	13677933	13680903	4.97	1.03908e-08
chrII	13737860	13738449	2.2	0.000362058
chrII	13777942	13778660	4.22	5.48973e-05
chrII	13795155	13796625	3	0.0270096
chrII	13842598	13842976	3.48	0.00389295
chrII	13933908	13934440	2.53	0.017968
chrII	13972210	13972564	2.6	0.017968
chrII	13984758	13988114	3.58	0.000362058
chrII	14003051	14003455	3.13	0.0102569
chrII	14048275	14048673	2.82	0.0102569
chrII	14170920	14172267	2.5	0.00289745
chrII	14231574	14232222	3.14	0.000314873
chrII	14234110	14234905	2.15	0.017968
chrII	14297495	14298704	4.99	0.000136366
chrII	14299092	14299852	2.76	0.000362058
chrII	14299885	14300978	2.18	0.017968
chrII	14534029	14536354	2.45	0.017968
chrII	14609974	14611759	3.48	2.32553e-07
chrII	14626951	14627384	3.45	0.0102569
chrII	14654314	14654690	4.13	0.000136366
chrII	14663459	14663789	3.17	0.00211395
chrII	14700064	14701622	3.3	0.00389295
chrII	14708613	14709036	2.2	0.0270096
chrII	14770386	14770865	2.47	0.000362058
chrII	14822582	14823574	2.48	0.0270096
chrII	15043632	15044528	2.1	0.0270096
chrII	15164127	15165145	2.54	0.0270096
chrII	15218313	15218821	3.55	0.00389295
chrIII	39698	41099	2.52	0.0270096
chrIII	65196	65685	2.44	0.0270096
chrIII	142679	143368	4.46	0.000668556
chrIII	351870	352685	2.82	0.017968
chrIII	469611	470282	4.16	0.0102569
chrIII	473735	474897	2.14	0.0270096
chrIII	604172	605385	3.31	0.0102569
chrIII	610025	611762	5.34	6.15311e-06
chrIII	656344	659008	5.51	1.34744e-08
chrIII	680134	681150	4.72	0.00389295
chrIII	758318	758963	3.13	0.000668556
chrIII	765620	768966	2.78	4.15157e-05
chrIII	777627	778820	6.01	0.000136366
chrIII	812632	813117	5.27	0.000136366
chrIII	832508	833715	3.47	0.000668556
chrIII	835169	836054	2.15	0.0270096
chrIII	864544	864991	3.62	0.0102569
chrIII	911315	911625	3.48	0.000136366
chrIII	1618898	1620352	4.71	6.15311e-06
chrIII	1686416	1687204	3.43	0.0102569
chrIII	1853607	1855049	3.47	0.0102569
chrIII	2429973	2431491	4.01	0.00211395
chrIII	2632904	2634985	5.83	0.00116541
chrIII	2636575	2636984	2.71	0.017968
chrIII	2653011	2655182	2.81	0.0270096
chrIII	2673193	2673881	7.68	0.000136366
chrIII	2927445	2927881	2.47	0.000362058
chrIII	2939677	2940180	3.36	0.000136366
chrIII	3165131	3165994	3.71	0.017968
chrIII	3339169	3339750	3.73	0.0102569
chrIII	3355672	3357006	4.67	3.46541e-06
chrIII	3376375	3379411	5.87	3.33653e-11
chrIII	3387786	3388905	4.7	0.000668556
chrIII	3429829	3430699	2.1	0.0270096
chrIII	3435401	3436601	4.69	0.00211395
chrIII	3455317	3455692	3.36	0.0102569
chrIII	3486844	3489346	2.9	5.18624e-06
chrIII	3597437	3599049	2.81	0.017968
chrIII	3620609	3622321	3.57	5.18624e-06
chrIII	3671452	3673206	3.43	0.00211395
chrIII	3698324	3698638	2.61	4.61906e-05
chrIII	3700503	3704396	4.39	3.97886e-07
chrIII	3772339	3772961	3.29	5.48973e-05
chrIII	3799821	3800482	3.35	0.017968
chrIII	3808932	3809680	3.64	0.0102569
chrIII	3811654	3813475	4.57	0.00116541
chrIII	3866548	3868054	2.34	0.0270096
chrIII	3872156	3872588	6.09	0.00116541
chrIII	3873184	3874161	5.5	1.03908e-08
chrIII	3875516	3875983	2.72	0.017968
chrIII	3876662	3877278	3.29	0.017968
chrIII	3878274	3878943	2.03	0.0270096
chrIII	3952138	3952499	2.16	0.000314873
chrIII	3977044	3979002	1.89	0.0270096
chrIII	4001544	4002015	2.35	0.0270096
chrIII	4017612	4020563	4.6	0.00211395
chrIII	4087339	4088216	2.76	0.017968
chrIII	4123695	4125616	1.98	0.00289745
chrIII	4195630	4197285	3.52	0.000668556
chrIII	4206525	4206750	2.17	0.017968
chrIII	4240775	4242103	5.64	0.000136366
chrIII	4280144	4281230	3.96	1.03908e-08
chrIII	4281389	4282193	3.74	0.000668556
chrIII	4301970	4303591	3.59	0.00211395
chrIII	4331699	4332162	2.66	0.0270096
chrIII	4334564	4335972	3.33	0.000668556
chrIII	4388175	4388916	4.65	6.15311e-06
chrIII	4391996	4393433	2.35	0.00211395
chrIII	4407968	4408791	3.09	0.00289745
chrIII	4448103	4449014	3.63	0.0102569
chrIII	4494704	4496994	3.69	4.81195e-08
chrIII	4501939	4502708	2.52	0.0270096
chrIII	4563359	4564127	3.79	0.0102569
chrIII	4618696	4619047	2.17	0.00289745
chrIII	4829132	4829652	3.62	0.0102569
chrIII	4871455	4871785	3.33	0.00289745
chrIII	5073276	5074766	2.33	0.00289745
chrIII	5093049	5094675	4.9	0.00116541
chrIII	5143528	5144552	5.2	5.48973e-05
chrIII	5205874	5206248	2	0.0270096
chrIII	5223058	5224644	2.7	0.017968
chrIII	5228939	5229653	3.08	4.61906e-05
chrIII	5390344	5391150	3.06	0.017968
chrIII	5409648	5411162	2.24	0.0270096
chrIII	5421725	5427722	4.3	0.00389295
chrIII	5445930	5446971	2.86	0.000668556
chrIII	5469818	5470929	2.29	0.00289745
chrIII	5501397	5503163	2.16	0.000362058
chrIII	5525048	5525874	3.41	0.0102569
chrIII	5552065	5552500	2.08	0.0270096
chrIII	5563558	5563823	1.89	0.00289745
chrIII	5565705	5566032	1.88	0.0270096
chrIII	5593980	5595848	4.04	3.97886e-07
chrIII	5619972	5620404	6.13	0.000136366
chrIII	5665720	5666483	2.41	0.0270096
chrIII	5695653	5697267	5.71	3.97886e-07
chrIII	5748853	5749993	6.81	1.23747e-06
chrIII	5765681	5768151	4.98	1.03908e-08
chrIII	5838393	5840073	5.88	3.56586e-09
chrIII	5841229	5844344	3.14	4.81195e-08
chrIII	5856421	5857713	6.48	0.000136366
chrIII	5875812	5876948	6.73	3.56826e-05
chrIII	5937879	5939324	3.5	0.0270096
chrIII	5940657	5941612	3.32	1.34744e-08
chrIII	5941731	5942093	3.5	0.000668556
chrIII	5943281	5943587	3.43	0.0102569
chrIII	5944548	5945058	3.28	0.0102569
chrIII	5947918	5949019	3.22	0.00211395
chrIII	5975175	5976399	2.23	0.017968
chrIII	6099525	6101443	2.67	0.00211395
chrIII	6110858	6112012	2.58	0.0270096
chrIII	6146760	6148539	4.38	6.15311e-06
chrIII	6193985	6195071	2.68	0.000362058
chrIII	6250381	6251960	2.56	0.017968
chrIII	6341503	6341830	4.12	0.00389295
chrIII	6345436	6347354	8.58	0.000136366
chrIII	6358797	6360460	3.89	3.46541e-06
chrIII	6367193	6367781	4.19	0.000136366
chrIII	6395320	6396691	4.13	5.48973e-05
chrIII	6418270	6419220	3.32	0.0102569
chrIII	6419530	6421501	3.1	0.000362058
chrIII	6441763	6442404	4.26	0.000668556
chrIII	6443732	6445240	5	0.000668556
chrIII	6592604	6593590	2.95	0.000314873
chrIII	6717909	6719928	2.83	0.017968
chrIII	6744281	6745018	1.84	0.00289745
chrIII	6752914	6753270	3.7	0.0102569
chrIII	6894803	6895208	5.39	0.000136366
chrIII	6934658	6935271	3.71	0.017968
chrIII	6977861	6980283	5.04	4.81195e-08
chrIII	6992799	6993450	2.82	0.017968
chrIII	7027035	7027659	2.96	0.000314873
chrIII	7178896	7180446	5.58	0.000136366
chrIII	7188132	7188870	2.2	0.0270096
chrIII	7200089	7200403	2.38	0.017968
chrIII	7200726	7201645	4.56	0.00116541
chrIII	7296362	7297604	4.6	1.03908e-08
chrIII	7297736	7298551	2.81	0.0270096
chrIII	7300185	7300996	4.74	0.000136366
chrIII	7304809	7306129	4.01	3.56586e-09
chrIII	7397616	7398373	1.92	0.00289745
chrIII	7464771	7466393	4.83	5.18624e-06
chrIII	7483402	7484462	4.13	0.00211395
chrIII	7488103	7489028	6.62	0.00116541
chrIII	7489972	7490775	5.58	0.000136366
chrIII	7568020	7570261	2.08	0.00289745
chrIII	7622824	7623524	2.72	0.017968
chrIII	7626257	7627125	3.91	0.00389295
chrIII	7644208	7645340	4.53	0.00289745
chrIII	7733412	7734369	3.32	0.000668556
chrIII	7746514	7747033	3.7	0.000362058
chrIII	7754871	7756144	2.11	0.000362058
chrIII	7857848	7860010	5.81	0.00116541
chrIII	7952267	7953347	4.79	0.00389295
chrIII	7976155	7977457	4.56	3.56586e-09
chrIII	7977502	7978505	2.61	0.017968
chrIII	8035327	8036665	3.51	0.00289745
chrIII	8104947	8106381	3.29	0.0102569
chrIII	8106509	8108851	5.5	2.76122e-07
chrIII	8124117	8124757	2.87	0.0102569
chrIII	8171474	8172824	3.81	4.81195e-08
chrIII	8234849	8235669	2.61	0.017968
chrIII	8263160	8264343	6.86	0.00116541
chrIII	8297670	8299130	1.85	0.00289745
chrIII	8313783	8314156	2.06	0.0270096
chrIII	8360915	8362662	6.11	0.000668556
chrIII	8448129	8448436	2.37	0.017968
chrIII	8499691	8501682	2.4	0.017968
chrIII	8502777	8505849	2.6	0.017968
chrIII	8576441	8576945	2.68	0.0270096
chrIII	8577334	8578336	6.38	0.000136366
chrIII	8597310	8598092	2.95	0.017968
chrIII	8622756	8623741	2.83	0.0270096
chrIII	8652788	8653232	1.86	0.0270096
chrIII	8653559	8654080	1.93	0.00289745
chrIII	8673359	8674459	3.43	0.0270096
chrIII	8679751	8681043	3.65	0.000136366
chrIII	8748826	8750806	3.86	0.00289745
chrIII	8795777	8797148	2.52	0.017968
chrIII	8801077	8801858	6.11	5.18624e-06
chrIII	8983445	8984163	3.22	0.0102569
chrIII	9080263	9083366	5.09	3.46541e-06
chrIII	9114231	9115133	2.75	0.017968
chrIII	9126227	9127094	3.52	0.017968
chrIII	9140061	9140400	4.41	0.00389295
chrIII	9147636	9148214	3.66	0.00289745
chrIII	9172283	9173442	3.58	0.000314873
chrIII	9255958	9256435	2.62	0.017968
chrIII	9275110	9276968	3.83	0.00289745
chrIII	9280653	9280910	1.88	0.0270096
chrIII	9296764	9297238	2.87	0.0270096
chrIII	9323651	9324083	3.69	0.000136366
chrIII	9345992	9346981	2.22	0.00289745
chrIII	9433579	9435863	3.14	0.00289745
chrIII	9439667	9440245	2.96	0.000362058
chrIII	9457288	9458951	3.19	4.15157e-05
chrIII	9563981	9564350	2.53	0.017968
chrIII	9580949	9581219	2.03	0.00289745
chrIII	9619020	9619917	2.56	0.000362058
chrIII	9644584	9646363	3.7	3.46541e-06
chrIII	9696098	9700277	3.3	3.97886e-07
chrIII	9781373	9781734	3.75	0.00389295
chrIII	9806945	9807909	3.45	2.76122e-07
chrIII	9841685	9842303	3.7	0.0102569
chrIII	9848585	9852212	8.11	2.32553e-07
chrIII	9890706	9891138	3.05	0.017968
chrIII	9952187	9952977	2.89	0.00211395
chrIII	10094423	10095590	4.06	0.00389295
chrIII	10167742	10169717	2.39	0.0270096
chrIII	10170019	10171334	6.89	0.00116541
chrIII	10171874	10172318	3.14	0.0102569
chrIII	10175478	10176073	2.18	0.017968
chrIII	10176836	10178665	5.85	6.15311e-06
chrIII	10201890	10203108	4.64	0.000362058
chrIII	10293767	10294427	3.8	3.46541e-06
chrIII	10321699	10322449	5.15	0.000136366
chrIII	10337759	10339080	3.41	0.017968
chrIII	10533188	10534468	3.06	4.15157e-05
chrIII	10576691	10580754	3.4	4.61906e-05
chrIII	10631948	10633789	2.62	5.18624e-06
chrIII	10643871	10644416	2.61	0.017968
chrIII	10664108	10665181	3.84	0.00389295
chrIII	10694020	10696665	3.12	0.017968
chrIII	10743593	10744613	4.05	0.00389295
chrIII	10749304	10749551	2.12	0.0270096
chrIII	10815754	10816468	3.39	0.000668556
chrIII	10819496	10820138	2.23	0.00289745
chrIII	10894960	10895403	2.22	0.0270096
chrIII	10980331	10980763	2.67	0.017968
chrIII	10981914	10982409	3.28	0.0102569
chrIII	10987574	10988726	6.14	4.15157e-05
chrIII	11079631	11080274	3.31	0.00289745
chrIII	11092468	11093162	1.85	0.0270096
chrIII	11239532	11241520	3.79	0.00389295
chrIII	11262189	11262778	3.04	0.000668556
chrIII	11337445	11337955	3.24	0.000314873
chrIII	11370964	11371831	2.3	0.017968
chrIII	11467583	11468779	4.1	0.000136366
chrIII	11496324	11497002	2.61	0.0270096
chrIII	11554862	11555426	7.13	0.00116541
chrIII	11558279	11561208	5.41	0.00116541
chrIII	11688312	11689736	2.48	0.00289745
chrIII	11705880	11706556	2.75	0.0270096
chrIII	11732175	11732693	4.49	0.000362058
chrIII	11888759	11889412	3.06	0.00289745
chrIII	12008980	12010564	7.96	0.00116541
chrIII	12103505	12103966	4.39	0.00389295
chrIII	12178259	12178561	2.31	0.0270096
chrIII	12375795	12376122	2.21	0.00211395
chrIII	12556021	12556369	2.64	0.0102569
chrIII	12556922	12557391	2.09	0.0270096
chrIII	12568431	12569010	2.12	0.0270096
chrIII	12574823	12576267	2.67	0.017968
chrIII	12610847	12613172	2.49	0.00289745
chrIII	12800662	12800961	2.91	0.0102569
chrIII	12801672	12802877	3.9	0.00389295
chrIII	12818800	12821286	2.22	0.00211395
chrIII	12824897	12825356	3.73	6.15311e-06
chrIII	12858020	12861285	5	3.56826e-05
chrIII	12978112	12978433	2.69	0.0102569
chrIII	12992663	12993226	2.29	4.61906e-05
chrIII	13258951	13260323	3.29	0.000314873
chrIII	13285737	13286318	2.78	0.017968
chrIII	13344400	13345536	3.47	0.00211395
chrIII	13377930	13378496	3.06	0.0102569
chrIII	13393225	13394657	5.47	0.00116541
chrIII	13504764	13506014	4	4.61906e-05
chrIII	13563005	13563466	3.98	0.0270096
chrIII	13710217	13711204	7.93	0.000136366
chrIII	13717378	13718708	2.88	0.00289745
chrIII	13764596	13765086	2.52	0.00289745
chrIV	99483	99914	2.7	0.017968
chrIV	137254	138606	4.51	0.00116541
chrIV	170475	171773	6.79	0.00116541
chrIV	177451	178224	2.96	0.0270096
chrIV	244930	245492	9.89	0.00116541
chrIV	247226	248128	4.17	5.48973e-05
chrIV	249227	249467	1.9	0.0270096
chrIV	309988	311101	3.52	0.000668556
chrIV	315983	316423	3.57	0.000136366
chrIV	342847	344298	2.96	0.0270096
chrIV	375914	379471	5.9	4.15157e-05
chrIV	467946	468901	3.38	0.0102569
chrIV	506237	506742	4.68	3.40681e-08
chrIV	560164	561281	3.33	0.017968
chrIV	603620	604309	3.13	0.0102569
chrIV	607626	607929	1.81	0.0270096
chrIV	624242	624927	3.34	0.017968
chrIV	672659	673146	2.35	0.0270096
chrIV	767976	769183	3.37	0.00289745
chrIV	957535	958204	3.69	0.00389295
chrIV	1241751	1242512	1.92	0.0270096
chrIV	1371471	1371916	4.75	6.15311e-06
chrIV	1372224	1373532	3.72	0.00289745
chrIV	1373885	1374482	2.16	0.0270096
chrIV	1376980	1379063	2.35	0.0270096
chrIV	1380213	1382806	3.07	0.0102569
chrIV	1388521	1389708	2.77	0.0102569
chrIV	1452444	1452758	2.77	0.0270096
chrIV	1459279	1459584	1.76	0.0270096
chrIV	1468750	1470695	6.43	3.97886e-07
chrIV	1471590	1478611	6.96	0.000668556
chrIV	1518331	1519298	2.78	0.0270096
chrIV	1546672	1549014	5.37	3.40681e-08
chrIV	1600898	1601938	2.31	0.0270096
chrIV	1655525	1656404	2.43	0.0270096
chrIV	1710627	1711591	3.24	0.000668556
chrIV	1720155	1721320	3.32	0.00289745
chrIV	1818997	1820028	2.13	0.0270096
chrIV	1859064	1859866	4.3	5.48973e-05
chrIV	1867809	1869766	5.97	9.04108e-10
chrIV	1899631	1902575	2.54	4.15157e-05
chrIV	1911109	1911541	4.05	0.00389295
chrIV	1916250	1916629	2.99	5.48973e-05
chrIV	1979754	1980238	2.78	0.000668556
chrIV	2088682	2089271	2.67	0.0270096
chrIV	2093752	2094874	3.88	0.00211395
chrIV	2138130	2138754	3.62	0.000362058
chrIV	2411527	2411811	1.84	0.0270096
chrIV	2463220	2464031	4.08	0.000362058
chrIV	2600933	2603249	3.6	0.000314873
chrIV	2808923	2809891	2.43	0.00289745
chrIV	3232582	3234519	3.33	4.61906e-05
chrIV	3338139	3338407	1.88	0.0270096
chrIV	3438056	3438420	2.22	0.0270096
chrIV	3439270	3439769	5.63	3.56826e-05
chrIV	3440921	3441869	6.76	0.000136366
chrIV	3645270	3649389	2.57	0.000362058
chrIV	3653157	3653460	2.46	0.0270096
chrIV	3657071	3658287	2.11	0.0270096
chrIV	3760064	3760366	2.1	0.017968
chrIV	3871627	3872281	2.37	0.017968
chrIV	3893993	3894855	5.28	0.00116541
chrIV	3917882	3918275	2.62	0.017968
chrIV	3971209	3972241	3.6	0.0102569
chrIV	3999187	4000178	3.07	0.0270096
chrIV	4002663	4002993	2.04	0.0270096
chrIV	4010459	4010983	2.25	0.0270096
chrIV	4017166	4017471	1.98	0.0270096
chrIV	4017742	4018070	2.8	0.017968
chrIV	4024165	4025391	4.3	3.46541e-06
chrIV	4030447	4032410	5.13	0.000136366
chrIV	4033368	4034412	2	0.00289745
chrIV	4071551	4072223	2.28	0.000362058
chrIV	4128911	4129538	4.39	4.61906e-05
chrIV	4139827	4140285	2.31	0.0270096
chrIV	4215708	4216356	5.91	3.46541e-06
chrIV	4235007	4237302	6.42	5.2849e-10
chrIV	4290748	4291345	3.57	4.15157e-05
chrIV	4297733	4298832	4.43	5.48973e-05
chrIV	4395780	4397614	2.65	0.017968
chrIV	4405703	4407057	2.62	0.00211395
chrIV	4426048	4426711	3.04	0.0270096
chrIV	4472731	4474682	4.52	3.97886e-07
chrIV	4478550	4479587	2.83	0.017968
chrIV	4516329	4517746	6.83	4.61906e-05
chrIV	4518054	4520886	5.12	1.62283e-13
chrIV	4523502	4526433	5.66	0.00116541
chrIV	4654913	4655657	2.95	0.0270096
chrIV	4663800	4664259	2.62	0.0102569
chrIV	4730893	4732665	2.16	0.00289745
chrIV	4761368	4762437	3.6	0.00289745
chrIV	4794980	4795574	2.94	0.000668556
chrIV	5080682	5082839	4.5	0.000314873
chrIV	5168524	5170064	3.11	0.00289745
chrIV	5475176	5475487	2.65	0.017968
chrIV	5591144	5592591	3.76	0.00211395
chrIV	5657218	5658454	2.31	0.00211395
chrIV	5699666	5701300	4.77	4.15157e-05
chrIV	5702255	5703294	2.91	4.15157e-05
chrIV	5761066	5762039	2.17	0.00289745
chrIV	5762546	5762949	2.14	0.0270096
chrIV	5779648	5780579	4.8	6.15311e-06
chrIV	5815109	5819152	3.54	0.00389295
chrIV	5853580	5855051	3.63	0.0102569
chrIV	5885449	5885842	3.23	0.00289745
chrIV	6089841	6090362	4.39	0.000136366
chrIV	6156060	6156509	5.63	0.00116541
chrIV	6335336	6337050	4.47	0.000668556
chrIV	6417254	6417995	5.96	6.15311e-06
chrIV	6427108	6428335	4.5	0.000136366
chrIV	6477913	6478395	2.62	0.0270096
chrIV	6482314	6482584	2.29	0.0270096
chrIV	6652427	6653606	9.28	0.00116541
chrIV	6657163	6658151	5.16	0.00116541
chrIV	6785288	6785576	2.23	0.0270096
chrIV	6805989	6806906	2.43	0.017968
chrIV	6841347	6841990	5.5	2.32553e-07
chrIV	6904593	6905307	4.12	0.00389295
chrIV	7020343	7021925	6.34	0.00116541
chrIV	7042535	7043238	3.09	0.0102569
chrIV	7049039	7049776	3.73	0.00289745
chrIV	7070869	7071515	3.03	0.0102569
chrIV	7073299	7073833	4.22	0.000668556
chrIV	7131352	7132412	4.95	0.00116541
chrIV	7233684	7234010	2.17	0.017968
chrIV	7260339	7261157	1.89	0.0270096
chrIV	7309633	7310294	6.7	3.56826e-05
chrIV	7454396	7455858	4.99	0.00116541
chrIV	7506296	7506606	2.46	0.0270096
chrIV	7507662	7508826	3.41	0.00211395
chrIV	7631139	7631719	2.39	0.0270096
chrIV	7637587	7637943	2.26	0.0270096
chrIV	7648395	7648800	3.01	0.0102569
chrIV	7677357	7678694	5.28	0.00389295
chrIV	7718459	7719398	2.3	0.0270096
chrIV	7747310	7748259	2.39	0.0270096
chrIV	7748721	7749433	3.77	0.00289745
chrIV	7816045	7818294	2.62	4.61906e-05
chrIV	7823371	7825628	4.87	2.32553e-07
chrIV	7825981	7826555	2.24	0.0270096
chrIV	7835666	7836891	3.3	4.61906e-05
chrIV	7925410	7925892	3.24	0.0102569
chrIV	7982691	7983155	3.02	0.00211395
chrIV	7991340	7992160	2.89	0.0270096
chrIV	7999590	8000796	2.59	0.00289745
chrIV	8009120	8010405	4.96	0.00211395
chrIV	8025591	8026137	4.16	0.000668556
chrIV	8027759	8028377	3.49	0.000668556
chrIV	8028495	8028894	2.95	0.00289745
chrIV	8043131	8043790	3.1	0.0270096
chrIV	8045873	8046284	2.53	0.0270096
chrIV	8054577	8056344	3.56	0.0102569
chrIV	8059120	8059629	3.66	0.0102569
chrIV	8067842	8068193	2.96	0.00211395
chrIV	8151035	8151886	2.71	0.0270096
chrIV	8169426	8170072	4.51	0.00211395
chrIV	8221729	8222812	2.44	0.017968
chrIV	8235688	8237320	2.93	0.000362058
chrIV	8240056	8242417	2.55	0.0270096
chrIV	8247524	8248162	1.87	0.0270096
chrIV	8265365	8266242	3.62	0.00211395
chrIV	8312603	8314777	6.61	1.37802e-11
chrIV	8316771	8317557	2.53	0.017968
chrIV	8317815	8319893	3.16	0.00289745
chrIV	8326376	8327264	2.4	0.0270096
chrIV	8472527	8473477	4.13	0.00389295
chrIV	8525919	8526659	1.84	0.000362058
chrIV	8558414	8559089	2.44	0.0270096
chrIV	8621500	8621996	2.31	0.0270096
chrIV	8627191	8628644	3.36	4.61906e-05
chrIV	8734231	8734725	2.06	0.00289745
chrIV	8806620	8806977	2.86	0.000668556
chrIV	8824159	8825220	10.27	3.56826e-05
chrIV	8875923	8876363	2.43	0.017968
chrIV	8897909	8898541	2.93	0.0102569
chrIV	8904247	8905043	5.26	2.32553e-07
chrIV	8949461	8950297	2.93	0.017968
chrIV	9197911	9199790	5.4	0.000136366
chrIV	9243613	9244678	2.44	0.0270096
chrIV	9245360	9246007	3.34	0.0102569
chrIV	9256718	9259133	3.71	0.000136366
chrIV	9269992	9270799	2.67	0.000668556
chrIV	9319025	9319559	3.44	0.0270096
chrIV	9357759	9359210	4.38	0.000362058
chrIV	9367113	9368249	4.18	0.0102569
chrIV	9376336	9377303	7.77	1.03908e-08
chrIV	9377405	9378174	3.62	0.00289745
chrIV	9439807	9440634	5.44	0.000136366
chrIV	9440749	9443260	4.67	5.18624e-06
chrIV	9475848	9478270	3.7	5.48973e-05
chrIV	9525562	9527219	5.28	3.56826e-05
chrIV	9534348	9536631	6.33	0.00116541
chrIV	9550771	9551131	2.14	0.0270096
chrIV	9615064	9615675	3.2	0.0270096
chrIV	9619388	9620704	2.42	5.18624e-06
chrIV	9637702	9638871	3.18	0.00211395
chrIV	9668979	9670436	2.38	0.0270096
chrIV	9671305	9672119	2.96	0.017968
chrIV	9672620	9673788	3.58	0.00211395
chrIV	9718281	9718855	2.21	0.017968
chrIV	9797071	9798742	4.38	0.00389295
chrIV	9867222	9868438	4.45	0.000668556
chrIV	9875003	9876414	4.17	5.48973e-05
chrIV	9902478	9903311	4.2	0.017968
chrIV	9913546	9914478	6.83	3.56826e-05
chrIV	9914869	9915870	3.49	0.00389295
chrIV	9942514	9943410	3.76	0.0102569
chrIV	9976675	9977601	5.37	0.000136366
chrIV	9984184	9984609	5.44	0.00116541
chrIV	10003896	10004704	3.6	0.00389295
chrIV	10008831	10009244	2.98	0.0102569
chrIV	10026743	10027550	4.2	3.46541e-06
chrIV	10101679	10102689	3.37	0.00289745
chrIV	10156354	10157966	3	0.0270096
chrIV	10159301	10160268	2.38	0.0270096
chrIV	10184583	10185558	5.05	3.46541e-06
chrIV	10245388	10246282	4.7	0.00211395
chrIV	10257138	10258085	4.58	0.000362058
chrIV	10283406	10283949	3.28	0.00211395
chrIV	10294522	10295409	2.94	0.017968
chrIV	10502457	10504267	2.07	0.00289745
chrIV	10514587	10516021	3.18	0.0102569
chrIV	10554321	10555166	1.89	0.00289745
chrIV	10575465	10577160	4.37	0.00389295
chrIV	10611541	10612385	3.16	0.017968
chrIV	10612476	10613116	2.65	0.017968
chrIV	10619577	10620016	5.61	0.00116541
chrIV	10620810	10621612	3.12	0.0102569
chrIV	10623491	10624024	2.3	0.0270096
chrIV	10665549	10666387	1.88	0.0270096
chrIV	10687001	10688030	4.05	0.00289745
chrIV	10696677	10697157	2.42	0.00211395
chrIV	10701253	10702272	2.7	0.017968
chrIV	10724492	10725576	3.13	0.00211395
chrIV	10749554	10750582	5.58	0.000136366
chrIV	10781507	10782588	4.79	0.017968
chrIV	10784026	10784902	3.44	0.000668556
chrIV	10796731	10797262	2.21	0.0270096
chrIV	10800431	10803581	2.52	0.017968
chrIV	10815761	10816818	2.96	0.00289745
chrIV	10816952	10818041	2.63	0.00211395
chrIV	10822655	10824200	3.23	0.00289745
chrIV	10854827	10856295	2.92	0.017968
chrIV	10916077	10916679	2.18	0.017968
chrIV	10935370	10936750	3.03	4.15157e-05
chrIV	10937391	10937998	1.96	0.0270096
chrIV	10970780	10973993	6.61	4.61906e-05
chrIV	10986383	10987819	2.75	0.0270096
chrIV	11026938	11028526	6.15	0.000136366
chrIV	11106094	11106528	2.35	0.0270096
chrIV	11224953	11226773	6.4	1.23747e-06
chrIV	11498445	11499483	4.28	0.000136366
chrIV	11503722	11504416	3.63	0.0102569
chrIV	11507834	11508233	2.98	0.017968
chrIV	11523244	11523642	2.3	0.017968
chrIV	11564520	11564871	1.98	0.0270096
chrIV	11571951	11572401	3.81	0.017968
chrIV	11699859	11704696	5.49	3.56586e-09
chrIV	11882648	11884671	6.79	2.32553e-07
chrIV	11898751	11899757	6.4	6.15311e-06
chrIV	11902449	11902930	4.12	0.000668556
chrIV	11902990	11904289	4.23	5.18624e-06
chrIV	11915012	11917096	4.05	4.61906e-05
chrIV	11922132	11922898	2.52	0.00289745
chrIV	11953833	11954481	2.19	0.00289745
chrIV	11955868	11957686	2.15	0.00289745
chrIV	11975936	11976831	2.16	0.017968
chrIV	11982579	11983141	2.59	0.0270096
chrIV	11985883	11986150	3.73	0.0102569
chrIV	11987479	11987845	2.13	0.017968
chrIV	12006881	12008082	5.74	9.04108e-10
chrIV	12033885	12034396	3.84	0.000668556
chrIV	12143411	12143699	1.96	0.0270096
chrIV	12216494	12217363	2.33	0.0270096
chrIV	12258066	12259076	4.65	0.00116541
chrIV	12334785	12335651	7.54	3.56826e-05
chrIV	12366164	12367375	3.57	5.48973e-05
chrIV	12399072	12400125	3.21	0.00211395
chrIV	12403016	12404493	4.28	0.000362058
chrIV	12428273	12430076	3.92	0.000136366
chrIV	12455536	12456863	4.75	0.000362058
chrIV	12467486	12468915	3.82	0.00211395
chrIV	12552820	12553690	2.81	0.017968
chrIV	12572023	12573370	1.95	0.0270096
chrIV	12601918	12602237	2.42	0.0270096
chrIV	12616528	12618541	2.4	0.0270096
chrIV	12707353	12707694	3.36	0.0102569
chrIV	12721270	12721851	2.96	0.00211395
chrIV	12725972	12726417	4.25	0.00389295
chrIV	12740311	12740717	2.94	0.017968
chrIV	12798100	12799193	4.94	5.18624e-06
chrIV	12807826	12809106	4.9	0.00211395
chrIV	12816419	12817807	2.48	0.017968
chrIV	12833096	12834760	4.26	4.61906e-05
chrIV	12887752	12888142	2.57	0.00289745
chrIV	13000096	13001049	3.88	0.00289745
chrIV	13009470	13011023	2.54	0.00289745
chrIV	13028046	13031540	6.14	0.00116541
chrIV	13077737	13078396	4.27	0.00389295
chrIV	13108131	13108675	6.48	0.00116541
chrIV	13109873	13110329	3.45	0.000668556
chrIV	13234693	13234999	4.42	0.00389295
chrIV	13355377	13356958	3.26	0.0102569
chrIV	13357218	13357826	3.51	0.00211395
chrIV	13495413	13496797	4.24	3.46541e-06
chrIV	13782136	13782835	2.54	0.0270096
chrIV	13882128	13882893	2.6	0.017968
chrIV	14070514	14071458	2.57	0.0270096
chrIV	14085791	14087304	3.39	0.00289745
chrIV	14094635	14095406	2.84	0.000668556
chrIV	14331353	14332274	5.36	0.00116541
chrIV	14384333	14385682	3.24	0.0102569
chrIV	14388487	14390299	6.71	0.00116541
chrIV	14446638	14447996	2.31	0.0270096
chrIV	14582241	14585340	4.12	0.00389295
chrIV	14597872	14599149	4.74	0.00389295
chrIV	14610863	14612351	3.84	4.17742e-11
chrIV	14612518	14613507	1.95	3.97886e-07
chrIV	14620173	14620441	2.79	0.017968
chrIV	14793968	14794664	3.21	0.0102569
chrIV	14872143	14872776	3.28	0.00211395
chrIV	15007355	15008129	2.66	0.0102569
chrIV	15397777	15399119	6.24	3.56826e-05
chrIV	15513818	15514067	2.86	0.017968
chrIV	15790849	15791321	2.73	0.017968
chrIV	16080264	16080875	4.1	0.0102569
chrIV	16180944	16181613	3.04	0.00211395
chrIV	16488421	16490373	2.07	0.0270096
chrIV	17144165	17144988	3.01	0.0270096
chrIV	17278360	17279354	3.56	0.0102569
chrIV	17280529	17280994	2.39	0.00289745
chrIV	17429692	17430293	4.07	0.0102569
chrIV	17464419	17465235	6.37	0.00116541
chrIV	17471481	17472374	3.27	0.0270096
chrIV	17472638	17474495	5.13	5.48973e-05
chrMtDNA	813	10034	7.17	1.07028e-33
chrV	212071	213611	3.07	0.000362058
chrV	344645	345007	3.71	0.000136366
chrV	377474	378749	5.36	3.56826e-05
chrV	563620	564034	4.03	0.00389295
chrV	596178	597174	3.65	0.00211395
chrV	633541	634855	6.8	3.46541e-06
chrV	676439	677403	3.27	0.00389295
chrV	724942	725552	3.46	0.017968
chrV	799951	800560	4.85	0.00116541
chrV	801623	803281	7	9.04108e-10
chrV	1083911	1084811	5.97	4.15157e-05
chrV	1163660	1165638	4.63	6.15311e-06
chrV	1232345	1233705	2.74	0.00289745
chrV	1285139	1287156	2.67	0.017968
chrV	1437829	1440011	5.39	0.00116541
chrV	1516504	1517481	2.67	0.0270096
chrV	1535600	1537273	2.6	0.000362058
chrV	1592169	1592634	4.13	0.000136366
chrV	1593505	1594934	3.98	3.97886e-07
chrV	1693788	1694988	2.7	0.017968
chrV	1767273	1768669	2.83	0.017968
chrV	1783874	1784751	3.56	0.000314873
chrV	1922963	1923270	2.21	0.0270096
chrV	2042530	2043085	2.81	0.000362058
chrV	2060148	2061399	3.23	0.000136366
chrV	2180114	2181007	3.85	4.15157e-05
chrV	2240721	2241289	4.04	0.00389295
chrV	2249331	2250314	2.28	0.0270096
chrV	2564147	2565690	2.53	0.017968
chrV	2684445	2684941	2.8	0.0270096
chrV	2764562	2764971	2.4	0.00289745
chrV	2785127	2785562	2.45	0.0270096
chrV	2790556	2791840	2.07	0.0270096
chrV	2797855	2798562	4.58	5.18624e-06
chrV	3027794	3028791	2.03	0.0270096
chrV	3279277	3279508	2.24	0.0270096
chrV	3289053	3290232	3.89	5.48973e-05
chrV	3315401	3316579	6.91	6.15311e-06
chrV	3333092	3335123	5.05	2.76122e-07
chrV	3342443	3344304	2.58	1.34744e-08
chrV	3355033	3356264	3.16	0.017968
chrV	3361910	3363340	4.45	4.15157e-05
chrV	3391598	3392329	7.78	0.000136366
chrV	3413137	3413579	2.62	0.0270096
chrV	3583713	3584107	2.64	0.000668556
chrV	3711295	3712099	3.35	0.000668556
chrV	3762598	3763315	2.79	0.0102569
chrV	3771534	3771976	3.16	0.00211395
chrV	3772083	3772716	2.85	0.017968
chrV	3964875	3965798	2.94	0.017968
chrV	3978869	3981545	4.74	3.46709e-10
chrV	3982182	3982929	2.63	0.0270096
chrV	3992506	3993411	3.2	0.00289745
chrV	4044286	4044806	2.86	0.017968
chrV	4091754	4091950	2.41	0.0270096
chrV	4169498	4170217	2.47	0.017968
chrV	4186250	4187440	4.35	3.46541e-06
chrV	4432845	4433857	4.18	0.00289745
chrV	4437652	4438881	3.53	0.00211395
chrV	4451620	4452276	6.33	3.46541e-06
chrV	4498743	4499636	2.01	0.0270096
chrV	4509632	4510020	2.15	0.0270096
chrV	4628530	4628956	2.21	0.0270096
chrV	4648837	4652888	3.36	0.00289745
chrV	4653674	4655231	3.27	0.000314873
chrV	4754618	4755332	4.35	0.000136366
chrV	4779889	4780483	2.23	0.0270096
chrV	4824590	4825096	2.24	0.0270096
chrV	4907858	4908812	3.32	0.00211395
chrV	4918848	4919822	5.04	0.00116541
chrV	4964899	4966165	2.95	0.0102569
chrV	5302371	5302977	2.1	0.0270096
chrV	5385611	5386841	3.26	0.0270096
chrV	5406425	5408606	2.5	0.00289745
chrV	5410379	5411181	2.32	0.00289745
chrV	5423378	5425400	3.6	4.61906e-05
chrV	5593454	5594100	4.22	0.00389295
chrV	5692800	5694237	6.46	0.000136366
chrV	5696976	5697498	2.58	0.0270096
chrV	5697603	5698253	4.08	6.15311e-06
chrV	5700595	5702013	6.07	2.32553e-07
chrV	5763502	5764456	5.02	3.97886e-07
chrV	5773038	5773615	3.41	0.00211395
chrV	5774929	5776179	2.05	0.000362058
chrV	5779930	5780745	3.25	4.15157e-05
chrV	5785193	5786573	5.41	2.32553e-07
chrV	5844731	5845181	2.78	0.00289745
chrV	5875581	5876625	2.69	0.017968
chrV	5949059	5949872	3.57	0.0102569
chrV	5950277	5951549	3.63	0.00389295
chrV	5981285	5982069	2.68	0.0270096
chrV	6021564	6023580	3.9	3.33653e-11
chrV	6067856	6068408	2.22	0.0270096
chrV	6202858	6204464	2.61	5.18624e-06
chrV	6229039	6230845	3.83	5.48973e-05
chrV	6239655	6240855	2.62	0.017968
chrV	6246146	6246723	2.65	0.017968
chrV	6249370	6250318	2.79	0.00211395
chrV	6253090	6254149	2.14	0.0270096
chrV	6274679	6276988	4.63	5.18624e-06
chrV	6317205	6318186	8.1	0.000136366
chrV	6319044	6320618	3.75	2.32553e-07
chrV	6322109	6323778	2.98	0.017968
chrV	6324288	6325400	2.44	0.00289745
chrV	6345889	6346974	2.34	0.000362058
chrV	6429506	6431490	5.62	4.81195e-08
chrV	6434799	6436035	3.09	0.00289745
chrV	6452902	6453595	2.14	0.0270096
chrV	6480819	6482526	4.39	0.00389295
chrV	6490017	6491212	4.05	0.000362058
chrV	6493504	6494178	2.45	0.0270096
chrV	6497550	6498050	2.09	0.0270096
chrV	6513961	6514625	2.46	0.00211395
chrV	6514901	6516034	4.1	6.15311e-06
chrV	6516479	6517981	3.51	0.000362058
chrV	6526625	6528276	3.71	0.00289745
chrV	6534773	6535132	2.55	0.017968
chrV	6535320	6535587	4.55	0.00389295
chrV	6542399	6543924	5.53	0.00116541
chrV	6595360	6595959	4.01	0.00289745
chrV	6618078	6618547	3.05	0.0102569
chrV	6620797	6621664	2.54	0.017968
chrV	6623925	6624365	2.48	0.017968
chrV	6695717	6697138	3.08	0.017968
chrV	6700592	6702578	3	3.97886e-07
chrV	6706318	6707422	5.39	4.61906e-05
chrV	6738815	6739356	3.16	0.0102569
chrV	6750486	6750944	3.33	0.0102569
chrV	6830288	6831303	4.37	0.00211395
chrV	6876891	6878625	3.54	0.00211395
chrV	6879186	6880439	1.97	0.00289745
chrV	6969534	6970746	7.21	0.00116541
chrV	6988286	6988737	3.73	0.0102569
chrV	7085841	7086204	2.6	0.000362058
chrV	7154872	7156125	3.8	0.000314873
chrV	7224738	7225514	3.71	0.00289745
chrV	7247048	7248830	6.5	1.78326e-09
chrV	7253655	7254732	5.76	0.00116541
chrV	7346235	7346916	6.53	1.23747e-06
chrV	7385208	7386315	2.63	0.00211395
chrV	7403729	7404179	5.58	0.00116541
chrV	7435396	7436264	6.24	0.000668556
chrV	7453478	7454120	3.24	0.0102569
chrV	7551331	7552422	3.39	0.000136366
chrV	7616824	7619487	2.6	0.0270096
chrV	7685788	7686452	5.38	0.0102569
chrV	7784268	7785532	3.52	0.017968
chrV	7825727	7826789	2.35	4.61906e-05
chrV	7852726	7853627	3.62	3.46541e-06
chrV	7939000	7939651	3.25	0.0102569
chrV	7986654	7987790	2.37	0.017968
chrV	8025004	8025296	1.72	0.0270096
chrV	8030066	8030713	2.64	0.017968
chrV	8034611	8036294	2.57	0.0270096
chrV	8040182	8041486	5.7	9.04108e-10
chrV	8077163	8078170	2.14	0.017968
chrV	8145473	8146264	4.16	0.000136366
chrV	8201455	8202341	2.38	0.017968
chrV	8235674	8236547	3.47	0.000668556
chrV	8253965	8255645	2.49	0.017968
chrV	8402517	8403872	3.54	0.000668556
chrV	8404077	8405874	4.88	5.18624e-06
chrV	8409735	8410556	3.54	0.000668556
chrV	8606081	8608363	3.62	6.15311e-06
chrV	8611333	8611861	1.9	0.0270096
chrV	8615958	8616532	4.08	0.0102569
chrV	8626374	8626872	2.48	0.0270096
chrV	8628185	8629706	2.4	0.00289745
chrV	8646949	8647421	4.19	0.000136366
chrV	8653133	8653676	2.99	0.0102569
chrV	8658618	8659160	1.96	0.0270096
chrV	8659450	8664700	3.23	1.34744e-08
chrV	8728526	8729499	3.12	0.017968
chrV	8907877	8908545	4.11	0.00389295
chrV	8929847	8931288	2.64	0.00289745
chrV	8941549	8943798	5.31	0.000314873
chrV	8955934	8957265	2.68	0.017968
chrV	8963656	8964605	3.49	0.017968
chrV	8989888	8990899	3.06	0.017968
chrV	8993327	8993752	3.46	0.0102569
chrV	8995992	8996530	4.84	0.000136366
chrV	9015545	9016741	2.95	0.00289745
chrV	9033454	9034004	2.53	0.0270096
chrV	9036131	9036984	3.62	0.00211395
chrV	9043053	9043971	2.49	0.00289745
chrV	9062925	9064799	5.36	1.23747e-06
chrV	9077915	9078658	3.2	0.0102569
chrV	9081378	9083568	3.64	0.000362058
chrV	9144813	9145692	2.85	0.0102569
chrV	9146578	9147582	5.3	2.32553e-07
chrV	9160398	9162077	4.98	0.000314873
chrV	9162754	9163392	4	0.00389295
chrV	9164700	9167291	5.68	2.32553e-07
chrV	9182195	9182729	5.29	0.00116541
chrV	9213509	9214990	4.78	2.32553e-07
chrV	9217402	9218421	2.46	0.0270096
chrV	9221394	9222274	5.33	3.46541e-06
chrV	9246315	9246905	4.49	0.00389295
chrV	9248217	9249058	4.06	0.000668556
chrV	9377301	9379221	5.46	0.000136366
chrV	9422649	9424459	3.48	0.000314873
chrV	9444052	9446680	4.32	0.000136366
chrV	9449197	9450239	2.52	0.017968
chrV	9453082	9454354	6.41	3.46541e-06
chrV	9477385	9478834	7.19	2.32553e-07
chrV	9478946	9479418	5.26	0.00116541
chrV	9479529	9479993	4.37	0.00389295
chrV	9482756	9483201	2.12	0.0270096
chrV	9502416	9502875	3.77	0.0102569
chrV	9509500	9510031	6.66	3.56826e-05
chrV	9531729	9532342	5.89	0.00389295
chrV	9654290	9654959	3.93	0.00211395
chrV	9704011	9705598	2.8	0.0102569
chrV	9730809	9731611	1.87	0.0270096
chrV	9735593	9736115	4.67	0.00389295
chrV	9913467	9914044	2.87	0.000314873
chrV	10015013	10015580	2.21	0.00289745
chrV	10201470	10202807	4.02	0.00289745
chrV	10203348	10204366	2.34	0.00211395
chrV	10253303	10254183	3.67	0.0102569
chrV	10295035	10295927	5.05	0.00116541
chrV	10322745	10323785	2.63	0.017968
chrV	10460300	10461638	3.18	0.000314873
chrV	10474905	10475237	2.13	0.017968
chrV	10555270	10555737	2.63	0.00211395
chrV	10557119	10558057	5.32	0.0102569
chrV	10563636	10565026	3.62	0.00211395
chrV	10592572	10593411	2.9	0.017968
chrV	10652417	10653133	3.51	0.000314873
chrV	10662167	10663073	2.23	0.0270096
chrV	10716667	10718075	2.13	0.0270096
chrV	10727661	10728421	4.49	3.97886e-07
chrV	10729384	10730785	2.57	0.00289745
chrV	10757067	10759051	3.08	0.0102569
chrV	10857484	10859492	1.85	0.00289745
chrV	10876642	10877120	2.06	0.0270096
chrV	10891117	10891690	2.14	0.017968
chrV	10897981	10899655	4.48	1.03908e-08
chrV	10908987	10911490	5.19	3.97886e-07
chrV	11011717	11012163	4.45	0.00389295
chrV	11014646	11015425	6.93	1.23747e-06
chrV	11069470	11071126	3.89	3.46541e-06
chrV	11076174	11076998	3.55	0.000668556
chrV	11122691	11123534	5.21	6.15311e-06
chrV	11146873	11150254	6.23	3.46709e-10
chrV	11169724	11170446	3.1	0.0102569
chrV	11199063	11200847	4.6	0.00289745
chrV	11221054	11221639	2.3	0.017968
chrV	11221771	11223000	4.21	6.15311e-06
chrV	11244621	11245073	2.56	0.017968
chrV	11281516	11283213	2.28	0.000362058
chrV	11375090	11375785	2.62	0.0102569
chrV	11379247	11380164	2.76	0.0270096
chrV	11389624	11390402	4.24	0.00211395
chrV	11420943	11421439	2.94	0.0102569
chrV	11449880	11452350	4.39	0.000314873
chrV	11517473	11518597	5.14	0.000314873
chrV	11524156	11525148	2.97	0.00211395
chrV	11531426	11532159	2.96	0.00289745
chrV	11542960	11544996	2.46	0.017968
chrV	11614935	11616618	4.43	3.97886e-07
chrV	11675019	11675580	3.78	0.00389295
chrV	11773257	11774618	3.29	0.000314873
chrV	11796776	11798061	3.39	0.00211395
chrV	11799006	11799988	4.26	0.00389295
chrV	11802285	11803534	6.29	1.23747e-06
chrV	11817113	11819177	2.52	0.0270096
chrV	11824063	11824487	4.32	0.000136366
chrV	11840064	11841122	3.81	0.00211395
chrV	11859120	11859819	2.62	0.017968
chrV	11885731	11886506	3.76	0.0102569
chrV	11887784	11888237	3.27	0.000668556
chrV	11897005	11898461	3.4	0.0102569
chrV	11901921	11903275	5.95	0.000136366
chrV	12086300	12087027	2.7	0.00289745
chrV	12093577	12094384	3.14	0.017968
chrV	12155532	12157352	5.46	3.40681e-08
chrV	12197325	12198534	3.5	5.48973e-05
chrV	12230083	12230716	3.77	0.000362058
chrV	12233007	12233715	3	0.017968
chrV	12255869	12257077	3.55	0.0102569
chrV	12294407	12298934	4.88	1.87771e-13
chrV	12303709	12304421	5.04	0.000314873
chrV	12351277	12351763	3.87	0.0102569
chrV	12352758	12354458	5.82	3.46541e-06
chrV	12404632	12405074	4.77	3.56826e-05
chrV	12427491	12428124	2.29	0.00211395
chrV	12486356	12486748	2.3	0.0270096
chrV	12525546	12526436	4.27	0.0102569
chrV	12528567	12530744	2.66	5.18624e-06
chrV	12536082	12537258	3.99	0.000668556
chrV	12539059	12539643	4.15	0.00389295
chrV	12548764	12549665	3.85	0.000668556
chrV	12553013	12554558	7.2	1.62283e-13
chrV	12554699	12557198	4	5.2849e-10
chrV	12557289	12557781	2.57	0.00289745
chrV	12635396	12637464	6.7	2.32553e-07
chrV	12732269	12733701	4.67	0.0102569
chrV	12786438	12787283	4.02	5.48973e-05
chrV	12851708	12852166	3.13	0.0102569
chrV	12874690	12876774	2.46	0.017968
chrV	12877068	12878573	3.51	4.61906e-05
chrV	12882024	12883532	4.69	0.000314873
chrV	12895669	12898701	3.04	0.00211395
chrV	12950717	12951412	2.58	0.017968
chrV	12960399	12962317	6.1	1.23747e-06
chrV	12967866	12969013	4.39	0.000668556
chrV	12973321	12974730	2.94	0.0102569
chrV	13010331	13011800	5.8	0.000668556
chrV	13039344	13040037	3.32	0.0270096
chrV	13080380	13081739	4.35	0.00211395
chrV	13128759	13129273	3.26	0.0270096
chrV	13129595	13131355	2.89	0.000314873
chrV	13166621	13168734	5.47	0.00116541
chrV	13198874	13199329	5.08	6.15311e-06
chrV	13200112	13201256	7.87	2.32553e-07
chrV	13201646	13202784	5.51	6.15311e-06
chrV	13260983	13262038	3.89	0.00389295
chrV	13278569	13281693	5.51	3.97886e-07
chrV	13333096	13334708	2.69	0.00289745
chrV	13374265	13379268	5.13	6.66317e-15
chrV	13379786	13381101	7.07	3.56826e-05
chrV	13390334	13393249	4	0.00389295
chrV	13408820	13411285	5.06	6.15311e-06
chrV	13414269	13415940	2.99	0.017968
chrV	13473563	13474510	1.78	0.0270096
chrV	13488674	13490611	3.9	0.000362058
chrV	13504274	13505942	4.77	0.00289745
chrV	13609431	13610735	4.22	0.00211395
chrV	13616688	13617304	2.65	0.00289745
chrV	13649678	13649955	2.2	0.017968
chrV	13657132	13657874	2.1	0.00289745
chrV	13705518	13706098	3.3	0.00389295
chrV	13721299	13721888	5.02	0.000668556
chrV	13755861	13757363	4.63	0.00389295
chrV	13786618	13788394	4.24	3.46541e-06
chrV	13789995	13791047	4.71	0.00389295
chrV	13820496	13821039	3.66	0.0102569
chrV	13872740	13873818	4.16	0.000136366
chrV	14135147	14136739	4.12	0.000136366
chrV	14148715	14150749	2.41	0.0270096
chrV	14425738	14426739	3.05	0.00211395
chrV	14432646	14433745	5.7	0.00116541
chrV	14448619	14449224	3.55	0.00211395
chrV	14459073	14459934	2.5	0.0270096
chrV	14496235	14496867	2.2	0.017968
chrV	14498645	14500275	2.46	0.0270096
chrV	14501827	14503457	3.78	0.0102569
chrV	14505580	14506938	3.99	0.00389295
chrV	14507834	14508775	5.47	0.000668556
chrV	14685972	14687136	4.92	3.46541e-06
chrV	14723971	14726523	6.98	5.18624e-06
chrV	14791185	14793797	1.89	0.0270096
chrV	14830420	14832502	4.09	0.00211395
chrV	14842275	14842863	6.55	0.00116541
chrV	14843931	14844519	2.74	0.017968
chrV	14877503	14878144	3.27	0.000668556
chrV	14896474	14897477	3.66	4.61906e-05
chrV	14974494	14975864	2.87	0.0270096
chrV	14983257	14984408	4.65	0.00389295
chrV	15011529	15012537	3.02	0.0270096
chrV	15017013	15018411	2.24	0.017968
chrV	15058373	15058785	2.11	0.00289745
chrV	15259758	15260073	1.76	0.0270096
chrV	15285870	15286843	5.23	3.56826e-05
chrV	15287157	15289273	4.76	0.00389295
chrV	15344157	15345275	2.63	0.017968
chrV	15346591	15346860	2.22	0.017968
chrV	15479691	15482103	4.92	0.000668556
chrV	15483126	15484437	4.43	0.000314873
chrV	15506975	15507431	2.54	0.00289745
chrV	15516914	15519364	5.32	0.00211395
chrV	15564189	15565097	3.18	0.0102569
chrV	15661000	15661962	2.44	0.000362058
chrV	15662943	15664349	2.6	0.000668556
chrV	15691796	15692302	4.07	0.0102569
chrV	15773312	15774268	3.71	0.0102569
chrV	15959286	15959936	3.7	0.0102569
chrV	16150595	16151227	3.47	0.0102569
chrV	16187028	16187324	2.25	0.017968
chrV	16263788	16264830	4.34	0.00389295
chrV	16507050	16507409	2.32	0.00211395
chrV	16593759	16594919	3.4	0.00211395
chrV	16630528	16630934	3.75	0.000136366
chrV	16777320	16778589	3.29	0.000314873
chrV	16778740	16780254	3.99	9.04108e-10
chrV	16780333	16781192	2.33	0.0270096
chrV	16956026	16956341	2.51	0.017968
chrV	16967925	16968441	3.13	0.00211395
chrV	17143314	17143661	5.59	0.00116541
chrV	17455482	17455854	2.59	0.017968
chrV	17831499	17832844	3.86	0.00211395
chrV	17909737	17912047	3.89	0.000136366
chrV	18004044	18004390	3.75	0.00389295
chrV	18189204	18189665	2.85	0.017968
chrV	18235892	18236580	4.23	0.000668556
chrV	18326552	18327563	2.79	0.0270096
chrV	18409698	18411624	5.22	0.000136366
chrV	18549783	18550595	3.05	0.000362058
chrV	18910146	18910636	2.87	0.017968
chrV	19018298	19018605	2.6	0.017968
chrV	19049091	19050091	3.16	0.017968
chrV	19425784	19429866	7.83	3.56586e-09
chrV	19555914	19556319	2.67	0.017968
chrV	19612069	19613862	2.56	0.0270096
chrV	19614965	19616602	2.35	0.0270096
chrV	19789650	19790657	2.56	0.017968
chrV	19800961	19801255	3.05	0.0102569
chrV	19999369	20000312	4.92	0.000136366
chrV	20153204	20153774	3.77	0.00389295
chrV	20365577	20367109	4.4	0.0102569
chrV	20414399	20416590	4.39	3.46541e-06
chrV	20422757	20423930	3.16	0.0102569
chrV	20442251	20442878	2.42	0.0270096
chrV	20499944	20500305	3.22	0.00211395
chrV	20611753	20612417	3.22	0.017968
chrV	20613075	20613887	5.86	0.000668556
chrV	20663533	20663831	3.4	0.00389295
chrV	20664644	20665548	4.94	0.000136366
chrV	20819028	20820105	4.02	0.00289745
chrX	338942	339682	1.89	0.0270096
chrX	433409	434479	2.77	0.017968
chrX	459500	462300	3.02	0.000362058
chrX	503977	504941	3.3	0.0102569
chrX	557839	558925	3.01	0.0270096
chrX	656416	657965	5.88	6.15311e-06
chrX	768560	770301	2.43	0.0270096
chrX	821095	822620	3.62	0.0102569
chrX	825418	826484	2.81	0.0270096
chrX	861512	862001	3.21	0.0102569
chrX	1084647	1085380	2.08	0.00289745
chrX	1088564	1089187	2.01	0.0270096
chrX	1103735	1104592	2.75	0.0102569
chrX	1118645	1119510	3.66	0.0102569
chrX	1455024	1457263	3.68	0.000668556
chrX	1459130	1459801	4.37	0.000668556
chrX	1500025	1500521	2.92	0.0102569
chrX	1854939	1855645	3.01	0.0102569
chrX	1918125	1918719	4.18	0.00389295
chrX	1962488	1963539	7.11	3.56826e-05
chrX	2027926	2030167	4.47	0.00211395
chrX	2031371	2032012	4.43	0.000668556
chrX	2041122	2042244	2.32	0.017968
chrX	2069699	2070768	3.56	0.0102569
chrX	2072966	2075733	2.57	0.00211395
chrX	2110901	2111916	2.47	0.00211395
chrX	2112822	2113564	3.46	0.017968
chrX	2116473	2117264	2.21	0.00211395
chrX	2117905	2118879	6.88	0.000668556
chrX	2151876	2152663	1.95	0.0270096
chrX	2154736	2155829	4.61	0.00211395
chrX	2157595	2158296	6.57	0.000668556
chrX	2208389	2210411	4.09	0.000668556
chrX	2213365	2214834	3.63	0.000136366
chrX	2216356	2217587	6.01	0.000668556
chrX	2303233	2304488	3.21	0.0102569
chrX	2385564	2387665	3.74	4.61906e-05
chrX	2432955	2434443	4.31	0.000362058
chrX	2435049	2435966	2.38	0.017968
chrX	2446202	2446852	2.46	0.0270096
chrX	2550942	2552719	2.02	0.0270096
chrX	2553564	2554493	3.11	0.017968
chrX	2567727	2568085	2.84	0.017968
chrX	2581870	2582503	3.34	0.017968
chrX	2590636	2591349	4.9	0.00289745
chrX	2701261	2703444	5.02	4.15157e-05
chrX	2703654	2706543	6.23	0.000136366
chrX	2782311	2784807	2.74	0.000362058
chrX	2793973	2796308	3.26	0.000314873
chrX	2842313	2843119	2.88	0.000362058
chrX	2843218	2844704	3.21	0.000314873
chrX	2862293	2862713	3.93	0.00389295
chrX	2891194	2891716	6.7	0.00116541
chrX	2895670	2896090	7.29	0.00116541
chrX	2905132	2908459	3.54	5.18624e-06
chrX	2945982	2948000	5.2	5.48973e-05
chrX	2970930	2973742	3.76	4.61906e-05
chrX	3094112	3096272	6.58	5.18624e-06
chrX	3114452	3116700	4.37	4.81195e-08
chrX	3118235	3119173	3.43	4.61906e-05
chrX	3121280	3121915	2.14	0.0270096
chrX	3125736	3126060	3.45	0.00389295
chrX	3131439	3132554	3.46	0.00389295
chrX	3146739	3149593	3.11	5.18624e-06
chrX	3216827	3218873	2.83	0.00211395
chrX	3237785	3238200	2.33	0.017968
chrX	3249709	3252596	7.01	0.00116541
chrX	3257919	3258347	2.13	0.017968
chrX	3406521	3406721	2.36	0.017968
chrX	3406790	3407096	2.65	0.0270096
chrX	3462209	3462816	4.84	0.000136366
chrX	3482582	3484373	4.15	5.18624e-06
chrX	3536550	3537438	2.92	0.00211395
chrX	3539804	3541899	2.87	0.017968
chrX	3562895	3563492	2.73	0.00211395
chrX	3576901	3577812	4.23	0.00211395
chrX	3588255	3589177	2.55	0.0270096
chrX	3692998	3693449	2.21	0.0270096
chrX	3751136	3751729	1.95	0.00289745
chrX	3752512	3753007	2.28	0.017968
chrX	3756071	3756792	3.15	0.0270096
chrX	3788074	3790226	5.08	0.000136366
chrX	3833973	3834511	2.11	0.00289745
chrX	3929937	3931547	3.14	4.61906e-05
chrX	3967708	3969069	5.21	0.000668556
chrX	3969428	3970321	4.5	3.46541e-06
chrX	4101857	4102915	2.11	0.0270096
chrX	4132339	4133703	4.11	0.000314873
chrX	4138870	4139266	3.5	0.00389295
chrX	4140401	4141439	3.61	0.00389295
chrX	4144884	4146035	3.03	0.0102569
chrX	4156626	4158193	2.63	0.017968
chrX	4168681	4169507	5.96	3.56826e-05
chrX	4222312	4222962	1.94	0.0270096
chrX	4384754	4386312	2.51	0.000362058
chrX	4485989	4486944	3.83	0.00389295
chrX	4521073	4524626	2.88	5.18624e-06
chrX	4528947	4529435	4.8	0.00389295
chrX	4568577	4569387	2.69	0.0270096
chrX	4570288	4572190	3.47	0.017968
chrX	4590423	4591572	2.12	0.0270096
chrX	4712798	4713460	2.39	0.00289745
chrX	4794311	4794684	2.15	0.017968
chrX	4808185	4813928	9.37	1.41808e-17
chrX	4826045	4826436	4.02	0.00389295
chrX	4850066	4850743	2.49	0.000362058
chrX	4879510	4880402	2.74	0.017968
chrX	4882269	4883643	3.26	5.48973e-05
chrX	4905495	4906425	2.53	0.017968
chrX	4911304	4912036	2.76	0.000362058
chrX	4988634	4989065	1.94	0.0270096
chrX	4995006	4995307	1.79	0.0270096
chrX	5033595	5035016	2.32	0.0270096
chrX	5060579	5062074	2.91	0.000314873
chrX	5064754	5066144	3.48	0.00289745
chrX	5069081	5070321	7.92	3.56826e-05
chrX	5074383	5075002	4.93	0.000668556
chrX	5078378	5080094	3.5	0.000362058
chrX	5097869	5099863	4.47	3.97886e-07
chrX	5100786	5101514	3.24	0.0102569
chrX	5114071	5114819	4.36	0.000314873
chrX	5119268	5119793	5.27	0.00116541
chrX	5121553	5123934	5.53	3.46541e-06
chrX	5133507	5134697	5.01	0.000314873
chrX	5150222	5151235	3.78	0.0270096
chrX	5167661	5168991	2.27	0.0270096
chrX	5198832	5199456	3.99	0.00389295
chrX	5217532	5217945	3.38	0.000314873
chrX	5251300	5252682	4.33	0.000668556
chrX	5337907	5339154	3.51	0.000136366
chrX	5340621	5341915	2.24	0.017968
chrX	5426814	5427200	5.05	0.00116541
chrX	5465870	5466628	2.36	0.00211395
chrX	5469735	5470453	3.92	0.00389295
chrX	5474323	5477387	6.49	2.32553e-07
chrX	5479674	5481789	3.8	4.61906e-05
chrX	5494695	5495279	2.54	0.0270096
chrX	5497444	5498193	2.68	0.017968
chrX	5603190	5604208	5.03	0.00211395
chrX	5661102	5662348	5.07	0.00116541
chrX	5677206	5677834	2.09	0.0270096
chrX	5694770	5695915	2.35	0.0270096
chrX	5696191	5696757	3.06	0.00211395
chrX	5786515	5788332	6.11	3.46709e-10
chrX	5819563	5822148	3.56	0.0102569
chrX	5827807	5828441	2.94	0.0102569
chrX	5834610	5835323	4.73	0.00389295
chrX	5856969	5858266	1.98	0.0270096
chrX	5944007	5944446	2.57	0.0270096
chrX	6002819	6003617	3.42	0.017968
chrX	6066311	6068021	4.9	0.000136366
chrX	6081973	6082264	2.49	0.017968
chrX	6089414	6089791	3.93	0.000136366
chrX	6091236	6093101	3.54	4.81195e-08
chrX	6098483	6100375	2.68	0.017968
chrX	6108622	6110254	5.44	3.56826e-05
chrX	6127192	6129699	2.12	0.00289745
chrX	6130667	6131714	3.96	5.18624e-06
chrX	6134397	6135834	2.14	0.0270096
chrX	6144878	6147071	3.98	2.76122e-07
chrX	6173399	6174766	5.35	0.00116541
chrX	6179020	6179467	3.25	0.000668556
chrX	6238402	6239226	5.29	3.56826e-05
chrX	6274633	6275729	8.25	3.56826e-05
chrX	6276726	6278763	3.14	0.017968
chrX	6278858	6280306	3.95	0.0102569
chrX	6322220	6323778	4.23	0.00389295
chrX	6327816	6329339	5.2	2.32553e-07
chrX	6408859	6409597	1.9	0.0270096
chrX	6447171	6448740	2.47	0.0270096
chrX	6469537	6470279	2.82	0.0102569
chrX	6513837	6515671	3.5	3.97886e-07
chrX	6551233	6552594	3.09	4.61906e-05
chrX	6557022	6557839	5.85	0.000136366
chrX	6594924	6595908	7.05	0.000136366
chrX	6638381	6641651	4.87	2.76122e-07
chrX	6663674	6665127	4.13	0.00289745
chrX	6672806	6673450	2.59	0.017968
chrX	6741921	6742605	2.61	0.00211395
chrX	6743602	6745967	4.39	3.09592e-15
chrX	6749325	6749887	1.98	0.00289745
chrX	6749908	6750393	3.74	0.00211395
chrX	6757191	6757493	2.65	0.017968
chrX	6793719	6794484	1.79	0.0270096
chrX	6812959	6813830	4.88	0.000136366
chrX	6818151	6818953	2.58	0.017968
chrX	6820921	6822222	3.94	0.017968
chrX	6877230	6878057	1.96	0.0270096
chrX	7019774	7020398	1.85	0.0270096
chrX	7054684	7055893	2.19	0.00289745
chrX	7057943	7059014	2.99	0.0102569
chrX	7067385	7068445	3.13	1.34744e-08
chrX	7103644	7104348	3.25	0.017968
chrX	7143380	7144251	6.37	0.00116541
chrX	7242969	7244185	3.49	5.48973e-05
chrX	7273349	7274631	2.77	0.017968
chrX	7304998	7307266	5.32	4.61906e-05
chrX	7330403	7331503	5.26	3.56826e-05
chrX	7462616	7463513	4.73	0.000136366
chrX	7485439	7487222	3.45	3.46541e-06
chrX	7511317	7511810	2.98	0.00289745
chrX	7537501	7538634	2.3	0.017968
chrX	7568835	7569490	2.38	0.017968
chrX	7586126	7588598	5.66	0.000136366
chrX	7595025	7597108	7.7	4.15157e-05
chrX	7663312	7666288	5.9	6.15311e-06
chrX	7666804	7668401	2.77	0.017968
chrX	7773937	7774785	7.9	1.23747e-06
chrX	7824367	7827419	4.66	1.03908e-08
chrX	7948479	7949671	2.67	0.00289745
chrX	7986324	7987420	3.9	0.00289745
chrX	8004508	8005573	6.04	0.00116541
chrX	8010621	8012284	2.86	0.00289745
chrX	8080783	8082019	4.22	0.017968
chrX	8086536	8088155	2.89	0.0270096
chrX	8159376	8159912	2.29	0.0270096
chrX	8199573	8201213	7.38	3.46541e-06
chrX	8235573	8236254	2.56	0.017968
chrX	8247950	8248916	4.56	4.15157e-05
chrX	8284206	8284738	3.93	0.00389295
chrX	8285079	8286048	2.64	0.00289745
chrX	8302328	8303123	4.18	0.0102569
chrX	8381525	8382801	5.41	3.56826e-05
chrX	8477550	8478682	6.44	3.46541e-06
chrX	8479829	8480426	5.14	3.56826e-05
chrX	8500543	8501689	4.56	0.000136366
chrX	8509157	8510114	2.37	0.017968
chrX	8510159	8510989	2.68	0.017968
chrX	8545616	8545932	3.68	0.0102569
chrX	8564050	8565425	4.97	0.00116541
chrX	8582317	8583685	2.6	0.0270096
chrX	8638654	8639461	3.04	0.000362058
chrX	8657960	8659370	2.96	0.000668556
chrX	8698919	8699424	4.12	0.000668556
chrX	8741095	8741648	2.48	0.017968
chrX	8763591	8764277	2.53	0.00211395
chrX	8788934	8789885	3.47	0.00289745
chrX	8802024	8802944	4.7	5.48973e-05
chrX	8874588	8877724	2.96	0.000362058
chrX	8933486	8935391	6.53	6.15311e-06
chrX	8936596	8937003	2.29	0.00289745
chrX	8994553	8996332	2	0.0270096
chrX	9052758	9053785	4.39	5.48973e-05
chrX	9094921	9095324	6.35	0.00116541
chrX	9117370	9120728	5.6	5.48973e-05
chrX	9232962	9234791	3.72	0.0102569
chrX	9247170	9248098	3.4	0.00211395
chrX	9248175	9248793	4.72	0.00116541
chrX	9280265	9281714	2.62	0.017968
chrX	9314239	9315379	2.85	0.00211395
chrX	9424550	9425042	5.55	0.000668556
chrX	9526746	9527083	2.46	0.017968
chrX	9534820	9536593	4.91	1.03908e-08
chrX	9547105	9549387	4.53	4.81195e-08
chrX	9558892	9560396	3.99	0.00289745
chrX	9562290	9565049	2.87	0.00211395
chrX	9637766	9640178	5.9	0.000362058
chrX	9750420	9751047	3.37	0.0270096
chrX	9763920	9764620	5.71	3.56826e-05
chrX	9784863	9786958	3.8	5.48973e-05
chrX	9791026	9792818	2.91	0.0270096
chrX	9848191	9848959	5.16	0.00289745
chrX	9862071	9863678	2.46	4.61906e-05
chrX	9950619	9951187	2.93	0.017968
chrX	10053529	10054962	4.09	0.000314873
chrX	10074906	10075925	3.42	0.000668556
chrX	10075937	10076358	2.95	0.0102569
chrX	10189277	10191569	7.41	3.56826e-05
chrX	10193819	10195273	8.31	3.56826e-05
chrX	10227407	10227902	4.23	0.00211395
chrX	10249352	10250991	2.54	0.000362058
chrX	10271940	10273419	4.54	4.15157e-05
chrX	10276856	10277905	3.38	0.00289745
chrX	10301460	10303842	5.71	6.15311e-06
chrX	10306271	10307692	7.53	3.56826e-05
chrX	10350554	10351253	2.73	0.017968
chrX	10427611	10429693	5.92	3.56826e-05
chrX	10486928	10488260	3.27	0.0102569
chrX	10591940	10594089	2.35	0.017968
chrX	10628392	10629156	1.92	0.00289745
chrX	10629946	10630794	2.36	0.00289745
chrX	10686095	10688613	4.67	6.15311e-06
chrX	10690800	10691628	4.05	0.000668556
chrX	10709186	10709753	7.05	0.00389295
chrX	10765532	10768645	4.29	3.46709e-10
chrX	10770936	10772416	2.91	0.00211395
chrX	10845752	10848110	2.47	0.0270096
chrX	10895643	10896635	3.89	0.00289745
chrX	10898267	10898690	5.53	0.00116541
chrX	10902069	10903855	5.26	0.00116541
chrX	10930127	10931183	4.55	0.00389295
chrX	10932553	10936666	3.7	3.56586e-09
chrX	10962715	10965107	2.7	0.017968
chrX	11008880	11010419	5.13	0.000362058
chrX	11031837	11035606	3.65	0.000668556
[truncated: 170 more rows]
