# Supplementary material for: Targeted DamID in C. elegans reveals a direct role for LIN-22 and NHR-25 in antagonizing the epidermal stem cell fate
Source: Sci Adv. 2022 Feb 4;8(5):eabk3141. doi: 10.1126/sciadv.abk3141 (PMC8816332; doi:10.1126/sciadv.abk3141)
Supplement: Supplementary file 2 — Tables S1 to S5 [file sciadv.abk3141_tables_s1_to_s5.zip › sciadv.abk3141_table_s2.xlsx]

## Sheet: LIN-22 L2
peak_chr	peak_start	peak_center	peak_end	gene_start	gene_end	gene_strand	gene_site_nearest_the_peak	distance	location_of_peak_relative_to_gene	proportion_of_gene_overlapping_with_peak	proportion_of_peak_overlapping_with_gene	gene_biotype	Wormbase_gene_id	gene_name	peak_score
chrI	34955	35902	36849	27591	32544	-	start	3358	upstream	0	0	protein_coding	WBGene00022279	sesn-1	1.64
chrI	69126	69810	70494	71425	81071	+	start	1615	upstream	0	0	protein_coding	WBGene00000812	csk-1	1.91
chrI	69126	69810	70494	55293	64066	-	start	5744	upstream	0	0	protein_coding	WBGene00021678	Y48G1C.5	3.16
chrI	122159	122427	122695	127297	134065	+	start	4870	upstream	0	0	protein_coding	WBGene00003229	mex-3	1.92
chrI	295082	295559	296036	291215	305468	+	center	2782	PeakInsideFeature	1	0.07	protein_coding	WBGene00016902	C53D5.1	1.31
chrI	395461	396990	398519	398891	412915	+	start	1901	upstream	0	0	protein_coding	WBGene00021733	otub-2	1.23
chrI	395461	396990	398519	388470	394415	-	start	2575	upstream	0	0	protein_coding	WBGene00020090	R119.5	1.04
chrI	440096	440492	440887	443999	461605	+	start	3507	upstream	0	0	protein_coding	WBGene00006593	tol-1	1.48
chrI	464158	464339	464520	462657	467131	-	center	555	PeakInsideFeature	1	0.09	protein_coding	WBGene00021027	W04C9.5	1.17
chrI	840038	840412	840786	837996	841746	+	center	541	PeakInsideFeature	1	0.2	protein_coding	WBGene00022517	ZC123.1	1.21
chrI	881227	882447	883667	873164	882713	-	start	266	overlapStart	0.61	0.16	protein_coding	WBGene00022389	pde-6	1.76
chrI	881227	882447	883667	882918	890194	+	start	471	overlapStart	0.31	0.11	protein_coding	WBGene00022386	Y95B8A.6	2.33
chrI	948395	948592	948790	943664	947710	+	end	882	downstream	0	0	protein_coding	WBGene00003548	nas-30	2.57
chrI	948395	948592	948790	948569	957404	-	end	23	overlapEnd	0.56	0.03	protein_coding	WBGene00003238	mig-1	1.12
chrI	998569	999186	999802	996045	1005066	+	center	1369	PeakInsideFeature	1	0.14	protein_coding	WBGene00016932	C54G6.3	2.67
chrI	1068676	1069570	1070465	1068484	1075010	+	start	1086	PeakInsideFeature	1	0.28	protein_coding	WBGene00001745	gsa-1	2.74
chrI	1068676	1069570	1070465	1053894	1066899	-	start	2671	upstream	0	0	protein_coding	WBGene00021334	vps-4	1.13
chrI	1099156	1099928	1100700	1089666	1095796	-	start	4132	upstream	0	0	protein_coding	WBGene00019911	R06A10.4	2.64
chrI	1149656	1150096	1150537	1136371	1154386	-	start	4290	PeakInsideFeature	1	0.05	protein_coding	WBGene00021689	Y48G8AL.10	2.7
chrI	1305307	1305770	1306232	1305562	1328348	+	start	208	overlapStart	0.73	0.03	protein_coding	WBGene00003400	dapk-1	1.66
chrI	1481191	1481948	1482706	1483083	1490494	+	start	1135	upstream	0	0	protein_coding	WBGene00001115	dyb-1	1.43
chrI	1564233	1564439	1564645	1566929	1580196	+	start	2490	upstream	0	0	protein_coding	WBGene00005077	src-1	2.94
chrI	1692817	1693142	1693468	1686216	1693457	-	start	315	overlapStart	0.99	0.09	protein_coding	WBGene00044348	Y71G12B.31	2.05
chrI	1692817	1693142	1693468	1698094	1701128	+	start	4952	upstream	0	0	protein_coding	WBGene00006702	ubc-3	1.97
chrI	1695046	1695188	1695329	1686216	1693457	-	start	1731	upstream	0	0	protein_coding	WBGene00044348	Y71G12B.31	2.76
chrI	1695046	1695188	1695329	1698094	1701128	+	start	2906	upstream	0	0	protein_coding	WBGene00006702	ubc-3	1.72
chrI	1718906	1719326	1719746	1721592	1740670	+	start	2266	upstream	0	0	protein_coding	WBGene00006771	tln-1	1.64
chrI	1720357	1720700	1721044	1721592	1740670	+	start	892	upstream	0	0	protein_coding	WBGene00006771	tln-1	2.61
chrI	1738063	1738912	1739760	1721592	1740670	+	end	1758	PeakInsideFeature	1	0.09	protein_coding	WBGene00006771	tln-1	1.52
chrI	1792279	1792513	1792747	1793254	1796424	+	start	741	upstream	0	0	protein_coding	WBGene00022146	Y71G12B.6	1.59
chrI	1835450	1836584	1837717	1835738	1835910	+	end	674	FeatureInsidePeak	0.08	1	protein_coding	WBGene00303070	C53H9.4	1.38
chrI	1835450	1836584	1837717	1835631	1841936	+	start	953	overlapStart	0.93	0.34	protein_coding	WBGene00001196	egl-30	2.54
chrI	1835450	1836584	1837717	1832115	1832641	-	start	3943	upstream	0	0	protein_coding	WBGene00044746	C53H9.3	1.31
chrI	1835450	1836584	1837717	1842445	1843227	+	start	5861	upstream	0	0	protein_coding	WBGene00001309	emr-1	1.55
chrI	1874246	1874376	1874505	1874110	1874139	+	end	237	downstream	0	0	protein_coding	WBGene00303094	Y71G12A.5	1.61
chrI	1874246	1874376	1874505	1874033	1883639	+	start	343	PeakInsideFeature	1	0.03	protein_coding	WBGene00022139	tub-2	1.47
chrI	1874246	1874376	1874505	1862607	1872306	-	start	2070	upstream	0	0	protein_coding	WBGene00004743	scm-1	2.48
chrI	2011341	2011585	2011829	1988246	2010525	-	start	1060	upstream	0	0	protein_coding	WBGene00021238	gap-3	2.24
chrI	2084534	2084965	2085396	2085673	2093822	-	end	708	downstream	0	0	protein_coding	WBGene00021353	iglr-3	2.28
chrI	2084534	2084965	2085396	2078959	2085662	+	end	697	PeakInsideFeature	1	0.13	protein_coding	WBGene00021352	pcyt-2.1	2.77
chrI	2153867	2154142	2154417	2149823	2151826	-	start	2316	upstream	0	0	protein_coding	WBGene00235158	Y37E3.30	1.37
chrI	2153867	2154142	2154417	2160042	2209629	+	start	5900	upstream	0	0	protein_coding	WBGene00021009	afd-1	2.99
chrI	2450730	2451518	2452307	2451908	2464637	-	end	390	overlapEnd	0.26	0.04	protein_coding	WBGene00002141	inx-19	1.86
chrI	2585581	2586056	2586530	2580935	2586126	-	start	70	overlapStart	0.58	0.11	protein_coding	WBGene00001404	fbp-1	2.86
chrI	2591116	2591520	2591924	2587527	2595294	-	center	109	PeakInsideFeature	1	0.11	protein_coding	WBGene00004226	ptr-12	1.94
chrI	2591116	2591520	2591924	2580935	2586126	-	start	5394	upstream	0	0	protein_coding	WBGene00001404	fbp-1	1.25
chrI	2630147	2630565	2630983	2623102	2628577	-	start	1988	upstream	0	0	protein_coding	WBGene00000800	cars-1	1.54
chrI	2630147	2630565	2630983	2632987	2634561	+	start	2422	upstream	0	0	protein_coding	WBGene00023172	Y23H5A.8	1.92
chrI	2658594	2659097	2659600	2645273	2657241	-	start	1856	upstream	0	0	protein_coding	WBGene00018232	F40E3.5	1.57
chrI	2666569	2667478	2668388	2668160	2672434	+	start	682	overlapStart	0.13	0.06	protein_coding	WBGene00017979	F32B5.6	1.59
chrI	2668648	2668808	2668969	2668160	2672434	+	start	648	PeakInsideFeature	1	0.08	protein_coding	WBGene00017979	F32B5.6	1.75
chrI	2702714	2704542	2706369	2706883	2717549	+	start	2341	upstream	0	0	protein_coding	WBGene00003006	lin-17	1.02
chrI	2728231	2729309	2730387	2730004	2731453	+	start	695	overlapStart	0.18	0.27	protein_coding	WBGene00022127	yop-1	1.05
chrI	2728231	2729309	2730387	2731562	2735371	+	start	2253	upstream	0	0	protein_coding	WBGene00022126	Y71F9B.2	2.01
chrI	2728231	2729309	2730387	2721879	2726724	-	start	2585	upstream	0	0	protein_coding	WBGene00022128	Y71F9B.6	1.4
chrI	2740424	2740950	2741476	2735345	2742508	-	start	1558	PeakInsideFeature	1	0.15	protein_coding	WBGene00022129	lron-11	2.35
chrI	2835552	2835767	2835982	2832872	2833253	-	start	2514	upstream	0	0	protein_coding	WBGene00021126	W10C8.3	1.04
chrI	2835552	2835767	2835982	2823254	2830311	-	start	5456	upstream	0	0	protein_coding	WBGene00004077	pop-1	1.73
chrI	3000793	3000983	3001173	3001360	3002847	-	end	377	downstream	0	0	protein_coding	WBGene00021839	nduf-5	1.35
chrI	3000793	3000983	3001173	2996401	3001382	+	end	399	PeakInsideFeature	1	0.08	protein_coding	WBGene00001046	dnj-28	1.82
chrI	3000793	3000983	3001173	3004049	3005941	+	start	3066	upstream	0	0	protein_coding	WBGene00021838	Y54E10BL.3	1.16
chrI	3000793	3000983	3001173	2986104	2995914	-	start	5069	upstream	0	0	protein_coding	WBGene00022124	supr-1	1.17
chrI	3329388	3330248	3331108	3319540	3330673	-	start	425	overlapStart	0.75	0.12	protein_coding	WBGene00021549	cdap-2	1.18
chrI	3356979	3357298	3357617	3352415	3359487	+	center	1347	PeakInsideFeature	1	0.1	protein_coding	WBGene00021039	W05F2.7	2
chrI	3356979	3357298	3357617	3362369	3363362	+	start	5071	upstream	0	0	protein_coding	WBGene00195045	W05F2.8	1.17
chrI	3381880	3382574	3383269	3374776	3407189	-	end	7798	PeakInsideFeature	1	0.05	protein_coding	WBGene00021036	W05F2.4	3.41
chrI	3384321	3385376	3386430	3374776	3407189	-	center	5606	PeakInsideFeature	1	0.07	protein_coding	WBGene00021036	W05F2.4	1.71
chrI	3401373	3402036	3402700	3374776	3407189	-	start	5153	PeakInsideFeature	1	0.05	protein_coding	WBGene00021036	W05F2.4	1.96
chrI	3416235	3416354	3416474	3419600	3424211	+	start	3246	upstream	0	0	protein_coding	WBGene00019361	clik-3	1.06
chrI	3419193	3419380	3419567	3419600	3424211	+	start	220	upstream	0	0	protein_coding	WBGene00019361	clik-3	1.45
chrI	3557980	3558401	3558822	3551949	3559807	-	start	1406	PeakInsideFeature	1	0.11	protein_coding	WBGene00021646	Y47G6A.21	2.21
chrI	3557980	3558401	3558822	3564040	3565068	+	start	5639	upstream	0	0	protein_coding	WBGene00045399	Y47G6A.33	1.56
chrI	3561192	3561388	3561583	3559923	3562851	-	center	1	PeakInsideFeature	1	0.14	protein_coding	WBGene00021647	Y47G6A.22	0.9
chrI	3561192	3561388	3561583	3551949	3559807	-	start	1581	upstream	0	0	protein_coding	WBGene00021646	Y47G6A.21	2.28
chrI	3561192	3561388	3561583	3564040	3565068	+	start	2652	upstream	0	0	protein_coding	WBGene00045399	Y47G6A.33	1.34
chrI	3631382	3631896	3632410	3629471	3631112	+	end	784	downstream	0	0	protein_coding	WBGene00000284	cah-6	1.36
chrI	3631382	3631896	3632410	3631086	3636485	-	end	810	PeakInsideFeature	1	0.2	protein_coding	WBGene00020902	jmjc-1	1.06
chrI	3631382	3631896	3632410	3637353	3638819	+	start	5457	upstream	0	0	protein_coding	WBGene00020901	T28F2.2	0.98
chrI	3683324	3683474	3683624	3682772	3684118	-	center	29	PeakInsideFeature	1	0.23	protein_coding	WBGene00004272	rab-8	1.6
chrI	3683324	3683474	3683624	3684783	3690192	+	start	1309	upstream	0	0	protein_coding	WBGene00017025	D1037.1	1.26
chrI	3683324	3683474	3683624	3680178	3680944	-	start	2530	upstream	0	0	protein_coding	WBGene00001501	ftn-2	1.69
chrI	3737443	3737913	3738383	3732982	3740479	-	center	1182	PeakInsideFeature	1	0.13	protein_coding	WBGene00004147	larp-5	1.23
chrI	3737443	3737913	3738383	3741456	3742646	+	start	3543	upstream	0	0	protein_coding	WBGene00020466	sld-2	1.46
chrI	3841526	3842278	3843031	3839809	3841558	-	start	720	overlapStart	0.03	0.02	protein_coding	WBGene00020188	T03F1.6	2.04
chrI	3841526	3842278	3843031	3838237	3839899	-	start	2379	upstream	0	0	protein_coding	WBGene00020187	gsp-4	1.88
chrI	3841526	3842278	3843031	3834115	3837807	-	start	4471	upstream	0	0	protein_coding	WBGene00018763	F53F10.1	2.23
chrI	3887473	3889759	3892045	3888331	3891598	-	center	205	FeatureInsidePeak	0.72	1	protein_coding	WBGene00016838	C50F2.4	3.16
chrI	3887473	3889759	3892045	3892332	3895271	+	start	2573	upstream	0	0	protein_coding	WBGene00016835	C50F2.1	1.24
chrI	3887473	3889759	3892045	3886111	3887080	-	start	2679	upstream	0	0	protein_coding	WBGene00000012	abf-1	2.24
chrI	3887473	3889759	3892045	3885548	3885905	-	start	3854	upstream	0	0	protein_coding	WBGene00000013	abf-2	1.15
chrI	3897955	3898414	3898872	3898046	3899840	-	end	368	overlapEnd	0.91	0.47	protein_coding	WBGene00001430	fkb-5	1.41
chrI	3897955	3898414	3898872	3895764	3897478	-	start	936	upstream	0	0	protein_coding	WBGene00016839	C50F2.5	2.8
chrI	3899183	3899888	3900593	3900407	3901437	-	end	519	overlapEnd	0.14	0.19	protein_coding	WBGene00016840	C50F2.7	2.63
chrI	3899183	3899888	3900593	3898046	3899840	-	start	48	overlapStart	0.47	0.37	protein_coding	WBGene00001430	fkb-5	1.47
chrI	3899183	3899888	3900593	3895764	3897478	-	start	2410	upstream	0	0	protein_coding	WBGene00016839	C50F2.5	1.2
chrI	3975991	3976235	3976479	3974063	3977351	-	center	528	PeakInsideFeature	1	0.15	protein_coding	WBGene00017909	F28H1.4	1.18
chrI	3975991	3976235	3976479	3968118	3970474	-	start	5761	upstream	0	0	protein_coding	WBGene00018531	F47B3.7	1.35
chrI	3987534	3988662	3989791	3987842	3988699	+	end	37	FeatureInsidePeak	0.38	1	protein_coding	WBGene00000779	cpn-3	1.25
chrI	4005159	4005919	4006679	4005435	4006019	+	end	100	FeatureInsidePeak	0.39	1	protein_coding	WBGene00018868	F55C7.2	3.71
chrI	4005159	4005919	4006679	3999348	4031739	-	end	6571	PeakInsideFeature	1	0.05	protein_coding	WBGene00006805	unc-73	2.76
chrI	4011955	4012862	4013768	3999348	4031739	-	center	2681	PeakInsideFeature	1	0.06	protein_coding	WBGene00006805	unc-73	1.73
chrI	4016894	4018690	4020487	3999348	4031739	-	center	3146	PeakInsideFeature	1	0.12	protein_coding	WBGene00006805	unc-73	1.97
chrI	4020599	4021296	4021993	3999348	4031739	-	center	5752	PeakInsideFeature	1	0.05	protein_coding	WBGene00006805	unc-73	1.25
chrI	4035244	4035700	4036156	4035702	4090884	+	start	2	overlapStart	0.5	0.01	protein_coding	WBGene00006820	unc-89	1.54
chrI	4035244	4035700	4036156	3999348	4031739	-	start	3961	upstream	0	0	protein_coding	WBGene00006805	unc-73	1.7
chrI	4036689	4037634	4038579	4035702	4090884	+	start	1932	PeakInsideFeature	1	0.04	protein_coding	WBGene00006820	unc-89	1.04
chrI	4036689	4037634	4038579	3999348	4031739	-	start	5895	upstream	0	0	protein_coding	WBGene00006805	unc-73	1.76
chrI	4045033	4046150	4047267	4035702	4090884	+	start	10448	PeakInsideFeature	1	0.05	protein_coding	WBGene00006820	unc-89	1.48
chrI	4050153	4050496	4050838	4035702	4090884	+	center	12797	PeakInsideFeature	1	0.02	protein_coding	WBGene00006820	unc-89	2.61
chrI	4071244	4071466	4071688	4071799	4073088	-	end	333	downstream	0	0	protein_coding	WBGene00015631	clec-89	1.88
chrI	4071244	4071466	4071688	4035702	4090884	+	center	8173	PeakInsideFeature	1	0.01	protein_coding	WBGene00006820	unc-89	1.44
chrI	4218251	4218416	4218580	4214294	4215768	-	start	2648	upstream	0	0	protein_coding	WBGene00015976	C18E3.9	1.71
chrI	4297721	4298156	4298590	4298184	4302243	+	start	28	overlapStart	0.47	0.11	protein_coding	WBGene00021629	scpl-3	1.96
chrI	4297721	4298156	4298590	4303930	4308244	+	start	5774	upstream	0	0	protein_coding	WBGene00021628	Y47D9A.1	1.41
chrI	4297721	4298156	4298590	4304156	4304260	+	start	6000	upstream	0	0	protein_coding	WBGene00303090	Y47D9A.7	1.79
chrI	4316196	4316782	4317369	4318033	4359080	+	start	1251	upstream	0	0	protein_coding	WBGene00000140	anc-1	1.75
chrI	4327565	4328018	4328470	4318033	4359080	+	start	9985	PeakInsideFeature	1	0.03	protein_coding	WBGene00000140	anc-1	1.67
chrI	4329865	4330506	4331148	4318033	4359080	+	center	8050	PeakInsideFeature	1	0.04	protein_coding	WBGene00000140	anc-1	1.7
chrI	4432879	4433556	4434233	4428467	4444342	-	center	2848	PeakInsideFeature	1	0.09	protein_coding	WBGene00016562	C41D11.3	1.52
chrI	4489305	4490305	4491305	4481203	4508930	+	center	4761	PeakInsideFeature	1	0.08	protein_coding	WBGene00020131	gcy-28	2.12
chrI	4563551	4564084	4564618	4557653	4563757	+	end	327	overlapEnd	0.2	0.04	protein_coding	WBGene00017010	D1007.15	1.44
chrI	4563551	4564084	4564618	4564035	4565976	+	start	49	overlapStart	0.55	0.31	protein_coding	WBGene00004113	pqn-24	1.47
chrI	4563551	4564084	4564618	4566495	4568385	+	start	2411	upstream	0	0	protein_coding	WBGene00017009	D1007.13	3.09
chrI	4653419	4654067	4654715	4653471	4660151	+	start	596	overlapStart	0.96	0.19	protein_coding	WBGene00015007	ain-2	2.41
chrI	4653419	4654067	4654715	4652145	4652906	-	start	1161	upstream	0	0	protein_coding	WBGene00015010	ptps-1	2.49
chrI	4653419	4654067	4654715	4648272	4650770	-	start	3297	upstream	0	0	protein_coding	WBGene00015009	B0041.5	2.11
chrI	4653419	4654067	4654715	4650731	4650763	-	start	3304	upstream	0	0	protein_coding	WBGene00303032	B0041.12	2.55
chrI	4689079	4689192	4689304	4685865	4698575	-	center	3028	PeakInsideFeature	1	0.02	protein_coding	WBGene00007053	chd-7	1.74
chrI	4700909	4701570	4702232	4685865	4698575	-	start	2995	upstream	0	0	protein_coding	WBGene00007053	chd-7	2.14
chrI	4700909	4701570	4702232	4704598	4705881	+	start	3028	upstream	0	0	protein_coding	WBGene00021112	W09C3.4	1.07
chrI	4700909	4701570	4702232	4706682	4708762	+	start	5112	upstream	0	0	protein_coding	WBGene00021111	W09C3.3	1.88
chrI	4725509	4725766	4726023	4724065	4726779	+	center	344	PeakInsideFeature	1	0.19	protein_coding	WBGene00015694	ugt-27	3.16
chrI	4725509	4725766	4726023	4727280	4730366	+	start	1514	upstream	0	0	protein_coding	WBGene00015693	ugt-28	1.12
chrI	4725509	4725766	4726023	4731603	4735276	+	start	5837	upstream	0	0	protein_coding	WBGene00015692	ugt-25	2.02
chrI	4746858	4747050	4747243	4747490	4759601	+	start	440	upstream	0	0	protein_coding	WBGene00015691	viln-1	1.87
chrI	4746858	4747050	4747243	4738171	4744321	-	start	2729	upstream	0	0	protein_coding	WBGene00002694	let-502	1.38
chrI	4785073	4786424	4787774	4773818	4788358	-	start	1934	PeakInsideFeature	1	0.19	protein_coding	WBGene00019771	M04F3.5	2.03
chrI	4785073	4786424	4787774	4789190	4789592	+	start	2766	upstream	0	0	protein_coding	WBGene00023067	rpl-41.1	2.04
chrI	4785073	4786424	4787774	4790292	4790649	+	start	3868	upstream	0	0	protein_coding	WBGene00023068	rpl-41.2	1.17
chrI	4935365	4935966	4936566	4934259	4949332	+	start	1707	PeakInsideFeature	1	0.08	protein_coding	WBGene00017885	dip-2	2.48
chrI	4939769	4941631	4943493	4934259	4949332	+	center	164	PeakInsideFeature	1	0.25	protein_coding	WBGene00017885	dip-2	1.6
chrI	4973998	4975396	4976793	4980307	4983958	+	start	4911	upstream	0	0	protein_coding	WBGene00004900	snf-1	2.74
chrI	4973998	4975396	4976793	4968007	4970245	-	start	5151	upstream	0	0	protein_coding	WBGene00021016	W03G9.5	1.05
chrI	5019827	5020382	5020937	5018770	5020166	-	start	216	overlapStart	0.31	0.25	protein_coding	WBGene00003934	pat-10	1.11
chrI	5019827	5020382	5020937	5020748	5023210	+	start	366	overlapStart	0.18	0.08	protein_coding	WBGene00016730	C46H11.6	2.45
chrI	5019827	5020382	5020937	5023889	5041149	+	start	3507	upstream	0	0	protein_coding	WBGene00002979	lfe-2	1.48
chrI	5019827	5020382	5020937	5014351	5016260	-	start	4122	upstream	0	0	protein_coding	WBGene00018791	F54C1.6	2.71
chrI	5056665	5057751	5058837	5058251	5068829	-	end	500	overlapEnd	0.27	0.06	protein_coding	WBGene00016735	fhod-1	1.19
chrI	5056665	5057751	5058837	5052529	5054960	-	start	2791	upstream	0	0	protein_coding	WBGene00016734	C46H11.10	1.24
chrI	5071968	5072472	5072977	5058251	5068829	-	start	3643	upstream	0	0	protein_coding	WBGene00016735	fhod-1	1.46
chrI	5086446	5087490	5088533	5086317	5093793	+	start	1173	PeakInsideFeature	1	0.28	protein_coding	WBGene00002213	kin-32	1.09
chrI	5086446	5087490	5088533	5079911	5082279	-	start	5211	upstream	0	0	protein_coding	WBGene00016258	vha-16	0.93
chrI	5128482	5129122	5129761	5127828	5129611	+	center	402	overlapEnd	0.89	0.64	protein_coding	WBGene00022458	prp-31	1.37
chrI	5128482	5129122	5129761	5129640	5131065	+	start	518	overlapStart	0.1	0.09	protein_coding	WBGene00022457	Y110A7A.7	2.47
chrI	5128482	5129122	5129761	5123916	5127199	-	start	1923	upstream	0	0	protein_coding	WBGene00003132	mat-1	1.57
chrI	5128482	5129122	5129761	5131288	5134101	+	start	2166	upstream	0	0	protein_coding	WBGene00022456	pfkb-1.1	1.89
chrI	5128482	5129122	5129761	5134709	5137971	+	start	5587	upstream	0	0	protein_coding	WBGene00003475	mtm-1	3.05
chrI	5130328	5130638	5130947	5129640	5131065	+	center	285	PeakInsideFeature	1	0.44	protein_coding	WBGene00022457	Y110A7A.7	1.56
chrI	5130328	5130638	5130947	5131288	5134101	+	start	650	upstream	0	0	protein_coding	WBGene00022456	pfkb-1.1	2.72
chrI	5130328	5130638	5130947	5123916	5127199	-	start	3439	upstream	0	0	protein_coding	WBGene00003132	mat-1	2.03
chrI	5130328	5130638	5130947	5134709	5137971	+	start	4071	upstream	0	0	protein_coding	WBGene00003475	mtm-1	1.64
chrI	5138867	5140322	5141776	5138256	5139382	+	end	940	overlapEnd	0.18	0.46	protein_coding	WBGene00022455	tyms-1	1.85
chrI	5138867	5140322	5141776	5141675	5149226	+	start	1353	overlapStart	0.04	0.02	protein_coding	WBGene00006797	unc-63	1.52
chrI	5188681	5189261	5189841	5186926	5188995	+	end	266	overlapEnd	0.28	0.16	protein_coding	WBGene00000272	bro-1	2.46
chrI	5188681	5189261	5189841	5190142	5195243	+	start	881	upstream	0	0	protein_coding	WBGene00018908	fncm-1	2.13
chrI	5238288	5238522	5238757	5230549	5242607	-	center	1944	PeakInsideFeature	1	0.04	protein_coding	WBGene00016330	C32E12.4	3.17
chrI	5238288	5238522	5238757	5244283	5245402	+	start	5761	upstream	0	0	protein_coding	WBGene00015092	mrpl-47	2.05
chrI	5293374	5294284	5295195	5284062	5291604	-	start	2680	upstream	0	0	protein_coding	WBGene00001333	erm-1	1.05
chrI	5311331	5312954	5314576	5314333	5314606	+	start	1379	overlapStart	0.08	0.9	protein_coding	WBGene00018596	F48C1.3	1.41
chrI	5311331	5312954	5314576	5300901	5317392	-	center	3807	PeakInsideFeature	1	0.2	protein_coding	WBGene00002717	let-526	1.29
chrI	5314766	5315851	5316936	5300901	5317392	-	start	1541	PeakInsideFeature	1	0.14	protein_coding	WBGene00002717	let-526	2.9
chrI	5314766	5315851	5316936	5319720	5321117	+	start	3869	upstream	0	0	protein_coding	WBGene00018595	fbxa-145	1.83
chrI	5388821	5390463	5392105	5384639	5385737	-	start	4726	upstream	0	0	protein_coding	WBGene00016042	C24A11.5	1.71
chrI	5388821	5390463	5392105	5372854	5384508	-	start	5955	upstream	0	0	protein_coding	WBGene00004131	pqn-44	2.93
chrI	5409390	5410024	5410659	5402889	5408344	-	start	1680	upstream	0	0	protein_coding	WBGene00001491	frm-4	2.04
chrI	5502136	5502687	5503238	5497679	5505447	+	center	1124	PeakInsideFeature	1	0.15	protein_coding	WBGene00015632	C09D4.1	1.89
chrI	5535454	5535862	5536270	5530618	5533710	-	start	2152	upstream	0	0	protein_coding	WBGene00019082	pup-3	2.34
chrI	5586428	5587002	5587577	5583407	5607529	-	end	3595	PeakInsideFeature	1	0.05	protein_coding	WBGene00006508	tns-1	2.29
chrI	5599073	5600032	5600990	5583407	5607529	-	center	4564	PeakInsideFeature	1	0.08	protein_coding	WBGene00006508	tns-1	1.34
chrI	5770017	5770366	5770715	5768919	5773627	+	center	907	PeakInsideFeature	1	0.15	protein_coding	WBGene00020693	lron-8	1.09
chrI	5770017	5770366	5770715	5774585	5775610	+	start	4219	upstream	0	0	protein_coding	WBGene00001856	hil-5	2.38
chrI	5770017	5770366	5770715	5776154	5788610	+	start	5788	upstream	0	0	protein_coding	WBGene00004393	rnt-1	1.97
chrI	5775488	5775852	5776216	5774585	5775610	+	end	242	overlapEnd	0.17	0.12	protein_coding	WBGene00001856	hil-5	2.21
chrI	5775488	5775852	5776216	5776154	5788610	+	start	302	overlapStart	0.09	0.01	protein_coding	WBGene00004393	rnt-1	2.18
chrI	5886613	5887866	5889120	5886613	5895970	+	start	1253	overlapStart	1	0.27	protein_coding	WBGene00003996	pgp-2	1
chrI	5894814	5895447	5896080	5886613	5895970	+	end	523	overlapEnd	0.92	0.13	protein_coding	WBGene00003996	pgp-2	1.46
chrI	5894814	5895447	5896080	5896618	5897405	+	start	1171	upstream	0	0	protein_coding	WBGene00016420	C34G6.3	1.09
chrI	5894814	5895447	5896080	5898303	5902112	+	start	2856	upstream	0	0	protein_coding	WBGene00016419	tyr-4	1.49
chrI	5977484	5978430	5979376	5967250	5973320	-	start	5110	upstream	0	0	protein_coding	WBGene00000232	avr-14	1.34
chrI	5997050	5997464	5997877	5992661	6003363	-	center	548	PeakInsideFeature	1	0.08	protein_coding	WBGene00006823	unc-94	1.17
chrI	6074823	6075006	6075188	6070236	6078895	-	center	440	PeakInsideFeature	1	0.05	protein_coding	WBGene00022750	ZK484.4	2.12
chrI	6074823	6075006	6075188	6068526	6070122	-	start	4884	upstream	0	0	protein_coding	WBGene00022749	ZK484.3	2.93
chrI	6116009	6117408	6118806	6122590	6126851	+	start	5182	upstream	0	0	protein_coding	WBGene00020838	trak-1	1.41
chrI	6124447	6124758	6125068	6122590	6126851	+	center	37	PeakInsideFeature	1	0.15	protein_coding	WBGene00020838	trak-1	1.42
chrI	6156564	6156908	6157253	6157473	6159264	-	end	565	downstream	0	0	protein_coding	WBGene00020380	T09B4.6	2.01
chrI	6156564	6156908	6157253	6154075	6157438	+	end	530	PeakInsideFeature	1	0.21	protein_coding	WBGene00020379	T09B4.5	1.17
chrI	6171056	6172436	6173816	6176252	6178057	+	start	3816	upstream	0	0	protein_coding	WBGene00020377	T09B4.3	1.54
chrI	6171056	6172436	6173816	6164719	6166539	-	start	5897	upstream	0	0	protein_coding	WBGene00020382	T09B4.8	1.76
chrI	6174367	6175102	6175837	6176252	6178057	+	start	1150	upstream	0	0	protein_coding	WBGene00020377	T09B4.3	2.34
chrI	6176466	6176726	6176986	6176252	6178057	+	center	428	PeakInsideFeature	1	0.29	protein_coding	WBGene00020377	T09B4.3	2.38
chrI	6336576	6337114	6337651	6342231	6356678	+	start	5117	upstream	0	0	protein_coding	WBGene00000254	bli-4	1.03
chrI	6373368	6373987	6374606	6369934	6386183	+	start	4053	PeakInsideFeature	1	0.08	protein_coding	WBGene00001596	gld-2	1.49
chrI	6458912	6459705	6460498	6460433	6464286	+	start	728	overlapStart	0.05	0.02	protein_coding	WBGene00019432	knl-2	2.04
chrI	6458912	6459705	6460498	6457061	6458479	-	start	1226	upstream	0	0	protein_coding	WBGene00004273	rab-10	1.25
chrI	6458912	6459705	6460498	6453875	6456984	-	start	2721	upstream	0	0	protein_coding	WBGene00020743	mam-8	1.06
chrI	6506756	6507228	6507701	6507894	6511630	+	start	666	upstream	0	0	protein_coding	WBGene00001627	gly-2	1.71
chrI	6506756	6507228	6507701	6502167	6503920	-	start	3308	upstream	0	0	protein_coding	WBGene00016946	C55B7.10	1.09
chrI	6572560	6572908	6573256	6569494	6572598	+	end	310	overlapEnd	0.06	0.02	protein_coding	WBGene00019001	ipgm-1	1.83
chrI	6572560	6572908	6573256	6574004	6585510	+	start	1096	upstream	0	0	protein_coding	WBGene00002783	let-607	1.48
chrI	6576600	6576948	6577295	6574004	6585510	+	center	2809	PeakInsideFeature	1	0.07	protein_coding	WBGene00002783	let-607	1.9
chrI	6745295	6746296	6747298	6745991	6753031	-	end	305	overlapEnd	0.66	0.19	protein_coding	WBGene00020935	fnci-1	1.29
chrI	6745295	6746296	6747298	6742293	6745341	-	start	955	overlapStart	0.03	0.02	protein_coding	WBGene00006773	unc-37	1.91
chrI	6768071	6769845	6771619	6761228	6767797	-	start	2048	upstream	0	0	protein_coding	WBGene00006819	unc-87	2.26
chrI	6880905	6882490	6884074	6877080	6888217	-	center	158	PeakInsideFeature	1	0.29	protein_coding	WBGene00006423	asd-2	1.6
chrI	7026459	7027597	7028735	7021946	7029076	+	end	1479	PeakInsideFeature	1	0.32	protein_coding	WBGene00008852	ubql-1	2.05
chrI	7026459	7027597	7028735	7015912	7021743	-	start	5854	upstream	0	0	protein_coding	WBGene00003964	pdi-3	1.45
chrI	7042374	7043080	7043785	7038900	7048832	+	center	786	PeakInsideFeature	1	0.15	protein_coding	WBGene00004773	sem-4	1.52
chrI	7054781	7056250	7057718	7053773	7056875	-	start	625	overlapStart	0.72	0.68	protein_coding	WBGene00012164	W01A8.2	1.29
chrI	7054781	7056250	7057718	7057170	7059351	+	start	920	overlapStart	0.19	0.26	protein_coding	WBGene00007024	plin-1	1.48
chrI	7054781	7056250	7057718	7053688	7054912	-	start	1338	overlapStart	0.05	0.11	protein_coding	WBGene00044988	W01A8.8	2.23
chrI	7058561	7059455	7060349	7057170	7059351	+	end	104	overlapEnd	0.45	0.37	protein_coding	WBGene00007024	plin-1	2.1
chrI	7058561	7059455	7060349	7053773	7056875	-	start	2580	upstream	0	0	protein_coding	WBGene00012164	W01A8.2	1.56
chrI	7058561	7059455	7060349	7053688	7054912	-	start	4543	upstream	0	0	protein_coding	WBGene00044988	W01A8.8	1.17
chrI	7058561	7059455	7060349	7065263	7067899	+	start	5808	upstream	0	0	protein_coding	WBGene00012165	cutl-6	1.96
chrI	7082869	7083862	7084854	7079868	7081520	-	start	2342	upstream	0	0	protein_coding	WBGene00009050	F22D6.2	1.26
chrI	7082869	7083862	7084854	7075918	7079566	-	start	4296	upstream	0	0	protein_coding	WBGene00002198	kin-14	1.73
chrI	7085706	7086068	7086430	7079868	7081520	-	start	4548	upstream	0	0	protein_coding	WBGene00009050	F22D6.2	3.2
chrI	7085706	7086068	7086430	7090623	7091371	+	start	4555	upstream	0	0	protein_coding	WBGene00009051	nduf-6	2.14
chrI	7128015	7129638	7131261	7122614	7128423	-	start	1215	overlapStart	0.13	0.08	protein_coding	WBGene00006753	unc-14	1.1
chrI	7128015	7129638	7131261	7132747	7134312	+	start	3109	upstream	0	0	protein_coding	WBGene00006394	taf-11.2	1.94
chrI	7147276	7148692	7150108	7140278	7147230	-	start	1462	upstream	0	0	protein_coding	WBGene00010427	hpo-11	1.97
chrI	7201014	7201465	7201916	7202242	7203533	-	end	777	downstream	0	0	protein_coding	WBGene00000637	col-61	1.07
chrI	7380584	7381077	7381570	7376604	7383197	-	center	1176	PeakInsideFeature	1	0.15	protein_coding	WBGene00006754	unc-15	2.26
chrI	7380584	7381077	7381570	7384398	7388792	+	start	3321	upstream	0	0	protein_coding	WBGene00007597	C15A11.2	0.99
chrI	7382991	7384630	7386269	7384398	7388792	+	start	232	overlapStart	0.58	0.43	protein_coding	WBGene00007597	C15A11.2	1.77
chrI	7382991	7384630	7386269	7376604	7383197	-	start	1433	overlapStart	0.07	0.04	protein_coding	WBGene00006754	unc-15	1.62
chrI	7408875	7409353	7409831	7404950	7408511	+	end	842	downstream	0	0	protein_coding	WBGene00007599	C15A11.7	1.83
chrI	7408875	7409353	7409831	7403291	7404374	-	start	4979	upstream	0	0	protein_coding	WBGene00000638	col-62	2.57
chrI	7473980	7475120	7476261	7472611	7476946	-	center	341	PeakInsideFeature	1	0.53	protein_coding	WBGene00012136	T28F4.1	1.47
chrI	7473980	7475120	7476261	7480108	7483392	+	start	4988	upstream	0	0	protein_coding	WBGene00012137	asic-2	2.16
chrI	7499215	7500186	7501157	7495437	7503577	+	center	679	PeakInsideFeature	1	0.24	protein_coding	WBGene00007042	pbrm-1	1.17
chrI	7499215	7500186	7501157	7486564	7494700	-	start	5486	upstream	0	0	protein_coding	WBGene00012139	T28F4.4	2.33
chrI	7499215	7500186	7501157	7505951	7506693	+	start	5765	upstream	0	0	protein_coding	WBGene00007740	C26C6.6	1.88
chrI	7506249	7507389	7508529	7505951	7506693	+	end	696	overlapEnd	0.2	0.6	protein_coding	WBGene00007740	C26C6.6	1.44
chrI	7506249	7507389	7508529	7508721	7512593	+	start	1332	upstream	0	0	protein_coding	WBGene00007741	glb-8	1.16
chrI	7506249	7507389	7508529	7503576	7505580	-	start	1809	upstream	0	0	protein_coding	WBGene00007742	C26C6.8	1.97
chrI	7518069	7518742	7519416	7522116	7526703	+	start	3374	upstream	0	0	protein_coding	WBGene00001648	goa-1	2
chrI	7518069	7518742	7519416	7514117	7515126	-	start	3616	upstream	0	0	protein_coding	WBGene00007743	C26C6.9	1.24
chrI	7518069	7518742	7519416	7512918	7513726	-	start	5016	upstream	0	0	protein_coding	WBGene00077553	C26C6.10	1.99
chrI	7552189	7552564	7552938	7552975	7554553	+	start	411	upstream	0	0	protein_coding	WBGene00012029	T25G3.1	2.79
chrI	7552189	7552564	7552938	7554855	7559916	+	start	2291	upstream	0	0	protein_coding	WBGene00000496	chs-1	1.11
chrI	7574090	7574444	7574797	7574195	7578564	+	start	249	overlapStart	0.86	0.14	protein_coding	WBGene00008412	D2030.2	1.23
chrI	7574090	7574444	7574797	7567775	7571250	-	start	3194	upstream	0	0	protein_coding	WBGene00008411	mans-1	2.01
chrI	7595290	7596142	7596994	7591288	7595198	+	end	944	downstream	0	0	protein_coding	WBGene00008418	D2030.8	1.93
chrI	7595290	7596142	7596994	7596507	7602203	+	start	365	overlapStart	0.29	0.09	protein_coding	WBGene00008419	wdr-23	1.21
chrI	7657727	7658931	7660135	7656978	7658291	-	start	640	overlapStart	0.24	0.43	protein_coding	WBGene00009142	F26A3.4	2.18
chrI	7657727	7658931	7660135	7650418	7656336	-	start	2595	upstream	0	0	protein_coding	WBGene00001214	ego-1	1.68
chrI	7663434	7663742	7664051	7667729	7669900	+	start	3987	upstream	0	0	protein_coding	WBGene00009143	F26A3.5	1.79
chrI	7663434	7663742	7664051	7656978	7658291	-	start	5451	upstream	0	0	protein_coding	WBGene00009142	F26A3.4	1
chrI	7664233	7664538	7664844	7667729	7669900	+	start	3191	upstream	0	0	protein_coding	WBGene00009143	F26A3.5	2.15
chrI	7707992	7709208	7710424	7704565	7707049	-	start	2159	upstream	0	0	protein_coding	WBGene00009188	lsy-22	1.82
chrI	7707992	7709208	7710424	7706962	7707024	-	start	2184	upstream	0	0	protein_coding	WBGene00303056	F27D4.12	1.7
chrI	7711365	7712782	7714200	7704565	7707049	-	start	5733	upstream	0	0	protein_coding	WBGene00009188	lsy-22	1.21
chrI	7711365	7712782	7714200	7706962	7707024	-	start	5758	upstream	0	0	protein_coding	WBGene00303056	F27D4.12	2.75
chrI	7715178	7715867	7716556	NA	NA	NA	NA	NA	NA	NA	NA	NA	NA	NA	2.09
chrI	7799064	7800079	7801094	7800458	7801822	-	end	379	overlapEnd	0.32	0.47	protein_coding	WBGene00003746	nlp-8	2.95
chrI	7801160	7801965	7802770	7800458	7801822	-	start	143	overlapStart	0.42	0.49	protein_coding	WBGene00003746	nlp-8	0.94
chrI	7865525	7867544	7869562	7867577	7867918	-	end	33	FeatureInsidePeak	0.09	1	protein_coding	WBGene00011234	R11A5.6	1.25
chrI	7865525	7867544	7869562	7866136	7872080	+	start	1408	overlapStart	0.85	0.58	protein_coding	WBGene00011232	pck-2	2.67
chrI	7865525	7867544	7869562	7862736	7863553	-	start	3991	upstream	0	0	protein_coding	WBGene00011231	R11A5.3	2.88
chrI	7927490	7927858	7928226	7926623	7934577	-	end	1235	PeakInsideFeature	1	0.1	protein_coding	WBGene00003777	nmy-2	2.34
chrI	7927490	7927858	7928226	7918443	7926338	-	start	1520	upstream	0	0	protein_coding	WBGene00008990	smgl-1	1.46
chrI	7928385	7928899	7929413	7926623	7934577	-	center	1701	PeakInsideFeature	1	0.13	protein_coding	WBGene00003777	nmy-2	1.81
chrI	7928385	7928899	7929413	7918443	7926338	-	start	2561	upstream	0	0	protein_coding	WBGene00008990	smgl-1	1.27
chrI	7947961	7948360	7948759	7946186	7951593	-	center	529	PeakInsideFeature	1	0.15	protein_coding	WBGene00002179	jph-1	1.55
chrI	7951609	7951967	7952325	7946186	7951593	-	start	374	upstream	0	0	protein_coding	WBGene00002179	jph-1	1.83
chrI	7954569	7955003	7955437	7955977	7958505	-	end	974	downstream	0	0	protein_coding	WBGene00011918	T22C1.8	1.38
chrI	7954569	7955003	7955437	7946186	7951593	-	start	3410	upstream	0	0	protein_coding	WBGene00002179	jph-1	1.53
chrI	7954569	7955003	7955437	7958647	7960158	+	start	3644	upstream	0	0	protein_coding	WBGene00011919	T22C1.9	2.7
chrI	8116666	8116974	8117282	8109746	8119314	-	start	2340	PeakInsideFeature	1	0.07	protein_coding	WBGene00002999	lin-10	2
chrI	8130635	8130982	8131328	8125801	8130091	+	end	891	downstream	0	0	protein_coding	WBGene00003136	mau-2	1.75
chrI	8130635	8130982	8131328	8133891	8135051	+	start	2909	upstream	0	0	protein_coding	WBGene00012113	T28B8.1	2.59
chrI	8178066	8178456	8178845	8174888	8208740	+	start	3568	PeakInsideFeature	1	0.03	protein_coding	WBGene00008570	kcnl-2	2.85
chrI	8284277	8284701	8285125	8281969	8284460	+	end	241	overlapEnd	0.22	0.08	protein_coding	WBGene00011345	dma-1	1.92
chrI	8284277	8284701	8285125	8275611	8288124	-	center	2833	PeakInsideFeature	1	0.07	protein_coding	WBGene00011344	T01G9.2	1.9
chrI	8310109	8311112	8312114	8296917	8307566	-	start	3546	upstream	0	0	protein_coding	WBGene00009920	abts-1	1.21
chrI	8382032	8382694	8383355	8377601	8392768	-	center	2490	PeakInsideFeature	1	0.09	protein_coding	WBGene00011827	T19A6.1	2.86
chrI	8382032	8382694	8383355	8384931	8387039	+	start	2237	upstream	0	0	protein_coding	WBGene00008890	ser-5	1.72
chrI	8411446	8412402	8413359	8413253	8416195	+	start	851	overlapStart	0.06	0.04	protein_coding	WBGene00008531	F02E9.7	0.99
chrI	8411446	8412402	8413359	8407802	8410804	-	start	1598	upstream	0	0	protein_coding	WBGene00003014	lin-28	1.83
chrI	8411446	8412402	8413359	8416831	8425042	+	start	4429	upstream	0	0	protein_coding	WBGene00004117	sin-3	1.69
chrI	8411446	8412402	8413359	8417124	8435811	+	start	4722	upstream	0	0	protein_coding	WBGene00004931	sod-2	3.54
chrI	8458580	8459035	8459490	8460225	8463015	+	start	1190	upstream	0	0	protein_coding	WBGene00006844	unc-120	1.26
chrI	8761371	8761837	8762303	8762986	8765633	+	start	1149	upstream	0	0	protein_coding	WBGene00003052	lmn-1	1.79
chrI	8761371	8761837	8762303	8759204	8759788	-	start	2049	upstream	0	0	protein_coding	WBGene00006574	tin-13	1.91
chrI	8761371	8761837	8762303	8758156	8759032	-	start	2805	upstream	0	0	protein_coding	WBGene00008440	DY3.8	1.75
chrI	8761371	8761837	8762303	8755846	8757603	-	start	4234	upstream	0	0	protein_coding	WBGene00007978	C36B1.11	1.43
chrI	8857836	8857976	8858117	8853686	8861274	-	center	496	PeakInsideFeature	1	0.04	protein_coding	WBGene00010137	ztf-26	1.46
chrI	8859737	8860224	8860710	8853686	8861274	-	start	1050	PeakInsideFeature	1	0.13	protein_coding	WBGene00010137	ztf-26	2.78
chrI	8865361	8865533	8865705	8863996	8865475	-	start	58	overlapStart	0.34	0.08	protein_coding	WBGene00219283	F55H12.7	1.61
chrI	8865361	8865533	8865705	8866907	8868293	+	start	1374	upstream	0	0	protein_coding	WBGene00010133	F55H12.2	1.54
chrI	8865361	8865533	8865705	8869709	8871698	+	start	4176	upstream	0	0	protein_coding	WBGene00010136	F55H12.5	2.86
chrI	8865361	8865533	8865705	8853686	8861274	-	start	4259	upstream	0	0	protein_coding	WBGene00010137	ztf-26	1.3
chrI	9016040	9016374	9016709	9016755	9017994	+	start	381	upstream	0	0	protein_coding	WBGene00009476	F36F2.2	1.29
chrI	9016040	9016374	9016709	9015357	9015711	-	start	663	upstream	0	0	protein_coding	WBGene00009481	F36F2.8	2.46
chrI	9016040	9016374	9016709	9018623	9020304	+	start	2249	upstream	0	0	protein_coding	WBGene00009475	F36F2.1	1.53
chrI	9016040	9016374	9016709	9009260	9013885	-	start	2489	upstream	0	0	protein_coding	WBGene00009477	rbpl-1	1.83
chrI	9016040	9016374	9016709	9020945	9025553	+	start	4571	upstream	0	0	protein_coding	WBGene00006525	tax-2	1.33
chrI	9018873	9019744	9020615	9018623	9020304	+	center	280	overlapEnd	0.83	0.86	protein_coding	WBGene00009475	F36F2.1	2.28
chrI	9018873	9019744	9020615	9020945	9025553	+	start	1201	upstream	0	0	protein_coding	WBGene00006525	tax-2	1.88
chrI	9018873	9019744	9020615	9015357	9015711	-	start	4033	upstream	0	0	protein_coding	WBGene00009481	F36F2.8	2.09
chrI	9018873	9019744	9020615	9009260	9013885	-	start	5859	upstream	0	0	protein_coding	WBGene00009477	rbpl-1	1.35
chrI	9095017	9095696	9096376	9095957	9100862	+	start	261	overlapStart	0.31	0.09	protein_coding	WBGene00003182	mef-2	1.23
chrI	9114707	9116378	9118048	9118115	9122398	+	start	1737	upstream	0	0	protein_coding	WBGene00014115	gld-4	1.03
chrI	9114707	9116378	9118048	9108173	9110918	-	start	5460	upstream	0	0	protein_coding	WBGene00012376	nduf-7	1.84
chrI	9187409	9188068	9188728	9181819	9220766	-	end	6249	PeakInsideFeature	1	0.04	protein_coding	WBGene00006407	lim-9	1.92
chrI	9198916	9199990	9201064	9181819	9220766	-	center	1302	PeakInsideFeature	1	0.06	protein_coding	WBGene00006407	lim-9	3.5
chrI	9372029	9372932	9373834	9364099	9389982	-	center	4108	PeakInsideFeature	1	0.07	protein_coding	WBGene00008878	ppfr-1	2.02
chrI	9374475	9375488	9376502	9364099	9389982	-	center	1552	PeakInsideFeature	1	0.08	protein_coding	WBGene00008878	ppfr-1	1.29
chrI	9380940	9382242	9383544	9364099	9389982	-	center	5201	PeakInsideFeature	1	0.11	protein_coding	WBGene00008878	ppfr-1	1.96
chrI	9448176	9448500	9448825	9441010	9450731	-	start	2231	PeakInsideFeature	1	0.07	protein_coding	WBGene00003172	mec-8	2.46
chrI	9448941	9449697	9450453	9441010	9450731	-	start	1034	PeakInsideFeature	1	0.16	protein_coding	WBGene00003172	mec-8	1.86
chrI	9470974	9471366	9471757	9469704	9470633	+	end	733	downstream	0	0	protein_coding	WBGene00004808	skr-2	1.24
chrI	9470974	9471366	9471757	9471341	9472642	+	start	25	overlapStart	0.54	0.32	protein_coding	WBGene00004807	skr-1	3.4
chrI	9470974	9471366	9471757	9476597	9477181	+	start	5231	upstream	0	0	protein_coding	WBGene00045473	F30A10.14	1.21
chrI	9474437	9474879	9475321	9472642	9474794	-	start	85	overlapStart	0.41	0.17	protein_coding	WBGene00009260	calm-1	1.71
chrI	9474437	9474879	9475321	9476597	9477181	+	start	1718	upstream	0	0	protein_coding	WBGene00045473	F30A10.14	1.26
chrI	9474437	9474879	9475321	9477478	9478098	+	start	2599	upstream	0	0	protein_coding	WBGene00009268	F30A10.11	2.17
chrI	9480499	9480836	9481174	9479101	9480774	-	start	62	overlapStart	0.41	0.17	protein_coding	WBGene00009261	F30A10.2	1.15
chrI	9480499	9480836	9481174	9481629	9482275	+	start	793	upstream	0	0	protein_coding	WBGene00009269	F30A10.12	1.19
chrI	9480499	9480836	9481174	9478470	9479091	-	start	1745	upstream	0	0	protein_coding	WBGene00044680	F30A10.13	2.1
chrI	9480499	9480836	9481174	9482785	9483517	+	start	1949	upstream	0	0	protein_coding	WBGene00195244	F30A10.15	2.11
chrI	9480499	9480836	9481174	9483810	9486540	+	start	2974	upstream	0	0	protein_coding	WBGene00009263	F30A10.4	1.75
chrI	9497177	9497446	9497716	9492615	9494589	-	start	2857	upstream	0	0	protein_coding	WBGene00009262	F30A10.3	1.92
chrI	9497177	9497446	9497716	9501268	9505173	+	start	3822	upstream	0	0	protein_coding	WBGene00006062	stn-1	2.77
chrI	9499666	9500530	9501395	9501268	9505173	+	start	738	overlapStart	0.08	0.04	protein_coding	WBGene00006062	stn-1	3.07
chrI	9499666	9500530	9501395	9492615	9494589	-	start	5941	upstream	0	0	protein_coding	WBGene00009262	F30A10.3	1.67
chrI	9515518	9516407	9517296	9517026	9518736	-	end	619	overlapEnd	0.16	0.16	protein_coding	WBGene00008061	C41G7.3	1.44
chrI	9515518	9516407	9517296	9515002	9516776	-	start	369	overlapStart	0.71	0.71	protein_coding	WBGene00077771	C41G7.9	1.91
chrI	9515518	9516407	9517296	9519244	9521275	+	start	2837	upstream	0	0	protein_coding	WBGene00008062	set-32	1.73
chrI	9515518	9516407	9517296	9511181	9512236	-	start	4171	upstream	0	0	protein_coding	WBGene00004887	smn-1	1.9
chrI	9547506	9548159	9548812	9544733	9558096	+	center	3255	PeakInsideFeature	1	0.1	protein_coding	WBGene00007985	swah-1	1.3
chrI	9550399	9551138	9551876	9544733	9558096	+	center	276	PeakInsideFeature	1	0.12	protein_coding	WBGene00007985	swah-1	1.16
chrI	9684907	9685260	9685613	9685398	9688653	+	start	138	overlapStart	0.31	0.07	protein_coding	WBGene00002069	ikb-1	1.51
chrI	9684907	9685260	9685613	9689185	9690084	+	start	3925	upstream	0	0	protein_coding	WBGene00004426	rpl-14	1.34
chrI	9702543	9702994	9703445	9704870	9705420	+	start	1876	upstream	0	0	protein_coding	WBGene00219286	C04F12.16	2.22
chrI	9702543	9702994	9703445	9697237	9699561	-	start	3433	upstream	0	0	protein_coding	WBGene00007302	C04F12.8	1.75
chrI	9721679	9722178	9722678	9722550	9726282	+	start	372	overlapStart	0.13	0.04	protein_coding	WBGene00001145	eat-16	1.12
chrI	9721679	9722178	9722678	9715321	9728108	-	center	463	PeakInsideFeature	1	0.08	protein_coding	WBGene00007620	ocrl-1	2.03
chrI	9721679	9722178	9722678	9727169	9728034	+	start	4991	upstream	0	0	protein_coding	WBGene00000430	ceh-5	2.54
chrI	9724708	9725208	9725708	9722550	9726282	+	center	792	PeakInsideFeature	1	0.27	protein_coding	WBGene00001145	eat-16	1.08
chrI	9724708	9725208	9725708	9715321	9728108	-	start	2900	PeakInsideFeature	1	0.08	protein_coding	WBGene00007620	ocrl-1	2.26
chrI	9724708	9725208	9725708	9727169	9728034	+	start	1961	upstream	0	0	protein_coding	WBGene00000430	ceh-5	2.45
chrI	9739398	9740059	9740720	9737823	9744190	+	center	947	PeakInsideFeature	1	0.21	protein_coding	WBGene00001582	gfi-2	1.3
chrI	9739398	9740059	9740720	9744242	9745990	+	start	4183	upstream	0	0	protein_coding	WBGene00010487	K02A11.2	1.06
chrI	9786101	9786304	9786507	9785778	9787624	-	center	397	PeakInsideFeature	1	0.22	protein_coding	WBGene00006528	tba-1	1.68
chrI	9786101	9786304	9786507	9781338	9785722	-	start	582	upstream	0	0	protein_coding	WBGene00009163	drsh-1	1.88
chrI	9786101	9786304	9786507	9788749	9790050	+	start	2445	upstream	0	0	protein_coding	WBGene00000371	cox-5B	1.39
chrI	9815810	9816131	9816452	9813034	9823448	-	center	2110	PeakInsideFeature	1	0.07	protein_coding	WBGene00009408	F35C12.3	1.03
chrI	9838744	9839106	9839467	9839598	9844809	+	start	492	upstream	0	0	protein_coding	WBGene00003652	nhr-62	2.07
chrI	9846024	9846388	9846753	9847406	9850082	+	start	1018	upstream	0	0	protein_coding	WBGene00006978	zig-1	2.89
chrI	9852379	9854126	9855873	9853658	9863492	+	start	468	overlapStart	0.64	0.23	protein_coding	WBGene00010731	K10C3.4	1.2
chrI	9852379	9854126	9855873	9850020	9851791	-	start	2335	upstream	0	0	protein_coding	WBGene00010730	ensa-1	2.35
chrI	9857664	9858174	9858683	9853658	9863492	+	center	401	PeakInsideFeature	1	0.11	protein_coding	WBGene00010731	K10C3.4	2.1
chrI	9857664	9858174	9858683	9863588	9869055	+	start	5414	upstream	0	0	protein_coding	WBGene00010732	K10C3.5	1.59
chrI	9882130	9882702	9883273	9879183	9881504	-	start	1198	upstream	0	0	protein_coding	WBGene00003659	nhr-69	1.83
chrI	9882130	9882702	9883273	9886200	9888154	+	start	3498	upstream	0	0	protein_coding	WBGene00003524	nas-5	1.71
chrI	9883512	9883745	9883978	9879183	9881504	-	start	2241	upstream	0	0	protein_coding	WBGene00003659	nhr-69	1.2
chrI	9883512	9883745	9883978	9886200	9888154	+	start	2455	upstream	0	0	protein_coding	WBGene00003524	nas-5	2.27
chrI	9943764	9945106	9946449	9947812	9953387	+	start	2706	upstream	0	0	protein_coding	WBGene00005023	sqv-5	2.17
chrI	9943764	9945106	9946449	9947839	9948197	+	start	2733	upstream	0	0	protein_coding	WBGene00303082	T24D1.7	1.78
chrI	9947301	9947850	9948400	9947839	9948197	+	start	11	FeatureInsidePeak	0.33	1	protein_coding	WBGene00303082	T24D1.7	1.54
chrI	9947301	9947850	9948400	9947812	9953387	+	start	38	overlapStart	0.54	0.11	protein_coding	WBGene00005023	sqv-5	1.24
chrI	9962417	9962973	9963529	9960370	9961973	-	start	1000	upstream	0	0	protein_coding	WBGene00007043	algn-10	1.77
chrI	9962417	9962973	9963529	9965580	9970037	+	start	2607	upstream	0	0	protein_coding	WBGene00003397	mom-5	1.41
chrI	9962417	9962973	9963529	9958782	9960155	-	start	2818	upstream	0	0	protein_coding	WBGene00011986	T24D1.3	2.37
chrI	9962417	9962973	9963529	9956150	9958357	-	start	4616	upstream	0	0	protein_coding	WBGene00011988	har-2	1.54
chrI	10003221	10004059	10004897	9994731	9999928	-	start	4131	upstream	0	0	protein_coding	WBGene00000476	cfi-1	4.02
chrI	10012995	10013588	10014181	10014547	10015495	+	start	959	upstream	0	0	protein_coding	WBGene00007274	C03C11.1	1.24
chrI	10012995	10013588	10014181	10016778	10018114	+	start	3190	upstream	0	0	protein_coding	WBGene00001483	fog-3	2.48
chrI	10035300	10036379	10037458	10030174	10046760	+	center	2088	PeakInsideFeature	1	0.14	protein_coding	WBGene00008665	ercc-1	0.95
chrI	10035300	10036379	10037458	10033461	10034816	-	start	1563	upstream	0	0	protein_coding	WBGene00003564	ncs-2	1.67
chrI	10039105	10039437	10039769	10030174	10046760	+	center	970	PeakInsideFeature	1	0.05	protein_coding	WBGene00008665	ercc-1	1.39
chrI	10039105	10039437	10039769	10033461	10034816	-	start	4621	upstream	0	0	protein_coding	WBGene00003564	ncs-2	1.3
chrI	10064948	10065822	10066697	10050691	10062026	-	start	3796	upstream	0	0	protein_coding	WBGene00008666	F10G8.8	2.31
chrI	10074025	10074616	10075208	10072578	10074399	-	start	217	overlapStart	0.32	0.21	protein_coding	WBGene00007159	B0379.7	1.24
chrI	10074025	10074616	10075208	10074952	10077749	+	start	336	overlapStart	0.22	0.1	protein_coding	WBGene00007155	B0379.1	1.06
chrI	10074025	10074616	10075208	10070923	10071900	-	start	2716	upstream	0	0	protein_coding	WBGene00007156	B0379.2	1.27
chrI	10074025	10074616	10075208	10080159	10085777	+	start	5543	upstream	0	0	protein_coding	WBGene00003508	mut-16	1.29
chrI	10090668	10091344	10092020	10085713	10102012	-	center	2518	PeakInsideFeature	1	0.09	protein_coding	WBGene00007054	scpl-1	1.35
chrI	10090668	10091344	10092020	10097317	10097777	+	start	5973	upstream	0	0	protein_coding	WBGene00007158	B0379.6	1.32
chrI	10102373	10103454	10104534	10085713	10102012	-	start	1442	upstream	0	0	protein_coding	WBGene00007054	scpl-1	2.9
chrI	10104604	10105818	10107032	10085713	10102012	-	start	3806	upstream	0	0	protein_coding	WBGene00007054	scpl-1	1.41
chrI	10104604	10105818	10107032	10110982	10111916	+	start	5164	upstream	0	0	protein_coding	WBGene00013699	Y106G6D.2	1.16
chrI	10108171	10108452	10108733	10107393	10109000	-	center	255	PeakInsideFeature	1	0.35	protein_coding	WBGene00013698	Y106G6D.1	1.98
chrI	10108171	10108452	10108733	10110982	10111916	+	start	2530	upstream	0	0	protein_coding	WBGene00013699	Y106G6D.2	1.63
chrI	10232516	10233304	10234092	10227210	10231214	-	start	2090	upstream	0	0	protein_coding	WBGene00013709	csnk-1	3.71
chrI	10281645	10282152	10282660	10264314	10279234	-	start	2918	upstream	0	0	protein_coding	WBGene00013859	ZC247.1	2.37
chrI	10435687	10436068	10436450	10436895	10437708	-	end	827	downstream	0	0	protein_coding	WBGene00013717	madf-10	1.78
chrI	10435687	10436068	10436450	10432815	10435882	-	start	186	overlapStart	0.26	0.07	protein_coding	WBGene00003902	pab-1	2.29
chrI	10435687	10436068	10436450	10436254	10436884	+	start	186	overlapStart	0.26	0.32	protein_coding	WBGene00004444	rpl-30	2.99
chrI	10437755	10438288	10438822	10438075	10443563	-	end	213	overlapEnd	0.71	0.14	protein_coding	WBGene00013718	pdpr-1	1.7
chrI	10437755	10438288	10438822	10436895	10437708	-	start	580	upstream	0	0	protein_coding	WBGene00013717	madf-10	1.27
chrI	10437755	10438288	10438822	10432815	10435882	-	start	2406	upstream	0	0	protein_coding	WBGene00003902	pab-1	2
chrI	10490050	10490596	10491141	10479283	10484969	-	start	5627	upstream	0	0	protein_coding	WBGene00009507	mus-101	1.22
chrI	10492533	10492909	10493285	NA	NA	NA	NA	NA	NA	NA	NA	NA	NA	NA	3.07
chrI	10516735	10517074	10517414	10517324	10518055	-	end	250	overlapEnd	0.14	0.13	protein_coding	WBGene00003742	nlp-4	1.71
chrI	10516735	10517074	10517414	10516036	10516432	-	start	642	upstream	0	0	protein_coding	WBGene00206464	F59C6.18	2.32
chrI	10516735	10517074	10517414	10518379	10519263	+	start	1305	upstream	0	0	protein_coding	WBGene00010325	exos-3	1.12
chrI	10516735	10517074	10517414	10507000	10515506	-	start	1568	upstream	0	0	protein_coding	WBGene00000492	che-13	2.73
chrI	10516735	10517074	10517414	10519360	10520761	+	start	2286	upstream	0	0	protein_coding	WBGene00010326	F59C6.5	1.97
chrI	10516735	10517074	10517414	10520863	10521986	+	start	3789	upstream	0	0	protein_coding	WBGene00044251	F59C6.12	2.45
chrI	10516735	10517074	10517414	10522091	10523996	+	start	5017	upstream	0	0	protein_coding	WBGene00010323	dhhc-12	2.74
chrI	10520247	10520413	10520579	10519360	10520761	+	end	348	PeakInsideFeature	1	0.24	protein_coding	WBGene00010326	F59C6.5	2.22
chrI	10520247	10520413	10520579	10520863	10521986	+	start	450	upstream	0	0	protein_coding	WBGene00044251	F59C6.12	1.41
chrI	10520247	10520413	10520579	10522091	10523996	+	start	1678	upstream	0	0	protein_coding	WBGene00010323	dhhc-12	1.23
chrI	10520247	10520413	10520579	10517324	10518055	-	start	2358	upstream	0	0	protein_coding	WBGene00003742	nlp-4	1.78
chrI	10520247	10520413	10520579	10516036	10516432	-	start	3981	upstream	0	0	protein_coding	WBGene00206464	F59C6.18	2.61
chrI	10520247	10520413	10520579	10524424	10525509	+	start	4011	upstream	0	0	protein_coding	WBGene00010324	F59C6.3	1.8
chrI	10520247	10520413	10520579	10507000	10515506	-	start	4907	upstream	0	0	protein_coding	WBGene00000492	che-13	2.04
chrI	10543379	10543514	10543649	10543024	10546435	+	start	490	PeakInsideFeature	1	0.08	protein_coding	WBGene00009116	snx-27	2.03
chrI	10543379	10543514	10543649	10547721	10549876	+	start	4207	upstream	0	0	protein_coding	WBGene00009117	F25H2.3	1.33
chrI	10543379	10543514	10543649	10536115	10538086	-	start	5428	upstream	0	0	protein_coding	WBGene00006578	tli-1	2.81
chrI	10559911	10560650	10561388	10558323	10560006	+	end	644	overlapEnd	0.07	0.06	protein_coding	WBGene00009121	F25H2.7	1.23
chrI	10559911	10560650	10561388	10562968	10564914	+	start	2318	upstream	0	0	protein_coding	WBGene00006720	ubc-25	1.52
chrI	10559911	10560650	10561388	10566350	10567300	+	start	5700	upstream	0	0	protein_coding	WBGene00003926	pas-5	2.43
chrI	10562089	10562710	10563331	10562968	10564914	+	start	258	overlapStart	0.3	0.19	protein_coding	WBGene00006720	ubc-25	1.98
chrI	10562089	10562710	10563331	10566350	10567300	+	start	3640	upstream	0	0	protein_coding	WBGene00003926	pas-5	2.33
chrI	10562089	10562710	10563331	10567894	10569019	+	start	5184	upstream	0	0	protein_coding	WBGene00004408	rla-0	2.18
chrI	10590322	10590588	10590853	10588177	10590464	+	end	124	overlapEnd	0.27	0.07	protein_coding	WBGene00003083	lst-1	1.66
chrI	10590322	10590588	10590853	10590678	10593972	+	start	90	overlapStart	0.33	0.06	protein_coding	WBGene00044070	set-18	1.91
chrI	10590322	10590588	10590853	10594474	10595487	+	start	3886	upstream	0	0	protein_coding	WBGene00206474	T22A3.12	2.72
chrI	10590322	10590588	10590853	10595545	10598490	+	start	4957	upstream	0	0	protein_coding	WBGene00011909	T22A3.6	1.49
chrI	10708202	10708416	10708629	10708363	10710376	+	start	53	overlapStart	0.63	0.14	protein_coding	WBGene00015024	B0205.10	1.73
chrI	10708202	10708416	10708629	10699562	10703801	-	start	4615	upstream	0	0	protein_coding	WBGene00016394	C34B2.9	2.06
chrI	10748439	10748738	10749036	10750343	10776700	+	start	1605	upstream	0	0	protein_coding	WBGene00000912	daf-16	1.42
chrI	10748439	10748738	10749036	10741368	10744445	-	start	4293	upstream	0	0	protein_coding	WBGene00015019	B0205.4	2.65
chrI	10754306	10754532	10754759	10750343	10776700	+	start	4189	PeakInsideFeature	1	0.02	protein_coding	WBGene00000912	daf-16	2.41
chrI	10760174	10761478	10762781	10750343	10776700	+	center	2043	PeakInsideFeature	1	0.1	protein_coding	WBGene00000912	daf-16	1.18
chrI	10766283	10767140	10767996	10750343	10776700	+	center	3618	PeakInsideFeature	1	0.07	protein_coding	WBGene00000912	daf-16	2.29
chrI	10768481	10769081	10769681	10750343	10776700	+	center	5559	PeakInsideFeature	1	0.05	protein_coding	WBGene00000912	daf-16	1.54
chrI	10866468	10866980	10867493	10867554	10868530	-	end	574	downstream	0	0	protein_coding	WBGene00044289	Y37F4.8	2.01
chrI	10866468	10866980	10867493	10863880	10866495	-	start	485	overlapStart	0.03	0.02	protein_coding	WBGene00021388	Y37F4.7	1.2
chrI	10866468	10866980	10867493	10861215	10863453	-	start	3527	upstream	0	0	protein_coding	WBGene00021386	Y37F4.5	2.96
chrI	11091488	11091894	11092301	11075758	11134667	-	center	13318	PeakInsideFeature	1	0.02	protein_coding	WBGene00001980	hmr-1	1.9
chrI	11293205	11293978	11294751	11294593	11297206	-	end	615	overlapEnd	0.11	0.07	protein_coding	WBGene00013180	cutl-10	1.16
chrI	11293205	11293978	11294751	11292662	11294197	-	start	219	overlapStart	0.65	0.65	protein_coding	WBGene00013181	Y53H1B.2	1.06
chrI	11521437	11522106	11522775	11517558	11526962	+	center	154	PeakInsideFeature	1	0.15	protein_coding	WBGene00009314	F32B4.4	2.14
chrI	11521437	11522106	11522775	11517748	11520660	-	start	1446	upstream	0	0	protein_coding	WBGene00009315	F32B4.5	1.54
chrI	11582378	11582604	11582829	11582743	11586069	-	end	139	overlapEnd	0.2	0.03	protein_coding	WBGene00004963	spe-9	2.14
chrI	11582378	11582604	11582829	11579861	11581986	-	start	618	upstream	0	0	protein_coding	WBGene00008858	pals-1	2.08
chrI	11582378	11582604	11582829	11585922	11587294	+	start	3318	upstream	0	0	protein_coding	WBGene00007639	C17D12.5	2.54
chrI	11582378	11582604	11582829	11572121	11577488	-	start	5116	upstream	0	0	protein_coding	WBGene00008856	F15D3.6	1.09
chrI	11778956	11779594	11780233	11747428	11792118	-	center	9821	PeakInsideFeature	1	0.03	protein_coding	WBGene00006876	vab-10	1.63
chrI	11793020	11793271	11793522	11747428	11792118	-	start	1153	upstream	0	0	protein_coding	WBGene00006876	vab-10	2.53
chrI	11860092	11860282	11860473	11851566	11868105	-	center	446	PeakInsideFeature	1	0.03	protein_coding	WBGene00000415	ced-1	1.22
chrI	11951775	11951895	11952015	11947001	11953126	+	end	1231	PeakInsideFeature	1	0.04	protein_coding	WBGene00011060	R06C1.6	1.07
chrI	11962987	11963169	11963351	11953512	11961984	-	start	1185	upstream	0	0	protein_coding	WBGene00002004	hsf-1	1.38
chrI	11993821	11994426	11995032	11998781	12002643	+	start	4355	upstream	0	0	protein_coding	WBGene00013136	Y53C10A.5	1.26
chrI	12164257	12164772	12165287	12165729	12168022	+	start	957	upstream	0	0	protein_coding	WBGene00011027	R05D7.2	2.15
chrI	12164257	12164772	12165287	12162399	12163703	-	start	1069	upstream	0	0	protein_coding	WBGene00011026	R05D7.1	1.57
chrI	12575124	12575949	12576774	12565804	12572801	-	start	3148	upstream	0	0	protein_coding	WBGene00001008	dlk-1	2.97
chrI	12815616	12815832	12816047	12815904	12816428	+	start	72	overlapStart	0.34	0.28	protein_coding	WBGene00012477	Y18D10A.4	1.71
chrI	12815616	12815832	12816047	12809999	12815641	-	start	191	overlapStart	0.06	0.01	protein_coding	WBGene00012476	Y18D10A.3	1.8
chrI	12815616	12815832	12816047	12819216	12825562	+	start	3384	upstream	0	0	protein_coding	WBGene00001746	gsk-3	2.87
chrI	12964589	12965148	12965707	12964674	12966876	-	end	474	overlapEnd	0.93	0.47	protein_coding	WBGene00006529	tba-2	3.2
chrI	12964589	12965148	12965707	12962042	12964579	-	start	569	upstream	0	0	protein_coding	WBGene00008131	C47B2.2	2.75
chrI	12964589	12965148	12965707	12960313	12961606	-	start	3542	upstream	0	0	protein_coding	WBGene00008130	fbxa-140	1.29
chrI	12964589	12965148	12965707	12968921	12970238	+	start	3773	upstream	0	0	protein_coding	WBGene00001234	eif-6	1.24
chrI	12964589	12965148	12965707	12958639	12959955	-	start	5193	upstream	0	0	protein_coding	WBGene00008569	fbxa-101	1.83
chrI	12964589	12965148	12965707	12971120	12972347	+	start	5972	upstream	0	0	protein_coding	WBGene00004196	prx-11	2.75
chrI	12973405	12973676	12973948	12975183	12978749	+	start	1507	upstream	0	0	protein_coding	WBGene00008132	gale-1	1.01
chrI	12973405	12973676	12973948	12978839	12982452	+	start	5163	upstream	0	0	protein_coding	WBGene00008133	efsc-1	2.44
chrI	12973405	12973676	12973948	12967216	12968280	-	start	5396	upstream	0	0	protein_coding	WBGene00003948	pbs-2	1.77
chrI	13035580	13036974	13038367	13033483	13045555	+	center	2545	PeakInsideFeature	1	0.24	protein_coding	WBGene00012274	W05B5.1	1.5
chrI	13278576	13278858	13279141	13277061	13280175	-	center	240	PeakInsideFeature	1	0.19	protein_coding	WBGene00010805	M01E5.2	2.29
chrI	13324607	13325024	13325441	13325230	13333508	+	start	206	overlapStart	0.26	0.03	protein_coding	WBGene00001555	gcy-35	1.47
chrI	13369435	13369922	13370408	13360401	13366888	-	start	3034	upstream	0	0	protein_coding	WBGene00012735	sptf-3	1.69
chrI	13652379	13652803	13653227	13652939	13653704	-	end	136	overlapEnd	0.34	0.38	protein_coding	WBGene00004445	rpl-31	1.01
chrI	13652379	13652803	13653227	13654009	13658167	+	start	1206	upstream	0	0	protein_coding	WBGene00012353	W09C5.7	1.48
chrI	13652379	13652803	13653227	13640297	13648405	-	start	4398	upstream	0	0	protein_coding	WBGene00012352	dkf-1	1.46
chrI	14028500	14029083	14029666	14028997	14029212	-	center	21	FeatureInsidePeak	0.19	1	protein_coding	WBGene00045396	ZC334.12	2.31
chrI	14167552	14168062	14168571	14163447	14168309	+	end	247	overlapEnd	0.75	0.16	protein_coding	WBGene00007991	C37A5.7	2.05
chrI	14167552	14168062	14168571	14171864	14172786	+	start	3802	upstream	0	0	protein_coding	WBGene00077520	C37A5.11	1.29
chrI	14244801	14245408	14246016	14246228	14247314	+	start	820	upstream	0	0	protein_coding	WBGene00008188	clec-115	1.48
chrI	14244801	14245408	14246016	14241898	14244452	-	start	956	upstream	0	0	protein_coding	WBGene00008191	C49A1.10	1.38
chrI	14244801	14245408	14246016	14251061	14252362	+	start	5653	upstream	0	0	protein_coding	WBGene00010576	clec-116	2.04
chrI	14319844	14320434	14321025	14319114	14319913	+	end	521	overlapEnd	0.06	0.09	protein_coding	WBGene00268216	F49B2.9	1.15
chrI	14319844	14320434	14321025	14322237	14328965	+	start	1803	upstream	0	0	protein_coding	WBGene00005078	src-2	2.53
chrI	14384172	14385588	14387005	14381344	14384737	-	start	851	overlapStart	0.2	0.17	protein_coding	WBGene00006824	unc-95	1.17
chrI	14384172	14385588	14387005	14390333	14400222	+	start	4745	upstream	0	0	protein_coding	WBGene00002977	lev-10	1.22
chrI	14619901	14620496	14621090	14621173	14631254	-	end	677	downstream	0	0	protein_coding	WBGene00002978	lev-11	1.41
chrI	14619901	14620496	14621090	14620388	14620632	-	center	14	FeatureInsidePeak	0.21	1	protein_coding	WBGene00044265	Y105E8B.11	2.94
chrI	14619901	14620496	14621090	14567169	14616524	-	start	3972	upstream	0	0	protein_coding	WBGene00013682	Y105E8A.25	2.53
chrI	14627486	14628218	14628949	14621173	14631254	-	center	2004	PeakInsideFeature	1	0.15	protein_coding	WBGene00002978	lev-11	1.1
chrI	14630765	14631854	14632943	14621173	14631254	-	start	600	overlapStart	0.23	0.05	protein_coding	WBGene00002978	lev-11	1.9
chrI	14766606	14766882	14767159	14760644	14768980	-	center	2070	PeakInsideFeature	1	0.07	protein_coding	WBGene00009558	F39B2.8	1.17
chrI	14804792	14805249	14805706	14807467	14815725	+	start	2218	upstream	0	0	protein_coding	WBGene00004889	smp-1	1.75
chrI	14805757	14807148	14808540	14807467	14815725	+	start	319	overlapStart	0.39	0.13	protein_coding	WBGene00004889	smp-1	2.1
chrI	14834574	14834918	14835263	14829667	14834839	-	start	79	overlapStart	0.39	0.06	protein_coding	WBGene00009304	eva-1	3.4
chrI	14834574	14834918	14835263	14838917	14839138	+	start	3999	upstream	0	0	protein_coding	WBGene00044245	F32A7.8	1.48
chrI	14834574	14834918	14835263	14839856	14843128	+	start	4938	upstream	0	0	protein_coding	WBGene00009305	F32A7.4	1.83
chrI	14842747	14843316	14843884	14839856	14843128	+	end	188	overlapEnd	0.34	0.12	protein_coding	WBGene00009305	F32A7.4	2.17
chrI	14842747	14843316	14843884	14846476	14850137	+	start	3160	upstream	0	0	protein_coding	WBGene00009306	maph-1.1	1.21
chrI	14854400	14855356	14856313	14855901	14863573	-	end	545	overlapEnd	0.22	0.06	protein_coding	WBGene00006789	unc-54	1.23
chrI	14854400	14855356	14856313	14852818	14854607	+	end	749	overlapEnd	0.11	0.12	protein_coding	WBGene00006272	str-245	1.28
chrI	14854400	14855356	14856313	14850054	14855827	-	start	471	overlapStart	0.75	0.25	protein_coding	WBGene00000088	aex-5	2.12
chrI	14862171	14862512	14862854	14855901	14863573	-	start	1061	PeakInsideFeature	1	0.09	protein_coding	WBGene00006789	unc-54	1.78
chrI	14862171	14862512	14862854	14867924	14871467	+	start	5412	upstream	0	0	protein_coding	WBGene00008695	F11C3.1	1.67
chrI	14863105	14863540	14863975	14855901	14863573	-	start	33	overlapStart	0.54	0.07	protein_coding	WBGene00006789	unc-54	1.06
chrI	14863105	14863540	14863975	14867924	14871467	+	start	4384	upstream	0	0	protein_coding	WBGene00008695	F11C3.1	1.45
chrI	14925472	14926185	14926898	14913623	14951924	+	center	6588	PeakInsideFeature	1	0.04	protein_coding	WBGene00002189	kin-1	3.5
chrI	14935315	14936400	14937486	14913623	14951924	+	center	3626	PeakInsideFeature	1	0.06	protein_coding	WBGene00002189	kin-1	1.99
chrI	14945454	14946142	14946831	14913623	14951924	+	end	5782	PeakInsideFeature	1	0.04	protein_coding	WBGene00002189	kin-1	2.47
chrI	14970508	14971376	14972243	14975419	14980586	+	start	4043	upstream	0	0	protein_coding	WBGene00013970	klu-1	1.06
chrI	14973344	14973478	14973613	14975419	14980586	+	start	1941	upstream	0	0	protein_coding	WBGene00013970	klu-1	1.16
chrII	1334	1644	1955	1848	4717	+	start	204	overlapStart	0.18	0.04	protein_coding	WBGene00007063	2L52.1	1.05
chrII	1334	1644	1955	6664	9486	+	start	5020	upstream	0	0	protein_coding	WBGene00015287	osta-1	1.11
chrII	158031	159998	161964	162374	170628	+	start	2376	upstream	0	0	protein_coding	WBGene00001340	etr-1	1.84
chrII	158031	159998	161964	154875	156043	-	start	3955	upstream	0	0	protein_coding	WBGene00020796	mrpl-28	1.53
chrII	163631	164218	164806	162374	170628	+	start	1844	PeakInsideFeature	1	0.15	protein_coding	WBGene00001340	etr-1	2.07
chrII	310808	311690	312571	309479	312210	-	start	520	overlapStart	0.8	0.52	protein_coding	WBGene00019282	mps-2	1.41
chrII	310808	311690	312571	307545	313969	+	center	933	PeakInsideFeature	1	0.28	protein_coding	WBGene00019279	K01A2.4	1.49
chrII	325409	326842	328275	326262	328224	+	center	401	FeatureInsidePeak	0.69	1	protein_coding	WBGene00019277	sgcb-1	1.54
chrII	325409	326842	328275	321442	323098	-	start	3744	upstream	0	0	protein_coding	WBGene00019284	K01A2.10	2.15
chrII	573947	574224	574501	574872	577732	-	end	648	downstream	0	0	protein_coding	WBGene00021096	W08F4.7	1.42
chrII	573947	574224	574501	569236	572110	-	start	2114	upstream	0	0	protein_coding	WBGene00021095	mlt-8	1.41
chrII	573947	574224	574501	567666	568876	-	start	5348	upstream	0	0	protein_coding	WBGene00021094	W08F4.5	0.99
chrII	716309	716638	716968	709381	723699	+	center	98	PeakInsideFeature	1	0.05	protein_coding	WBGene00020171	T02H6.1	1.89
chrII	904241	904896	905552	898043	901164	-	start	3732	upstream	0	0	protein_coding	WBGene00020311	T07D3.9	2.31
chrII	904241	904896	905552	909884	911592	+	start	4988	upstream	0	0	protein_coding	WBGene00019926	fbxc-27	1.2
chrII	1141886	1142052	1142217	1139277	1142360	-	start	308	PeakInsideFeature	1	0.11	protein_coding	WBGene00021105	W09B6.5	1.16
chrII	1141886	1142052	1142217	1136781	1152701	+	center	2689	PeakInsideFeature	1	0.03	protein_coding	WBGene00004076	pod-2	2.27
chrII	2685598	2686740	2687881	2684669	2686977	-	start	237	overlapStart	0.61	0.6	protein_coding	WBGene00006318	sup-9	1.71
chrII	2685598	2686740	2687881	2687625	2687888	+	start	885	overlapStart	0.12	0.98	protein_coding	WBGene00044364	nspf-1	1.3
chrII	2685598	2686740	2687881	2688916	2689179	+	start	2176	upstream	0	0	protein_coding	WBGene00044365	nspf-2	1.8
chrII	2685598	2686740	2687881	2683329	2684308	-	start	2432	upstream	0	0	protein_coding	WBGene00018022	ceh-87	1.25
chrII	2685598	2686740	2687881	2679163	2681218	-	start	5522	upstream	0	0	protein_coding	WBGene00018021	F34D6.1	1.46
chrII	2726441	2728300	2730158	2725608	2725661	-	start	2639	upstream	0	0	protein_coding	WBGene00303077	T05A8.11	2.59
chrII	2726441	2728300	2730158	2717522	2725541	-	start	2759	upstream	0	0	protein_coding	WBGene00020230	nep-2	1.54
chrII	2734694	2734946	2735199	2731319	2735250	-	start	304	PeakInsideFeature	1	0.13	protein_coding	WBGene00020231	T05A8.5	1.85
chrII	2734694	2734946	2735199	2736678	2737556	+	start	1732	upstream	0	0	protein_coding	WBGene00044367	T05A8.8	2.66
chrII	2987842	2988475	2989108	2988307	2991238	+	start	168	overlapStart	0.64	0.28	protein_coding	WBGene00019513	lido-7	1.46
chrII	2987842	2988475	2989108	2991613	2994313	+	start	3138	upstream	0	0	protein_coding	WBGene00019512	K08A2.2	1.94
chrII	2994863	2995658	2996452	2997021	3000653	+	start	1363	upstream	0	0	protein_coding	WBGene00019511	lido-8	1.25
chrII	2994863	2995658	2996452	3000768	3002411	+	start	5110	upstream	0	0	protein_coding	WBGene00016576	lido-9	1.62
chrII	3003665	3003911	3004157	3002513	3003827	+	end	84	overlapEnd	0.33	0.13	protein_coding	WBGene00016575	lido-10	2.11
chrII	3003665	3003911	3004157	3003969	3005573	+	start	58	overlapStart	0.39	0.12	protein_coding	WBGene00016574	lido-11	2.73
chrII	3003665	3003911	3004157	3005799	3007506	+	start	1888	upstream	0	0	protein_coding	WBGene00016573	lido-12	1.48
chrII	3003665	3003911	3004157	3008700	3009889	+	start	4789	upstream	0	0	protein_coding	WBGene00016578	sdz-5	1.9
chrII	3743339	3743938	3744536	3744477	3745910	-	end	539	overlapEnd	0.05	0.05	protein_coding	WBGene00086558	F12E12.12	2.1
chrII	3743339	3743938	3744536	3742465	3743819	-	start	119	overlapStart	0.41	0.36	protein_coding	WBGene00044811	F12E12.11	1.34
chrII	3897761	3898056	3898352	3898142	3899663	+	start	86	overlapStart	0.36	0.14	protein_coding	WBGene00018750	F53C3.6	1.36
chrII	3897761	3898056	3898352	3900788	3902773	+	start	2732	upstream	0	0	protein_coding	WBGene00018748	F53C3.4	2.44
chrII	3897761	3898056	3898352	3902860	3904794	+	start	4804	upstream	0	0	protein_coding	WBGene00018747	F53C3.3	1.67
chrII	4037660	4039200	4040739	4038868	4043070	+	start	332	overlapStart	0.61	0.45	protein_coding	WBGene00004135	pqn-48	1.29
chrII	4041291	4041938	4042584	4038868	4043070	+	center	969	PeakInsideFeature	1	0.31	protein_coding	WBGene00004135	pqn-48	1.66
chrII	4096865	4097216	4097566	4100788	4127849	+	start	3572	upstream	0	0	protein_coding	WBGene00006476	rhgf-2	1.24
chrII	4183264	4183938	4184612	4182625	4183545	+	end	393	overlapEnd	0.21	0.31	protein_coding	WBGene00271824	R03H10.11	3.24
chrII	4183264	4183938	4184612	4186666	4208499	+	start	2728	upstream	0	0	protein_coding	WBGene00006495	cpna-1	1.56
chrII	4183264	4183938	4184612	4177267	4178927	-	start	5011	upstream	0	0	protein_coding	WBGene00019859	R03H10.7	2.49
chrII	4208028	4208402	4208775	4186666	4208499	+	end	97	overlapEnd	0.64	0.03	protein_coding	WBGene00006495	cpna-1	2.31
chrII	4208028	4208402	4208775	4209738	4210066	+	start	1336	upstream	0	0	protein_coding	WBGene00017949	F31D5.6	2.63
chrII	4208028	4208402	4208775	4211425	4213335	+	start	3023	upstream	0	0	protein_coding	WBGene00206414	F31D5.7	2.59
chrII	4208028	4208402	4208775	4194945	4204147	-	start	4255	upstream	0	0	protein_coding	WBGene00017948	mth-1	1.43
chrII	4372223	4372754	4373285	4372740	4376742	-	end	14	overlapEnd	0.52	0.14	protein_coding	WBGene00003825	ntl-2	2.6
chrII	4372223	4372754	4373285	4369625	4372597	-	start	157	overlapStart	0.36	0.13	protein_coding	WBGene00015116	pacs-1	1.13
chrII	4372223	4372754	4373285	4375504	4386343	+	start	2750	upstream	0	0	protein_coding	WBGene00015115	B0286.1	1.23
chrII	4376340	4376810	4377280	4372740	4376742	-	start	68	overlapStart	0.43	0.11	protein_coding	WBGene00003825	ntl-2	1.23
chrII	4376340	4376810	4377280	4375504	4386343	+	start	1306	PeakInsideFeature	1	0.09	protein_coding	WBGene00015115	B0286.1	1.05
chrII	4376340	4376810	4377280	4369625	4372597	-	start	4213	upstream	0	0	protein_coding	WBGene00015116	pacs-1	1.02
chrII	4420190	4420387	4420584	4420255	4422319	+	start	132	overlapStart	0.84	0.16	protein_coding	WBGene00044063	bpnt-1	1.79
chrII	4420190	4420387	4420584	4425167	4432613	+	start	4780	upstream	0	0	protein_coding	WBGene00022739	toe-1	1.9
chrII	4424068	4424314	4424559	4422463	4424902	-	start	588	PeakInsideFeature	1	0.21	protein_coding	WBGene00022742	ZK430.7	1.24
chrII	4424068	4424314	4424559	4425167	4432613	+	start	853	upstream	0	0	protein_coding	WBGene00022739	toe-1	2.23
chrII	4510352	4510718	4511085	4512211	4516115	+	start	1493	upstream	0	0	protein_coding	WBGene00015135	cyp-23A1	1.33
chrII	4510352	4510718	4511085	4491152	4505147	-	start	5571	upstream	0	0	protein_coding	WBGene00020251	camt-1	1.1
chrII	4519247	4519874	4520502	4518560	4522523	+	center	667	PeakInsideFeature	1	0.32	protein_coding	WBGene00001948	hlh-1	2
chrII	4519247	4519874	4520502	4523622	4524589	+	start	3748	upstream	0	0	protein_coding	WBGene00015134	B0304.2	1.14
chrII	4572158	4573050	4573942	4572000	4590970	+	start	1050	PeakInsideFeature	1	0.1	protein_coding	WBGene00006868	vab-1	2.49
chrII	4671782	4672770	4673758	4672798	4673746	+	start	28	FeatureInsidePeak	0.48	1	protein_coding	WBGene00001976	hmg-11	1.11
chrII	4671782	4672770	4673758	4668644	4671774	-	start	996	upstream	0	0	protein_coding	WBGene00020223	T05A7.6	1.7
chrII	4671782	4672770	4673758	4674420	4675729	+	start	1650	upstream	0	0	protein_coding	WBGene00020220	clec-140	1.06
chrII	4671782	4672770	4673758	4675779	4676250	+	start	3009	upstream	0	0	protein_coding	WBGene00020221	T05A7.3	2.61
chrII	4671782	4672770	4673758	4665893	4667588	-	start	5182	upstream	0	0	protein_coding	WBGene00043986	fut-5	2.81
chrII	4671782	4672770	4673758	4678026	4679638	+	start	5256	upstream	0	0	protein_coding	WBGene00020219	T05A7.1	1.77
chrII	4676064	4676346	4676628	4674420	4675729	+	end	617	downstream	0	0	protein_coding	WBGene00020220	clec-140	1.48
chrII	4676064	4676346	4676628	4675779	4676250	+	end	96	overlapEnd	0.33	0.4	protein_coding	WBGene00020221	T05A7.3	1.52
chrII	4676064	4676346	4676628	4678026	4679638	+	start	1680	upstream	0	0	protein_coding	WBGene00020219	T05A7.1	1.1
chrII	4676064	4676346	4676628	4668644	4671774	-	start	4572	upstream	0	0	protein_coding	WBGene00020223	T05A7.6	2.17
chrII	4736305	4737094	4737882	4735113	4736850	+	end	244	overlapEnd	0.35	0.32	protein_coding	WBGene00018272	F41C3.6	1.57
chrII	4736305	4737094	4737882	4737617	4739906	+	start	523	overlapStart	0.17	0.12	protein_coding	WBGene00018271	F41C3.5	3.09
chrII	4736305	4737094	4737882	4731178	4733949	-	start	3145	upstream	0	0	protein_coding	WBGene00018275	F41C3.11	1.78
chrII	4736305	4737094	4737882	4740412	4741616	+	start	3318	upstream	0	0	protein_coding	WBGene00018270	eas-1	1.53
chrII	4736305	4737094	4737882	4742128	4745280	+	start	5034	upstream	0	0	protein_coding	WBGene00018269	acs-11	1.84
chrII	4805618	4806700	4807783	4798154	4812136	-	center	1555	PeakInsideFeature	1	0.16	protein_coding	WBGene00016354	rig-6	2.49
chrII	4821522	4821877	4822232	4818662	4821564	-	start	313	overlapStart	0.06	0.02	protein_coding	WBGene00016355	lact-5	3.86
chrII	4821522	4821877	4822232	4825380	4825837	+	start	3503	upstream	0	0	protein_coding	WBGene00003435	msp-40	2.54
chrII	4906132	4907517	4908902	4905008	4911835	+	center	904	PeakInsideFeature	1	0.41	protein_coding	WBGene00019888	btbd-10	1.17
chrII	4906132	4907517	4908902	4902288	4903796	-	start	3721	upstream	0	0	protein_coding	WBGene00019893	sgt-1	1.69
chrII	4906132	4907517	4908902	4899859	4902100	-	start	5417	upstream	0	0	protein_coding	WBGene00019892	R05F9.9	2.56
chrII	5119612	5120039	5120466	5115102	5115335	-	start	4704	upstream	0	0	protein_coding	WBGene00003462	msp-74	3.69
chrII	5180531	5181377	5182223	5179034	5187569	-	center	1924	PeakInsideFeature	1	0.2	protein_coding	WBGene00016162	crh-2	1.03
chrII	5180531	5181377	5182223	5177298	5178007	-	start	3370	upstream	0	0	protein_coding	WBGene00044389	C27D6.12	2.63
chrII	5219577	5219986	5220396	5214441	5225377	-	center	77	PeakInsideFeature	1	0.08	protein_coding	WBGene00001101	dsh-1	1.24
chrII	5222266	5222972	5223678	5214441	5225377	-	start	2405	PeakInsideFeature	1	0.13	protein_coding	WBGene00001101	dsh-1	1.56
chrII	5308223	5309352	5310480	5312046	5319234	+	start	2694	upstream	0	0	protein_coding	WBGene00001538	gcy-12	1.33
chrII	5335203	5335642	5336081	5323005	5340826	+	center	3726	PeakInsideFeature	1	0.05	protein_coding	WBGene00006923	vhp-1	1.82
chrII	5336784	5337540	5338297	5323005	5340826	+	end	3286	PeakInsideFeature	1	0.09	protein_coding	WBGene00006923	vhp-1	1.79
chrII	5342377	5342670	5342963	5342663	5344875	-	end	7	overlapEnd	0.52	0.14	protein_coding	WBGene00017291	F09E5.14	1.18
chrII	5342377	5342670	5342963	5346607	5347013	+	start	3937	upstream	0	0	protein_coding	WBGene00017287	F09E5.9	1.39
chrII	5458374	5459186	5459997	5456305	5458609	+	end	577	overlapEnd	0.15	0.11	protein_coding	WBGene00000935	daz-1	1.28
chrII	5463344	5464972	5466601	5466363	5473812	+	start	1391	overlapStart	0.08	0.04	protein_coding	WBGene00000548	clr-1	2.65
chrII	5698245	5699042	5699839	5696585	5698969	-	start	73	overlapStart	0.46	0.31	protein_coding	WBGene00016119	C25H3.10	1.34
chrII	5698245	5699042	5699839	5700170	5701408	+	start	1128	upstream	0	0	protein_coding	WBGene00016111	C25H3.1	1.97
chrII	5701672	5702642	5703613	5696585	5698969	-	start	3673	upstream	0	0	protein_coding	WBGene00016119	C25H3.10	2.86
chrII	5701672	5702642	5703613	5707691	5712351	+	start	5049	upstream	0	0	protein_coding	WBGene00015942	osta-2	1.18
chrII	5781455	5781990	5782526	5782524	5787658	+	start	534	overlapStart	0.01	0.01	protein_coding	WBGene00019408	K05F1.6	2.51
chrII	5790272	5790746	5791219	5791343	5792590	-	end	597	downstream	0	0	protein_coding	WBGene00271818	K05F1.14	3.48
chrII	5790272	5790746	5791219	5789172	5790128	+	end	618	downstream	0	0	protein_coding	WBGene00270309	K05F1.13	1.51
chrII	5790272	5790746	5791219	5790726	5794402	+	start	20	overlapStart	0.53	0.14	protein_coding	WBGene00019407	lect-2	3.04
chrII	5790272	5790746	5791219	5794495	5796185	+	start	3749	upstream	0	0	protein_coding	WBGene00019406	acdh-8	2.27
chrII	5792468	5792870	5793273	5791343	5792590	-	start	280	overlapStart	0.16	0.1	protein_coding	WBGene00271818	K05F1.14	2.15
chrII	5792468	5792870	5793273	5790726	5794402	+	center	306	PeakInsideFeature	1	0.22	protein_coding	WBGene00019407	lect-2	1.19
chrII	5792468	5792870	5793273	5794495	5796185	+	start	1625	upstream	0	0	protein_coding	WBGene00019406	acdh-8	1.38
chrII	5792468	5792870	5793273	5797893	5798341	+	start	5023	upstream	0	0	protein_coding	WBGene00003469	msp-142	1.83
chrII	5840820	5841242	5841663	5839639	5841134	-	start	108	overlapStart	0.38	0.22	protein_coding	WBGene00002268	lec-5	1.66
chrII	5840820	5841242	5841663	5842243	5844575	+	start	1001	upstream	0	0	protein_coding	WBGene00022874	nep-25	1.1
chrII	5840820	5841242	5841663	5838663	5839414	-	start	1828	upstream	0	0	protein_coding	WBGene00022885	ZK1248.19	1.09
chrII	5840820	5841242	5841663	5836777	5838553	-	start	2689	upstream	0	0	protein_coding	WBGene00022883	ZK1248.15	1.78
chrII	5840820	5841242	5841663	5845777	5850308	+	start	4535	upstream	0	0	protein_coding	WBGene00019270	H41C03.3	2.15
chrII	5840820	5841242	5841663	5833328	5836203	-	start	5039	upstream	0	0	protein_coding	WBGene00001509	fzo-1	2.16
chrII	5873463	5873956	5874450	5874507	5876101	-	end	551	downstream	0	0	protein_coding	WBGene00018873	F55C12.6	1.36
chrII	5873463	5873956	5874450	5867268	5873614	-	start	342	overlapStart	0.16	0.03	protein_coding	WBGene00018872	F55C12.5	1.41
chrII	5873463	5873956	5874450	5876811	5877449	+	start	2855	upstream	0	0	protein_coding	WBGene00018870	F55C12.2	1.95
chrII	5880996	5881726	5882457	5884552	5892664	+	start	2826	upstream	0	0	protein_coding	WBGene00018869	rfip-1	1.83
chrII	5880996	5881726	5882457	5874507	5876101	-	start	5625	upstream	0	0	protein_coding	WBGene00018873	F55C12.6	1.11
chrII	5897588	5898744	5899900	5896170	5904588	+	center	1635	PeakInsideFeature	1	0.28	protein_coding	WBGene00019128	F59G1.4	2.75
chrII	5897588	5898744	5899900	5904552	5906308	+	start	5808	upstream	0	0	protein_coding	WBGene00006644	tsp-18	1.03
chrII	5929462	5929726	5929989	5928830	5940815	+	start	896	PeakInsideFeature	1	0.05	protein_coding	WBGene00001208	egl-44	1.28
chrII	5930030	5932602	5935175	5928830	5940815	+	center	2220	PeakInsideFeature	1	0.43	protein_coding	WBGene00001208	egl-44	3.26
chrII	5976065	5977076	5978088	5972856	5974966	-	start	2110	upstream	0	0	protein_coding	WBGene00015005	B0034.5	1.48
chrII	5983971	5984450	5984929	5988526	5989394	+	start	4076	upstream	0	0	protein_coding	WBGene00002085	ins-2	1.64
chrII	6040256	6040966	6041677	6039344	6039650	-	start	1316	upstream	0	0	protein_coding	WBGene00020024	R12C12.4	2.61
chrII	6045106	6045930	6046753	6046286	6047867	-	end	356	overlapEnd	0.29	0.3	protein_coding	WBGene00020026	R12C12.6	1.76
chrII	6045106	6045930	6046753	6044145	6045218	-	start	712	overlapStart	0.07	0.11	protein_coding	WBGene00020025	R12C12.5	1.12
chrII	6045106	6045930	6046753	6048109	6049686	+	start	2179	upstream	0	0	protein_coding	WBGene00004306	ran-5	1.75
chrII	6045106	6045930	6046753	6042797	6043266	-	start	2664	upstream	0	0	protein_coding	WBGene00044395	R12C12.10	2.15
chrII	6045106	6045930	6046753	6050332	6054307	+	start	4402	upstream	0	0	protein_coding	WBGene00020022	gldc-1	2.67
chrII	6135660	6136757	6137854	6132895	6157176	+	start	3862	PeakInsideFeature	1	0.1	protein_coding	WBGene00019018	abts-3	1.5
chrII	6141266	6142324	6143383	6132895	6157176	+	center	2711	PeakInsideFeature	1	0.09	protein_coding	WBGene00019018	abts-3	2.11
chrII	6145228	6146200	6147173	6132895	6157176	+	center	1164	PeakInsideFeature	1	0.09	protein_coding	WBGene00019018	abts-3	1.17
chrII	6168700	6169874	6171049	6165721	6169231	-	start	643	overlapStart	0.23	0.16	protein_coding	WBGene00002030	hst-3.1	1.79
chrII	6168700	6169874	6171049	6171507	6173159	+	start	1633	upstream	0	0	protein_coding	WBGene00018251	F40H3.3	3.42
chrII	6168700	6169874	6171049	6173568	6174863	+	start	3694	upstream	0	0	protein_coding	WBGene00018250	F40H3.2	1.49
chrII	6176469	6177154	6177838	6179867	6184684	+	start	2713	upstream	0	0	protein_coding	WBGene00018249	F40H3.1	2.25
chrII	6180506	6181370	6182233	6179867	6184684	+	center	905	PeakInsideFeature	1	0.36	protein_coding	WBGene00018249	F40H3.1	1.17
chrII	6236012	6236526	6237039	6234483	6244287	-	end	2043	PeakInsideFeature	1	0.11	protein_coding	WBGene00020784	tat-4	1.75
chrII	6236012	6236526	6237039	6242096	6242523	+	start	5570	upstream	0	0	protein_coding	WBGene00206412	T24H7.8	1.1
chrII	6288837	6290084	6291331	6290652	6292524	-	end	568	overlapEnd	0.28	0.37	protein_coding	WBGene00016212	C29F5.3	2.02
chrII	6288837	6290084	6291331	6288413	6290097	-	start	13	overlapStart	0.51	0.75	protein_coding	WBGene00017440	upb-1	1.18
chrII	6288837	6290084	6291331	6284817	6286869	-	start	3215	upstream	0	0	protein_coding	WBGene00017439	F13H8.6	1.62
chrII	6302522	6303238	6303955	6303424	6306283	+	start	186	overlapStart	0.38	0.19	protein_coding	WBGene00016210	C29F5.1	1.88
chrII	6302522	6303238	6303955	6306429	6308073	+	start	3191	upstream	0	0	protein_coding	WBGene00044589	C29F5.8	0.97
chrII	6304119	6304644	6305168	6303424	6306283	+	center	209	PeakInsideFeature	1	0.37	protein_coding	WBGene00016210	C29F5.1	2.05
chrII	6304119	6304644	6305168	6306429	6308073	+	start	1785	upstream	0	0	protein_coding	WBGene00044589	C29F5.8	1.37
chrII	6343500	6343921	6344342	6344122	6345519	+	start	201	overlapStart	0.27	0.16	protein_coding	WBGene00016310	C32D5.1	1.49
chrII	6343500	6343921	6344342	6343058	6345925	-	center	570	PeakInsideFeature	1	0.3	protein_coding	WBGene00016316	C32D5.8	1.63
chrII	6343500	6343921	6344342	6336345	6339557	-	start	4364	upstream	0	0	protein_coding	WBGene00016315	C32D5.7	1.22
chrII	6373088	6373374	6373660	6371295	6374544	+	center	454	PeakInsideFeature	1	0.18	protein_coding	WBGene00003009	lin-23	2.18
chrII	6394027	6394898	6395769	6389275	6391295	-	start	3603	upstream	0	0	protein_coding	WBGene00019063	F58F12.3	1.63
chrII	6394027	6394898	6395769	6398706	6400940	+	start	3808	upstream	0	0	protein_coding	WBGene00020800	zig-10	1.41
chrII	6481860	6482990	6484119	6483953	6484967	-	end	963	overlapEnd	0.08	0.17	protein_coding	WBGene00020898	lido-16	1.96
chrII	6481860	6482990	6484119	6474338	6482125	-	start	865	overlapStart	0.12	0.04	protein_coding	WBGene00020897	del-10	1.25
chrII	6481860	6482990	6484119	6485677	6488861	+	start	2687	upstream	0	0	protein_coding	WBGene00020895	plpp-1.2	1.25
chrII	6522624	6523098	6523572	6503360	6526333	+	end	3235	PeakInsideFeature	1	0.05	protein_coding	WBGene00016970	C56E6.2	1.01
chrII	6522624	6523098	6523572	6517188	6519845	-	start	3253	upstream	0	0	protein_coding	WBGene00016971	toe-2	3.14
chrII	6544763	6545764	6546764	6540217	6544896	-	start	868	overlapStart	0.07	0.03	protein_coding	WBGene00016974	lron-15	1.45
chrII	6544763	6545764	6546764	6536380	6554846	+	center	151	PeakInsideFeature	1	0.11	protein_coding	WBGene00007050	utp-20	1.24
chrII	6643726	6645386	6647046	6637093	6643117	-	start	2269	upstream	0	0	protein_coding	WBGene00020581	T19D12.6	1.55
chrII	6705032	6705908	6706785	6702233	6705643	-	start	265	overlapStart	0.35	0.18	protein_coding	WBGene00004507	rpy-1	1.05
chrII	6705032	6705908	6706785	6700660	6701625	-	start	4283	upstream	0	0	protein_coding	WBGene00016004	C18H9.6	1.58
chrII	6708665	6709531	6710397	6710156	6711866	-	end	625	overlapEnd	0.14	0.15	protein_coding	WBGene00001072	dpy-10	1.35
chrII	6708665	6709531	6710397	6702233	6705643	-	start	3888	upstream	0	0	protein_coding	WBGene00004507	rpy-1	1.47
chrII	6708665	6709531	6710397	6714292	6715971	+	start	4761	upstream	0	0	protein_coding	WBGene00001064	dpy-2	1.83
chrII	6787920	6788723	6789526	6783427	6788255	+	end	468	overlapEnd	0.21	0.07	protein_coding	WBGene00020481	T13C2.6	3.1
chrII	6787920	6788723	6789526	6789248	6791782	+	start	525	overlapStart	0.18	0.11	protein_coding	WBGene00020479	T13C2.3	1.76
chrII	6787920	6788723	6789526	6792191	6799265	+	start	3468	upstream	0	0	protein_coding	WBGene00020478	T13C2.2	1.72
chrII	6820822	6822751	6824680	NA	NA	NA	NA	NA	NA	NA	NA	NA	NA	NA	2.67
chrII	6825696	6826223	6826750	NA	NA	NA	NA	NA	NA	NA	NA	NA	NA	NA	1.21
chrII	6829718	6833249	6836780	6835021	6847906	+	start	1772	overlapStart	0.25	0.14	protein_coding	WBGene00001194	egl-27	1.41
chrII	6846372	6848316	6850260	6835021	6847906	+	end	410	overlapEnd	0.4	0.12	protein_coding	WBGene00001194	egl-27	2.03
chrII	6846372	6848316	6850260	6848060	6851531	+	start	256	overlapStart	0.57	0.64	protein_coding	WBGene00015410	tbc-6	1.96
chrII	6846372	6848316	6850260	6852319	6853491	+	start	4003	upstream	0	0	protein_coding	WBGene00206529	C04A2.15	2.82
chrII	6925482	6925944	6926406	6924115	6925951	-	start	7	overlapStart	0.51	0.26	protein_coding	WBGene00017700	F22D3.4	2.1
chrII	6925482	6925944	6926406	6928770	6947899	+	start	2826	upstream	0	0	protein_coding	WBGene00017699	flcn-1	1.92
chrII	6934273	6934838	6935403	6928770	6947899	+	center	3496	PeakInsideFeature	1	0.06	protein_coding	WBGene00017699	flcn-1	1.55
chrII	6935452	6936252	6937053	6928770	6947899	+	center	2082	PeakInsideFeature	1	0.09	protein_coding	WBGene00017699	flcn-1	1.47
chrII	6943010	6943792	6944573	6928770	6947899	+	end	4107	PeakInsideFeature	1	0.09	protein_coding	WBGene00017699	flcn-1	2.53
chrII	6968117	6968430	6968743	6967900	6970615	-	end	530	PeakInsideFeature	1	0.24	protein_coding	WBGene00015796	C15F1.5	1.55
chrII	6968117	6968430	6968743	6965800	6967648	-	start	782	upstream	0	0	protein_coding	WBGene00004090	eif-2Bgamma	1.24
chrII	6968117	6968430	6968743	6955402	6965687	-	start	2743	upstream	0	0	protein_coding	WBGene00006605	tra-2	2.89
chrII	7055971	7056174	7056376	7053949	7055208	+	end	966	downstream	0	0	protein_coding	WBGene00022851	ZK1127.4	2.33
chrII	7055971	7056174	7056376	7056173	7058014	-	end	1	overlapEnd	0.51	0.12	protein_coding	WBGene00022856	cth-2	2.03
chrII	7055971	7056174	7056376	7055287	7056185	+	end	11	overlapEnd	0.53	0.24	protein_coding	WBGene00022850	ZK1127.3	2.4
chrII	7055971	7056174	7056376	7061999	7064777	+	start	5825	upstream	0	0	protein_coding	WBGene00022849	acs-6	1.64
chrII	7059767	7060468	7061168	7061999	7064777	+	start	1531	upstream	0	0	protein_coding	WBGene00022849	acs-6	1.97
chrII	7059767	7060468	7061168	7056173	7058014	-	start	2454	upstream	0	0	protein_coding	WBGene00022856	cth-2	1.69
chrII	7059767	7060468	7061168	7065618	7067051	+	start	5150	upstream	0	0	protein_coding	WBGene00003784	nos-2	1.88
chrII	7102033	7102305	7102577	7101218	7105030	-	center	819	PeakInsideFeature	1	0.15	protein_coding	WBGene00017349	farl-11	1.26
chrII	7102033	7102305	7102577	7099587	7101163	-	start	1142	upstream	0	0	protein_coding	WBGene00020169	mmaa-1	2.73
chrII	7102033	7102305	7102577	7105556	7106462	+	start	3251	upstream	0	0	protein_coding	WBGene00004447	rpl-33	1.18
chrII	7102033	7102305	7102577	7096349	7098593	-	start	3712	upstream	0	0	protein_coding	WBGene00020168	mct-5	2.1
chrII	7116056	7116548	7117041	7116557	7120558	+	start	9	overlapStart	0.5	0.13	protein_coding	WBGene00006893	spon-1	1.75
chrII	7116056	7116548	7117041	7113683	7115906	-	start	642	upstream	0	0	protein_coding	WBGene00017351	cutl-5	1.89
chrII	7116056	7116548	7117041	7122242	7124386	+	start	5694	upstream	0	0	protein_coding	WBGene00017344	F10E7.2	2.41
chrII	7176556	7177698	7178841	7172204	7174936	-	start	2762	upstream	0	0	protein_coding	WBGene00001594	glc-4	1.67
chrII	7212580	7213033	7213486	7211625	7212159	-	start	874	upstream	0	0	protein_coding	WBGene00017128	E04F6.9	2.23
chrII	7212580	7213033	7213486	7210731	7211380	-	start	1653	upstream	0	0	protein_coding	WBGene00017127	E04F6.8	1.01
chrII	7212580	7213033	7213486	7208773	7210287	-	start	2746	upstream	0	0	protein_coding	WBGene00017131	E04F6.15	1.23
chrII	7212580	7213033	7213486	7217076	7217478	+	start	4043	upstream	0	0	protein_coding	WBGene00017130	E04F6.12	1.63
chrII	7212580	7213033	7213486	7206990	7208460	-	start	4573	upstream	0	0	protein_coding	WBGene00000971	dhs-7	1.66
chrII	7214388	7215592	7216795	7214055	7216957	-	center	86	PeakInsideFeature	1	0.83	protein_coding	WBGene00017129	E04F6.10	1.14
chrII	7214388	7215592	7216795	7217076	7217478	+	start	1484	upstream	0	0	protein_coding	WBGene00017130	E04F6.12	2.4
chrII	7214388	7215592	7216795	7211625	7212159	-	start	3433	upstream	0	0	protein_coding	WBGene00017128	E04F6.9	1.29
chrII	7214388	7215592	7216795	7210731	7211380	-	start	4212	upstream	0	0	protein_coding	WBGene00017127	E04F6.8	1.4
chrII	7214388	7215592	7216795	7208773	7210287	-	start	5305	upstream	0	0	protein_coding	WBGene00017131	E04F6.15	1.91
chrII	7227394	7228034	7228674	7228784	7230616	+	start	750	upstream	0	0	protein_coding	WBGene00017970	F32A5.4	1.33
chrII	7227394	7228034	7228674	7217955	7225648	-	start	2386	upstream	0	0	protein_coding	WBGene00000530	clh-3	1.85
chrII	7227394	7228034	7228674	7232853	7235920	+	start	4819	upstream	0	0	protein_coding	WBGene00017969	F32A5.3	3.01
chrII	7322848	7323262	7323675	7319910	7323200	-	start	62	overlapStart	0.43	0.11	protein_coding	WBGene00017663	F21D12.3	2.63
chrII	7324744	7326461	7328178	7319910	7323200	-	start	3261	upstream	0	0	protein_coding	WBGene00017663	F21D12.3	1.29
chrII	7338497	7339352	7340208	7339229	7349124	+	start	123	overlapStart	0.58	0.1	protein_coding	WBGene00003620	nhr-21	1.54
chrII	7363870	7364361	7364852	7363216	7364107	-	start	254	overlapStart	0.25	0.27	protein_coding	WBGene00018393	msra-1	2.31
chrII	7392092	7392472	7392853	7394765	7397351	+	start	2293	upstream	0	0	protein_coding	WBGene00015567	bath-44	1.86
chrII	7397450	7398542	7399633	7399012	7400540	+	start	470	overlapStart	0.29	0.41	protein_coding	WBGene00015566	C07D10.1	1.2
chrII	7528142	7528896	7529649	7525738	7528241	+	end	655	overlapEnd	0.07	0.04	protein_coding	WBGene00022888	rnh-1.1	1.92
chrII	7528142	7528896	7529649	7529643	7530991	+	start	747	overlapStart	0.01	0.01	protein_coding	WBGene00022887	ZK1290.5	1.11
chrII	7528142	7528896	7529649	7531145	7533246	+	start	2249	upstream	0	0	protein_coding	WBGene00006947	wrt-1	2.05
chrII	7528142	7528896	7529649	7524467	7525558	-	start	3338	upstream	0	0	protein_coding	WBGene00022889	ZK1290.7	2.39
chrII	7528142	7528896	7529649	7519860	7523368	-	start	5528	upstream	0	0	protein_coding	WBGene00016185	C28F5.4	1.21
chrII	7612903	7614192	7615482	7613541	7614434	+	center	204	FeatureInsidePeak	0.35	1	protein_coding	WBGene00043050	oig-4	3.16
chrII	7612903	7614192	7615482	7610986	7613730	-	start	462	overlapStart	0.33	0.31	protein_coding	WBGene00019943	R07G3.7	1.49
chrII	7612903	7614192	7615482	7616452	7618245	+	start	2260	upstream	0	0	protein_coding	WBGene00000390	cdc-42	1.09
chrII	7622414	7623552	7624689	7618238	7620513	-	start	3039	upstream	0	0	protein_coding	WBGene00019944	R07G3.8	1.4
chrII	7649800	7650724	7651649	7627250	7651295	-	start	571	overlapStart	0.81	0.07	protein_coding	WBGene00020114	pde-4	1.85
chrII	7720561	7720911	7721261	7711871	7718591	-	start	2320	upstream	0	0	protein_coding	WBGene00007044	cpna-5	1.53
chrII	7720561	7720911	7721261	7724903	7752715	+	start	3992	upstream	0	0	protein_coding	WBGene00015061	cpna-2	1.53
chrII	7721920	7723108	7724297	7724903	7752715	+	start	1795	upstream	0	0	protein_coding	WBGene00015061	cpna-2	2.1
chrII	7721920	7723108	7724297	7711871	7718591	-	start	4517	upstream	0	0	protein_coding	WBGene00007044	cpna-5	1.73
chrII	7724861	7725073	7725285	7724903	7752715	+	start	170	overlapStart	0.91	0.02	protein_coding	WBGene00015061	cpna-2	1.96
chrII	7725982	7726199	7726416	7724903	7752715	+	start	1296	PeakInsideFeature	1	0.02	protein_coding	WBGene00015061	cpna-2	1.35
chrII	7808612	7810125	7811638	7811240	7812105	+	start	1115	overlapStart	0.14	0.47	protein_coding	WBGene00000516	cki-1	1.72
chrII	7812017	7812387	7812757	7811240	7812105	+	end	282	overlapEnd	0.12	0.11	protein_coding	WBGene00000516	cki-1	2.28
chrII	7812017	7812387	7812757	7816509	7820301	+	start	4122	upstream	0	0	protein_coding	WBGene00000517	cki-2	1.31
chrII	7834035	7835932	7837829	7832844	7835414	-	start	518	overlapStart	0.37	0.54	protein_coding	WBGene00023408	cex-2	3.69
chrII	7839167	7840040	7840912	7842353	7845653	+	start	2313	upstream	0	0	protein_coding	WBGene00002216	klp-3	1.18
chrII	7839167	7840040	7840912	7832844	7835414	-	start	4626	upstream	0	0	protein_coding	WBGene00023408	cex-2	1.16
chrII	7888202	7888354	7888507	7893229	7900510	+	start	4875	upstream	0	0	protein_coding	WBGene00004208	ptc-1	1.43
chrII	7893588	7894172	7894756	7893229	7900510	+	start	943	PeakInsideFeature	1	0.17	protein_coding	WBGene00004208	ptc-1	2.84
chrII	7895070	7895546	7896021	7893229	7900510	+	center	1323	PeakInsideFeature	1	0.14	protein_coding	WBGene00004208	ptc-1	2.76
chrII	7895070	7895546	7896021	7900647	7904636	+	start	5101	upstream	0	0	protein_coding	WBGene00014066	rev-1	1.22
chrII	7957063	7957397	7957731	7958844	7960237	+	start	1447	upstream	0	0	protein_coding	WBGene00007311	C04H4.1	2.19
chrII	7983456	7983616	7983776	7976614	7994206	+	center	1794	PeakInsideFeature	1	0.02	protein_coding	WBGene00008438	DH11.5	2.32
chrII	8015949	8016496	8017042	8017669	8020785	+	start	1173	upstream	0	0	protein_coding	WBGene00006996	zyg-11	1.21
chrII	8027444	8028568	8029691	8028953	8032742	-	end	385	overlapEnd	0.33	0.2	protein_coding	WBGene00003813	nrf-6	1.66
chrII	8027444	8028568	8029691	8022649	8027756	-	start	812	overlapStart	0.14	0.07	protein_coding	WBGene00007433	swsn-7	1.19
chrII	8053472	8053810	8054147	8053137	8054965	+	center	241	PeakInsideFeature	1	0.37	protein_coding	WBGene00011509	T05H10.4	1.98
chrII	8053472	8053810	8054147	8049049	8050564	-	start	3246	upstream	0	0	protein_coding	WBGene00011508	T05H10.3	1.59
chrII	8053472	8053810	8054147	8059069	8061464	+	start	5259	upstream	0	0	protein_coding	WBGene00011512	T05H10.8	1.68
chrII	8114337	8115126	8115915	8112262	8124910	-	end	2864	PeakInsideFeature	1	0.13	protein_coding	WBGene00002147	ire-1	1.21
chrII	8114337	8115126	8115915	8116356	8122904	+	start	1230	upstream	0	0	protein_coding	WBGene00006832	unc-105	1.47
chrII	8114337	8115126	8115915	8108941	8112163	-	start	2963	upstream	0	0	protein_coding	WBGene00008051	lron-4	1.19
chrII	8116595	8117754	8118913	8112262	8124910	-	center	832	PeakInsideFeature	1	0.19	protein_coding	WBGene00002147	ire-1	1.16
chrII	8116595	8117754	8118913	8116356	8122904	+	start	1398	PeakInsideFeature	1	0.36	protein_coding	WBGene00006832	unc-105	1.62
chrII	8116595	8117754	8118913	8108941	8112163	-	start	5591	upstream	0	0	protein_coding	WBGene00008051	lron-4	2.07
chrII	8125563	8127488	8129414	8129960	8134742	+	start	2472	upstream	0	0	protein_coding	WBGene00006739	ulp-4	1.93
chrII	8125563	8127488	8129414	8112262	8124910	-	start	2578	upstream	0	0	protein_coding	WBGene00002147	ire-1	1.84
chrII	8130251	8131271	8132291	8129960	8134742	+	center	1080	PeakInsideFeature	1	0.43	protein_coding	WBGene00006739	ulp-4	1.01
chrII	8187211	8187433	8187655	8185443	8187601	+	end	168	overlapEnd	0.88	0.19	protein_coding	WBGene00000377	cct-1	2.06
chrII	8187211	8187433	8187655	8187607	8190528	-	end	174	overlapEnd	0.11	0.02	protein_coding	WBGene00011471	T05C12.8	1.09
chrII	8187211	8187433	8187655	8182323	8185023	-	start	2410	upstream	0	0	protein_coding	WBGene00003241	mig-5	2.83
chrII	8222552	8223004	8223456	8217231	8222395	+	end	609	downstream	0	0	protein_coding	WBGene00002066	ifg-1	1.77
chrII	8222552	8223004	8223456	8226132	8229122	+	start	3128	upstream	0	0	protein_coding	WBGene00000894	dab-1	1.43
chrII	8226130	8226747	8227364	8226132	8229122	+	start	615	overlapStart	1	0.42	protein_coding	WBGene00000894	dab-1	1.73
chrII	8226130	8226747	8227364	8231239	8232769	+	start	4492	upstream	0	0	protein_coding	WBGene00010917	M110.9	1.13
chrII	8243116	8243354	8243591	8244185	8246409	-	end	831	downstream	0	0	protein_coding	WBGene00009401	F35C11.2	3.36
chrII	8243116	8243354	8243591	8238455	8243747	+	end	393	PeakInsideFeature	1	0.09	protein_coding	WBGene00003743	nlp-5	1.68
chrII	8243116	8243354	8243591	8246776	8248263	+	start	3422	upstream	0	0	protein_coding	WBGene00009402	F35C11.3	1.37
chrII	8312772	8313964	8315155	8305745	8321471	-	center	356	PeakInsideFeature	1	0.16	protein_coding	WBGene00008819	shw-1	1.39
chrII	8328823	8329390	8329957	8325386	8329658	+	end	268	overlapEnd	0.74	0.2	protein_coding	WBGene00007744	C26D10.3	2.46
chrII	8328823	8329390	8329957	8329758	8333481	+	start	368	overlapStart	0.18	0.06	protein_coding	WBGene00007745	C26D10.4	2.12
chrII	8328823	8329390	8329957	8326852	8328870	-	start	520	overlapStart	0.05	0.03	protein_coding	WBGene00001840	hel-1	1.33
chrII	8328823	8329390	8329957	8322612	8325052	-	start	4338	upstream	0	0	protein_coding	WBGene00004304	ran-3	2.65
chrII	8328823	8329390	8329957	8334094	8336503	+	start	4704	upstream	0	0	protein_coding	WBGene00023420	C26D10.7	1.47
chrII	8412591	8412737	8412883	8412671	8416857	+	start	66	overlapStart	0.73	0.06	protein_coding	WBGene00009899	efl-3	1.47
chrII	8412591	8412737	8412883	8417618	8419758	+	start	4881	upstream	0	0	protein_coding	WBGene00008799	F14E5.1	2.67
chrII	8463736	8464074	8464412	8457818	8464517	+	end	443	PeakInsideFeature	1	0.11	protein_coding	WBGene00006994	zyg-9	1.21
chrII	8463736	8464074	8464412	8464848	8467072	+	start	774	upstream	0	0	protein_coding	WBGene00001498	fars-3	2.79
chrII	8463736	8464074	8464412	8467174	8468010	+	start	3100	upstream	0	0	protein_coding	WBGene00009045	F22B5.10	1.08
chrII	8463736	8464074	8464412	8468109	8470162	+	start	4035	upstream	0	0	protein_coding	WBGene00010875	M05D6.2	1.63
chrII	8495907	8496562	8497217	8494271	8495713	+	end	849	downstream	0	0	protein_coding	WBGene00010881	M05D6.9	1.2
chrII	8495907	8496562	8497217	8487571	8509055	-	center	1751	PeakInsideFeature	1	0.07	protein_coding	WBGene00011755	T13H5.1	1.39
chrII	8498708	8499208	8499709	8487571	8509055	-	center	895	PeakInsideFeature	1	0.05	protein_coding	WBGene00011755	T13H5.1	1.03
chrII	8508739	8510210	8511681	8487571	8509055	-	start	1155	overlapStart	0.11	0.02	protein_coding	WBGene00011755	T13H5.1	2.7
chrII	8508739	8510210	8511681	8514118	8516891	+	start	3908	upstream	0	0	protein_coding	WBGene00011756	ctg-2	1.23
chrII	8598389	8599458	8600527	8599508	8600506	+	start	50	FeatureInsidePeak	0.47	1	protein_coding	WBGene00009205	F28C6.5	1.1
chrII	8598389	8599458	8600527	8600435	8602479	-	end	977	overlapEnd	0.05	0.05	protein_coding	WBGene00000773	cpf-1	2.73
chrII	8598389	8599458	8600527	8596286	8600265	-	start	807	overlapStart	0.88	0.48	protein_coding	WBGene00009204	F28C6.4	2.88
chrII	8598389	8599458	8600527	8602787	8603581	+	start	3329	upstream	0	0	protein_coding	WBGene00004440	rpl-26	1.38
chrII	8598389	8599458	8600527	8603846	8606744	+	start	4388	upstream	0	0	protein_coding	WBGene00006307	suf-1	1.92
chrII	8628667	8629234	8629802	8627573	8630239	-	center	328	PeakInsideFeature	1	0.43	protein_coding	WBGene00011927	T22C8.6	2.87
chrII	8628667	8629234	8629802	8622447	8624254	-	start	4980	upstream	0	0	protein_coding	WBGene00011925	T22C8.4	1.43
chrII	8638614	8639322	8640029	8636233	8637711	-	start	1611	upstream	0	0	protein_coding	WBGene00006875	vab-9	3.43
chrII	8638614	8639322	8640029	8641381	8648227	+	start	2059	upstream	0	0	protein_coding	WBGene00008432	D2085.7	2.48
chrII	8638614	8639322	8640029	8630710	8634464	-	start	4858	upstream	0	0	protein_coding	WBGene00011928	cutl-12	1.59
chrII	8649091	8650199	8651307	8651109	8658808	+	start	910	overlapStart	0.09	0.03	protein_coding	WBGene00004259	pyr-1	1.43
chrII	8701093	8701819	8702545	8699045	8702193	-	start	374	overlapStart	0.76	0.35	protein_coding	WBGene00007918	sphk-1	2.11
chrII	8701093	8701819	8702545	8696591	8698928	-	start	2891	upstream	0	0	protein_coding	WBGene00007917	C34C6.4	1.47
chrII	8701093	8701819	8702545	8704824	8706768	+	start	3005	upstream	0	0	protein_coding	WBGene00004194	prx-5	1.05
chrII	8701093	8701819	8702545	8707155	8708860	+	start	5336	upstream	0	0	protein_coding	WBGene00007919	cup-16	1.2
chrII	8706628	8707236	8707844	8704824	8706768	+	end	468	overlapEnd	0.12	0.08	protein_coding	WBGene00004194	prx-5	1.83
chrII	8706628	8707236	8707844	8707155	8708860	+	start	81	overlapStart	0.57	0.41	protein_coding	WBGene00007919	cup-16	1.83
chrII	8706628	8707236	8707844	8703368	8703829	-	start	3407	upstream	0	0	protein_coding	WBGene00000432	ceh-7	1.75
chrII	8706628	8707236	8707844	8699045	8702193	-	start	5043	upstream	0	0	protein_coding	WBGene00007918	sphk-1	2.7
chrII	8740896	8741327	8741758	8743725	8747234	+	start	2398	upstream	0	0	protein_coding	WBGene00010681	mak-1	2.24
chrII	8740896	8741327	8741758	8736726	8737556	-	start	3771	upstream	0	0	protein_coding	WBGene00011313	T01B7.8	2.06
chrII	8744157	8744735	8745313	8743725	8747234	+	center	744	PeakInsideFeature	1	0.33	protein_coding	WBGene00010681	mak-1	1.5
chrII	8768722	8769602	8770481	8767185	8769307	+	end	295	overlapEnd	0.34	0.28	protein_coding	WBGene00010682	K08F8.5	1.83
chrII	8768722	8769602	8770481	8770975	8782020	+	start	1373	upstream	0	0	protein_coding	WBGene00002295	let-19	1.57
chrII	8768722	8769602	8770481	8762668	8766922	-	start	2680	upstream	0	0	protein_coding	WBGene00000240	pah-1	1.25
chrII	8783208	8783798	8784389	8782029	8783670	-	start	128	overlapStart	0.4	0.29	protein_coding	WBGene00004790	sgn-1	1.79
chrII	8786470	8786788	8787105	8782029	8783670	-	start	3118	upstream	0	0	protein_coding	WBGene00004790	sgn-1	1.63
chrII	8786470	8786788	8787105	8790558	8791318	+	start	3770	upstream	0	0	protein_coding	WBGene00008563	F07H5.13	1.54
chrII	8844243	8845080	8845916	8845598	8848902	+	start	518	overlapStart	0.2	0.1	protein_coding	WBGene00011767	agxt-1	2.65
chrII	8844243	8845080	8845916	8840200	8844515	-	start	565	overlapStart	0.17	0.07	protein_coding	WBGene00009781	F46C5.6	1.26
chrII	8871897	8873028	8874158	8869549	8874020	-	start	992	overlapStart	0.94	0.48	protein_coding	WBGene00011579	T07D4.2	2.32
chrII	8894071	8894678	8895284	8896841	8908666	+	start	2163	upstream	0	0	protein_coding	WBGene00002251	lat-1	2.45
chrII	8895547	8896286	8897025	8896841	8908666	+	start	555	overlapStart	0.13	0.02	protein_coding	WBGene00002251	lat-1	1.64
chrII	8899522	8900436	8901350	8896841	8908666	+	center	2317	PeakInsideFeature	1	0.16	protein_coding	WBGene00002251	lat-1	1.39
chrII	8930951	8931562	8932174	8929841	8930937	+	end	625	downstream	0	0	protein_coding	WBGene00011883	mrpl-50	2.48
chrII	8930951	8931562	8932174	8930985	8933833	+	start	577	overlapStart	0.98	0.42	protein_coding	WBGene00011884	enol-1	1.46
chrII	8930951	8931562	8932174	8934382	8939038	+	start	2820	upstream	0	0	protein_coding	WBGene00011885	T21B10.3	1.08
chrII	8930951	8931562	8932174	8924572	8926678	-	start	4884	upstream	0	0	protein_coding	WBGene00007178	B0457.2	1.16
chrII	8941741	8942294	8942846	8942674	8947688	-	end	380	overlapEnd	0.16	0.04	protein_coding	WBGene00011888	cutl-15	1.09
chrII	8941741	8942294	8942846	8940894	8942718	+	end	424	overlapEnd	0.89	0.54	protein_coding	WBGene00011886	T21B10.4	2.07
chrII	8941741	8942294	8942846	8939204	8940488	-	start	1806	upstream	0	0	protein_coding	WBGene00011887	set-17	2.46
chrII	8955444	8955929	8956414	8955239	8964149	-	end	690	PeakInsideFeature	1	0.11	protein_coding	WBGene00007690	sftd-3	2.77
chrII	8955444	8955929	8956414	8960714	8961577	+	start	4785	upstream	0	0	protein_coding	WBGene00000286	cal-2	1.29
chrII	8958270	8959754	8961237	8960714	8961577	+	start	960	overlapStart	0.18	0.61	protein_coding	WBGene00000286	cal-2	1.65
chrII	8958270	8959754	8961237	8955239	8964149	-	center	60	PeakInsideFeature	1	0.34	protein_coding	WBGene00007690	sftd-3	1.86
chrII	8958270	8959754	8961237	8965006	8966919	+	start	5252	upstream	0	0	protein_coding	WBGene00007683	C18E9.2	1.77
chrII	8962033	8963074	8964114	8955239	8964149	-	start	1075	PeakInsideFeature	1	0.24	protein_coding	WBGene00007690	sftd-3	1.26
chrII	8962033	8963074	8964114	8965006	8966919	+	start	1932	upstream	0	0	protein_coding	WBGene00007683	C18E9.2	1.41
chrII	9013801	9014664	9015527	9005796	9019775	-	center	1878	PeakInsideFeature	1	0.13	protein_coding	WBGene00009717	dep-1	1.46
chrII	9059832	9061236	9062639	9059389	9061138	-	start	98	overlapStart	0.47	0.75	protein_coding	WBGene00011977	T24B8.3	2.21
chrII	9059832	9061236	9062639	9056499	9057111	-	start	4125	upstream	0	0	protein_coding	WBGene00004446	rpl-32	1.64
chrII	9070928	9071676	9072425	9063687	9070904	-	start	772	upstream	0	0	protein_coding	WBGene00011978	T24B8.4	1.54
chrII	9072489	9072998	9073507	9063687	9070904	-	start	2094	upstream	0	0	protein_coding	WBGene00011978	T24B8.4	1.43
chrII	9077474	9078257	9079040	NA	NA	NA	NA	NA	NA	NA	NA	NA	NA	NA	1.71
chrII	9112621	9113262	9113904	9113219	9132213	+	start	43	overlapStart	0.54	0.04	protein_coding	WBGene00012005	jun-1	1.26
chrII	9112621	9113262	9113904	9107382	9108600	-	start	4662	upstream	0	0	protein_coding	WBGene00001041	dnj-23	2.15
chrII	9114780	9115424	9116069	9113219	9132213	+	start	2205	PeakInsideFeature	1	0.07	protein_coding	WBGene00012005	jun-1	1.7
chrII	9261539	9262536	9263534	9258913	9261994	-	start	542	overlapStart	0.23	0.15	protein_coding	WBGene00000170	aqp-2	2.16
chrII	9261539	9262536	9263534	9267336	9268303	+	start	4800	upstream	0	0	protein_coding	WBGene00007224	C01G6.2	1.77
chrII	9263873	9264215	9264557	9258913	9261994	-	start	2221	upstream	0	0	protein_coding	WBGene00000170	aqp-2	1.18
chrII	9263873	9264215	9264557	9267336	9268303	+	start	3121	upstream	0	0	protein_coding	WBGene00007224	C01G6.2	1.38
chrII	9263873	9264215	9264557	9269888	9271267	+	start	5673	upstream	0	0	protein_coding	WBGene00007225	C01G6.3	1.45
chrII	9283802	9284620	9285439	9285932	9289136	+	start	1312	upstream	0	0	protein_coding	WBGene00006510	mtrr-1	3.16
chrII	9283802	9284620	9285439	9275024	9280098	-	start	4522	upstream	0	0	protein_coding	WBGene00007227	C01G6.5	3.41
chrII	9312810	9313411	9314012	9295918	9310304	-	start	3107	upstream	0	0	protein_coding	WBGene00000289	cam-1	2.09
chrII	9355549	9356582	9357615	9358531	9369098	+	start	1949	upstream	0	0	protein_coding	WBGene00003196	mel-11	3.07
chrII	9355549	9356582	9357615	9350648	9352801	-	start	3781	upstream	0	0	protein_coding	WBGene00006433	sdhb-1	2.54
chrII	9482593	9483126	9483660	9479641	9480106	-	start	3020	upstream	0	0	protein_coding	WBGene00045414	T19H5.7	1.7
chrII	9501998	9502374	9502751	9502757	9507281	-	end	383	downstream	0	0	protein_coding	WBGene00001530	gcy-3	1.78
chrII	9600022	9600319	9600616	9598197	9605526	-	center	1542	PeakInsideFeature	1	0.09	protein_coding	WBGene00003618	nhr-19	1.5
chrII	9601690	9602002	9602314	9598197	9605526	-	center	140	PeakInsideFeature	1	0.09	protein_coding	WBGene00003618	nhr-19	2.64
chrII	9603127	9603826	9604526	9598197	9605526	-	start	1700	PeakInsideFeature	1	0.2	protein_coding	WBGene00003618	nhr-19	0.97
chrII	9619006	9620747	9622488	9617426	9624176	-	center	54	PeakInsideFeature	1	0.52	protein_coding	WBGene00001038	dnj-20	1.75
chrII	9619006	9620747	9622488	9615800	9617125	-	start	3622	upstream	0	0	protein_coding	WBGene00011788	hal-3	1.18
chrII	9619006	9620747	9622488	9624590	9626641	+	start	3843	upstream	0	0	protein_coding	WBGene00014249	ZK1307.8	2.66
chrII	9619006	9620747	9622488	9613463	9614812	-	start	5935	upstream	0	0	protein_coding	WBGene00001952	hlh-6	1.33
chrII	9656005	9656315	9656625	9656689	9657719	+	start	374	upstream	0	0	protein_coding	WBGene00014251	gstk-1	1.3
chrII	9656005	9656315	9656625	9654345	9655616	-	start	699	upstream	0	0	protein_coding	WBGene00014244	ZK1307.1	2.97
chrII	9656005	9656315	9656625	9653109	9653952	-	start	2363	upstream	0	0	protein_coding	WBGene00014245	ZK1307.2	1.18
chrII	9656005	9656315	9656625	9652308	9653019	-	start	3296	upstream	0	0	protein_coding	WBGene00014246	ZK1307.3	1.17
chrII	9656005	9656315	9656625	9650959	9651800	-	start	4515	upstream	0	0	protein_coding	WBGene00014247	ZK1307.4	1.8
chrII	9727928	9729264	9730599	9732137	9738035	+	start	2873	upstream	0	0	protein_coding	WBGene00003100	mab-3	1.89
chrII	9727928	9729264	9730599	9721828	9724526	-	start	4738	upstream	0	0	protein_coding	WBGene00013145	cutl-2	1.87
chrII	9731565	9731916	9732267	9732137	9738035	+	start	221	overlapStart	0.19	0.03	protein_coding	WBGene00003100	mab-3	1.06
chrII	9757347	9758434	9759521	9758234	9768265	+	start	200	overlapStart	0.6	0.13	protein_coding	WBGene00014261	shk-1	1.52
chrII	9773901	9774626	9775352	9775146	9775883	-	end	520	overlapEnd	0.15	0.28	protein_coding	WBGene00011678	T10B9.9	1.69
chrII	9773901	9774626	9775352	9770759	9774292	-	start	334	overlapStart	0.27	0.12	protein_coding	WBGene00014262	ZK1321.4	1.26
chrII	9773901	9774626	9775352	9768357	9769847	-	start	4779	upstream	0	0	protein_coding	WBGene00000178	aqp-10	2.46
chrII	9828331	9828714	9829096	9829408	9830753	+	start	694	upstream	0	0	protein_coding	WBGene00014158	ZK938.1	1.15
chrII	9828331	9828714	9829096	9826513	9827926	-	start	788	upstream	0	0	protein_coding	WBGene00013147	eyg-1	1.97
chrII	9828331	9828714	9829096	9831333	9831500	+	start	2619	upstream	0	0	protein_coding	WBGene00271806	ZK938.12	1.54
chrII	9931516	9931796	9932075	9922248	9930830	+	end	966	downstream	0	0	protein_coding	WBGene00007329	C05C10.2	1.76
chrII	9931516	9931796	9932075	9931845	9934443	+	start	49	overlapStart	0.42	0.09	protein_coding	WBGene00007331	pho-11	1.22
chrII	9989255	9990048	9990840	9991160	10000350	+	start	1112	upstream	0	0	protein_coding	WBGene00002266	lec-3	2.6
chrII	9994330	9994658	9994986	9991160	10000350	+	center	1097	PeakInsideFeature	1	0.08	protein_coding	WBGene00002266	lec-3	1.79
chrII	10016180	10017162	10018145	10009608	10016183	-	start	979	overlapStart	0.01	0.01	protein_coding	WBGene00002265	lec-2	1.52
chrII	10082521	10082696	10082870	NA	NA	NA	NA	NA	NA	NA	NA	NA	NA	NA	1.4
chrII	10162959	10163524	10164089	10157537	10169346	-	center	82	PeakInsideFeature	1	0.1	protein_coding	WBGene00000914	daf-19	1.75
chrII	10202144	10203529	10204914	10199810	10200819	-	start	2710	upstream	0	0	protein_coding	WBGene00011040	R05H5.5	2.25
chrII	10202144	10203529	10204914	10206715	10209391	+	start	3186	upstream	0	0	protein_coding	WBGene00011331	T01E8.1	1.8
chrII	10202144	10203529	10204914	10198309	10199768	-	start	3761	upstream	0	0	protein_coding	WBGene00011039	R05H5.4	1.74
chrII	10214248	10214500	10214752	10218471	10220025	+	start	3971	upstream	0	0	protein_coding	WBGene00004334	ref-1	1.93
chrII	10288582	10289164	10289745	10283466	10300132	-	center	2635	PeakInsideFeature	1	0.07	protein_coding	WBGene00014171	nep-26	1.58
chrII	10301876	10302060	10302245	10303007	10303713	-	end	947	downstream	0	0	protein_coding	WBGene00006918	vha-9	2.12
chrII	10301876	10302060	10302245	10301163	10301888	+	end	172	overlapEnd	0.04	0.02	protein_coding	WBGene00007022	mdt-22	2.06
chrII	10301876	10302060	10302245	10300789	10302859	-	center	236	PeakInsideFeature	1	0.18	protein_coding	WBGene00014172	clpp-1	1.92
chrII	10301876	10302060	10302245	10283466	10300132	-	start	1928	upstream	0	0	protein_coding	WBGene00014171	nep-26	1.26
chrII	10388930	10390150	10391371	10391168	10391320	+	start	1018	FeatureInsidePeak	0.07	1	protein_coding	WBGene00303079	T09F3.7	2.86
chrII	10388930	10390150	10391371	10391154	10393614	+	start	1004	overlapStart	0.09	0.09	protein_coding	WBGene00011662	T09F3.2	1.56
chrII	10388930	10390150	10391371	10394114	10395349	+	start	3964	upstream	0	0	protein_coding	WBGene00001683	gpd-1	2.1
chrII	10388930	10390150	10391371	10395707	10396756	+	start	5557	upstream	0	0	protein_coding	WBGene00011663	T09F3.4	2.49
chrII	10446245	10446866	10447487	10448266	10450222	+	start	1400	upstream	0	0	protein_coding	WBGene00014058	ZK673.2	2.18
chrII	10446245	10446866	10447487	10450607	10452004	+	start	3741	upstream	0	0	protein_coding	WBGene00003038	lin-56	1.48
chrII	10501770	10502508	10503247	10496987	10502541	-	start	33	overlapStart	0.53	0.14	protein_coding	WBGene00004134	myrf-1	1.37
chrII	10548839	10549341	10549843	10542428	10555044	-	center	605	PeakInsideFeature	1	0.08	protein_coding	WBGene00011304	mnk-1	1.31
chrII	10551955	10552168	10552380	10542428	10555044	-	start	2876	PeakInsideFeature	1	0.04	protein_coding	WBGene00011304	mnk-1	1.64
chrII	10552970	10553452	10553934	10542428	10555044	-	start	1592	PeakInsideFeature	1	0.08	protein_coding	WBGene00011304	mnk-1	1.66
chrII	10557092	10558462	10559833	10542428	10555044	-	start	3418	upstream	0	0	protein_coding	WBGene00011304	mnk-1	2.02
chrII	10573896	10574338	10574779	10572247	10574067	+	end	271	overlapEnd	0.2	0.1	protein_coding	WBGene00007354	C06A1.3	1.29
chrII	10573896	10574338	10574779	10579366	10579955	+	start	5028	upstream	0	0	protein_coding	WBGene00007355	rpb-6	2.46
chrII	10573896	10574338	10574779	10579955	10581045	+	start	5617	upstream	0	0	protein_coding	WBGene00007555	dohh-1	1.17
chrII	10583763	10584086	10584408	10582618	10584236	+	end	150	overlapEnd	0.74	0.3	protein_coding	WBGene00007564	mrps-22	1.12
chrII	10583763	10584086	10584408	10584336	10587928	+	start	250	overlapStart	0.12	0.03	protein_coding	WBGene00007556	algn-9	3.18
chrII	10583763	10584086	10584408	10588042	10592652	+	start	3956	upstream	0	0	protein_coding	WBGene00000796	crn-3	2.1
chrII	10608598	10608997	10609396	10605717	10607275	-	start	1722	upstream	0	0	protein_coding	WBGene00007561	ccm-3	1.1
chrII	10608598	10608997	10609396	10605030	10605612	-	start	3385	upstream	0	0	protein_coding	WBGene00006397	taf-13	1.94
chrII	10608598	10608997	10609396	10613043	10618332	+	start	4046	upstream	0	0	protein_coding	WBGene00007562	C14A4.12	1.45
chrII	10764020	10764649	10765278	10738635	10775061	-	center	7801	PeakInsideFeature	1	0.04	protein_coding	WBGene00003404	mpz-1	1.25
chrII	10771802	10773048	10774293	10738635	10775061	-	start	2013	PeakInsideFeature	1	0.07	protein_coding	WBGene00003404	mpz-1	2.49
chrII	10862324	10862862	10863400	10863682	10868714	-	end	820	downstream	0	0	protein_coding	WBGene00010912	gmps-1	2.39
chrII	10862324	10862862	10863400	10857473	10860909	-	start	1953	upstream	0	0	protein_coding	WBGene00010911	M106.3	1.26
chrII	10862324	10862862	10863400	10855642	10857177	-	start	5685	upstream	0	0	protein_coding	WBGene00044924	M106.7	3.22
chrII	10919273	10919432	10919590	10918706	10920202	+	center	22	PeakInsideFeature	1	0.22	protein_coding	WBGene00006530	tba-4	2.61
chrII	10919273	10919432	10919590	10915901	10917274	-	start	2158	upstream	0	0	protein_coding	WBGene00009705	F44F4.10	1.28
chrII	10919273	10919432	10919590	10915280	10915832	-	start	3600	upstream	0	0	protein_coding	WBGene00009704	F44F4.9	1.9
chrII	10919273	10919432	10919590	10923716	10924595	+	start	4284	upstream	0	0	protein_coding	WBGene00012490	Y19D2B.2	1.78
chrII	10977153	10977552	10977951	10968386	11012247	+	start	9166	PeakInsideFeature	1	0.02	protein_coding	WBGene00004215	ptp-3	1.08
chrII	10978345	10980271	10982197	10968386	11012247	+	center	10045	PeakInsideFeature	1	0.09	protein_coding	WBGene00004215	ptp-3	2.61
chrII	11043075	11043604	11044134	11044135	11045968	-	end	531	downstream	0	0	protein_coding	WBGene00000658	col-83	2.41
chrII	11043075	11043604	11044134	11039348	11041206	-	start	2398	upstream	0	0	protein_coding	WBGene00000472	cey-1	1.98
chrII	11061145	11061430	11061716	11058096	11089456	-	end	3334	PeakInsideFeature	1	0.02	protein_coding	WBGene00006788	unc-53	1.53
chrII	11080534	11082246	11083958	11058096	11089456	-	start	7210	PeakInsideFeature	1	0.11	protein_coding	WBGene00006788	unc-53	1.74
chrII	11135472	11137026	11138581	11132861	11135140	-	start	1886	upstream	0	0	protein_coding	WBGene00009578	F40F8.5	1.51
chrII	11135472	11137026	11138581	11130690	11132648	-	start	4378	upstream	0	0	protein_coding	WBGene00044916	F40F8.11	1.4
chrII	11135472	11137026	11138581	11142751	11150381	+	start	5725	upstream	0	0	protein_coding	WBGene00009579	arrd-6	2.19
chrII	11223354	11224179	11225004	11222305	11226548	+	center	247	PeakInsideFeature	1	0.39	protein_coding	WBGene00011524	plpr-1	2.29
chrII	11223354	11224179	11225004	11226679	11232835	+	start	2500	upstream	0	0	protein_coding	WBGene00011523	T06D8.2	1.54
chrII	11273820	11278806	11283792	11281986	11283953	+	start	3180	overlapStart	0.19	0.92	protein_coding	WBGene00006853	unc-130	2.02
chrII	11286083	11286661	11287239	NA	NA	NA	NA	NA	NA	NA	NA	NA	NA	NA	1.85
chrII	11288016	11288486	11288957	11288690	11290159	-	end	204	overlapEnd	0.29	0.19	protein_coding	WBGene00008164	C47G2.3	1.37
chrII	11305336	11307218	11309101	11306399	11311940	+	start	819	overlapStart	0.72	0.49	protein_coding	WBGene00011995	rsf-1	2.6
chrII	11305336	11307218	11309101	11312460	11313346	+	start	5242	upstream	0	0	protein_coding	WBGene00011999	T24F1.7	2.19
chrII	11496413	11496796	11497178	11495692	11496663	+	end	133	overlapEnd	0.33	0.26	protein_coding	WBGene00007144	B0334.4	1.48
chrII	11496413	11496796	11497178	11496780	11497993	+	start	16	overlapStart	0.53	0.33	protein_coding	WBGene00195248	emc-5	1.7
chrII	11496413	11496796	11497178	11497665	11499620	+	start	869	upstream	0	0	protein_coding	WBGene00007145	B0334.5	2.25
chrII	11496413	11496796	11497178	11493231	11495321	-	start	1475	upstream	0	0	protein_coding	WBGene00003868	ooc-3	3.22
chrII	11496413	11496796	11497178	11489605	11493039	-	start	3757	upstream	0	0	protein_coding	WBGene00007143	B0334.3	0.98
chrII	11566851	11567541	11568231	11564385	11567020	-	start	521	overlapStart	0.13	0.07	protein_coding	WBGene00010051	F54D5.5	1.2
chrII	11566851	11567541	11568231	11569818	11571002	+	start	2277	upstream	0	0	protein_coding	WBGene00010050	F54D5.4	1.73
chrII	11566851	11567541	11568231	11558715	11564227	-	start	3314	upstream	0	0	protein_coding	WBGene00010057	F54D5.15	1.58
chrII	11566851	11567541	11568231	11571805	11573025	+	start	4264	upstream	0	0	protein_coding	WBGene00010049	F54D5.3	1.21
chrII	11566851	11567541	11568231	11573180	11575000	+	start	5639	upstream	0	0	protein_coding	WBGene00010048	F54D5.2	1.87
chrII	11574545	11574838	11575131	11574940	11577258	-	end	102	overlapEnd	0.33	0.09	protein_coding	WBGene00003960	pcs-1	2.31
chrII	11574545	11574838	11575131	11573180	11575000	+	end	162	overlapEnd	0.78	0.25	protein_coding	WBGene00010048	F54D5.2	2.44
chrII	11574545	11574838	11575131	11578716	11582758	+	start	3878	upstream	0	0	protein_coding	WBGene00010056	smc-6	1.5
chrII	11574545	11574838	11575131	11568654	11569242	-	start	5596	upstream	0	0	protein_coding	WBGene00219434	F54D5.23	2.07
chrII	11576915	11578018	11579120	11578716	11582758	+	start	698	overlapStart	0.19	0.1	protein_coding	WBGene00010056	smc-6	1.18
chrII	11576915	11578018	11579120	11574940	11577258	-	start	760	overlapStart	0.16	0.15	protein_coding	WBGene00003960	pcs-1	1.54
chrII	11576915	11578018	11579120	11582849	11588536	+	start	4831	upstream	0	0	protein_coding	WBGene00008361	D1043.1	2.47
chrII	11601059	11602260	11603461	11603956	11611532	+	start	1696	upstream	0	0	protein_coding	WBGene00008547	F07A11.4	1.62
chrII	11601059	11602260	11603461	11596767	11599809	-	start	2451	upstream	0	0	protein_coding	WBGene00003791	npp-5	2.04
chrII	11601059	11602260	11603461	11592392	11596590	-	start	5670	upstream	0	0	protein_coding	WBGene00008546	gfat-1	1.38
chrII	11617050	11617692	11618334	11614636	11633609	-	end	3056	PeakInsideFeature	1	0.07	protein_coding	WBGene00008549	din-1	2.13
chrII	11618486	11619123	11619760	11614636	11633609	-	end	4487	PeakInsideFeature	1	0.07	protein_coding	WBGene00008549	din-1	2.25
chrII	11724481	11725400	11726320	11724204	11726533	+	center	31	PeakInsideFeature	1	0.79	protein_coding	WBGene00002262	ldh-1	1.16
chrII	11724481	11725400	11726320	11726814	11728541	+	start	1414	upstream	0	0	protein_coding	WBGene00008740	F13D12.5	1.24
chrII	11724481	11725400	11726320	11728949	11731226	+	start	3549	upstream	0	0	protein_coding	WBGene00000114	alh-8	1.84
chrII	11730452	11730874	11731295	11731165	11732594	-	end	291	overlapEnd	0.16	0.1	protein_coding	WBGene00008742	F13D12.8	1.86
chrII	11730452	11730874	11731295	11728949	11731226	+	end	352	overlapEnd	0.92	0.34	protein_coding	WBGene00000114	alh-8	3.09
chrII	11736156	11737222	11738288	11739456	11742876	+	start	2234	upstream	0	0	protein_coding	WBGene00008741	F13D12.6	1.45
chrII	11736156	11737222	11738288	11731165	11732594	-	start	4628	upstream	0	0	protein_coding	WBGene00008742	F13D12.8	2.26
chrII	11743154	11743730	11744305	11739456	11742876	+	end	854	downstream	0	0	protein_coding	WBGene00008741	F13D12.6	2.68
chrII	11743154	11743730	11744305	11742814	11748603	-	end	916	PeakInsideFeature	1	0.2	protein_coding	WBGene00001679	gpb-1	1.4
chrII	11746505	11747464	11748423	11742814	11748603	-	start	1139	PeakInsideFeature	1	0.34	protein_coding	WBGene00001679	gpb-1	1.25
chrII	11748670	11749750	11750829	11742814	11748603	-	start	1147	upstream	0	0	protein_coding	WBGene00001679	gpb-1	2.09
chrII	11748670	11749750	11750829	11748547	11748594	-	start	1156	upstream	0	0	protein_coding	WBGene00303054	F44E5.17	2.25
chrII	11790358	11790662	11790965	11790759	11797322	+	start	97	overlapStart	0.34	0.04	protein_coding	WBGene00009657	F43G6.4	1.76
chrII	11791818	11792278	11792738	11790759	11797322	+	start	1519	PeakInsideFeature	1	0.15	protein_coding	WBGene00009657	F43G6.4	2.46
chrII	11937541	11938350	11939159	11917642	11935343	-	start	3007	upstream	0	0	protein_coding	WBGene00003015	lin-29	1.02
chrII	11940546	11941564	11942582	NA	NA	NA	NA	NA	NA	NA	NA	NA	NA	NA	2.36
chrII	11960534	11960888	11961241	11960989	11962128	-	end	101	overlapEnd	0.36	0.23	protein_coding	WBGene00012219	W03C9.1	2.31
chrII	11960534	11960888	11961241	11953239	11960743	+	end	145	overlapEnd	0.3	0.03	protein_coding	WBGene00012222	W03C9.6	1.32
chrII	11960534	11960888	11961241	11962111	11965258	+	start	1223	upstream	0	0	protein_coding	WBGene00012220	W03C9.2	1.91
chrII	12368862	12369116	12369369	12358756	12367023	-	start	2093	upstream	0	0	protein_coding	WBGene00013273	marc-5	2.06
chrII	12691337	12692714	12694090	12694412	12725483	+	start	1698	upstream	0	0	protein_coding	WBGene00012894	tbc-17	2.58
chrII	12776143	12776268	12776393	12774646	12775544	+	end	724	downstream	0	0	protein_coding	WBGene00012905	Y46G5A.14	1.48
chrII	12776143	12776268	12776393	12774646	12781705	+	start	1622	PeakInsideFeature	1	0.04	protein_coding	WBGene00012919	Y46G5A.34	1.95
chrII	12797249	12797388	12797526	12788252	12796452	-	start	936	upstream	0	0	protein_coding	WBGene00012907	cpt-1	2.05
chrII	12798956	12799102	12799247	12788252	12796452	-	start	2650	upstream	0	0	protein_coding	WBGene00012907	cpt-1	2.48
chrII	12798956	12799102	12799247	12804862	12810872	+	start	5760	upstream	0	0	protein_coding	WBGene00012909	spds-1	2.3
chrII	12934696	12934968	12935241	12933854	12935362	-	center	360	PeakInsideFeature	1	0.37	protein_coding	WBGene00010267	lips-9	2.34
chrII	12934696	12934968	12935241	12938869	12943867	+	start	3901	upstream	0	0	protein_coding	WBGene00010268	arrd-10	2.98
chrII	12944108	12944666	12945223	12938869	12943867	+	end	799	downstream	0	0	protein_coding	WBGene00010268	arrd-10	1.87
chrII	12944108	12944666	12945223	12943862	12948143	-	end	804	PeakInsideFeature	1	0.27	protein_coding	WBGene00010269	F58G1.7	1.06
chrII	12951882	12952504	12953127	12952490	12954832	-	end	14	overlapEnd	0.52	0.28	protein_coding	WBGene00012605	Y38F1A.1	1.3
chrII	12951882	12952504	12953127	12954962	12958018	+	start	2458	upstream	0	0	protein_coding	WBGene00012606	Y38F1A.2	1.48
chrII	12951882	12952504	12953127	12943862	12948143	-	start	4361	upstream	0	0	protein_coding	WBGene00010269	F58G1.7	1.26
chrII	12990449	12990923	12991397	12980591	12993118	+	end	2195	PeakInsideFeature	1	0.08	protein_coding	WBGene00000870	cyd-1	1.56
chrII	12995603	12996214	12996825	12996921	12997804	-	end	707	downstream	0	0	protein_coding	WBGene00012609	Y38F1A.7	1.6
chrII	12995603	12996214	12996825	12994358	12996571	-	start	357	overlapStart	0.8	0.44	protein_coding	WBGene00012608	hphd-1	1.35
chrII	13028451	13030076	13031701	13032778	13036505	+	start	2702	upstream	0	0	protein_coding	WBGene00008929	F18A11.2	2.41
chrII	13028451	13030076	13031701	13014331	13025838	-	start	4238	upstream	0	0	protein_coding	WBGene00003144	max-2	1.34
chrII	13066135	13066853	13067571	13056814	13071530	+	center	2681	PeakInsideFeature	1	0.1	protein_coding	WBGene00006999	zyx-1	1.14
chrII	13289937	13291536	13293134	13272634	13304229	+	center	3104	PeakInsideFeature	1	0.11	protein_coding	WBGene00012989	Y48C3A.5	1.79
chrII	13289937	13291536	13293134	13279780	13285829	-	start	5707	upstream	0	0	protein_coding	WBGene00012988	ztf-22	1.54
chrII	13334834	13335398	13335962	13338281	13339961	+	start	2883	upstream	0	0	protein_coding	WBGene00012992	mrpl-20	2.3
chrII	13334834	13335398	13335962	13321954	13330825	-	start	4573	upstream	0	0	protein_coding	WBGene00012990	sam-10	2.4
chrII	13368907	13369319	13369731	13369607	13375290	+	start	288	overlapStart	0.16	0.03	protein_coding	WBGene00012998	Y48C3A.20	1.07
chrII	13455897	13456526	13457156	13448835	13460642	-	center	1787	PeakInsideFeature	1	0.11	protein_coding	WBGene00004116	pqn-27	1.52
chrII	13459412	13460999	13462586	13460991	13469602	-	end	8	overlapEnd	0.51	0.19	protein_coding	WBGene00008446	E01G4.3	2.03
chrII	13459412	13460999	13462586	13448835	13460642	-	start	357	overlapStart	0.39	0.11	protein_coding	WBGene00004116	pqn-27	1.06
chrII	13464773	13465484	13466195	13460991	13469602	-	center	187	PeakInsideFeature	1	0.17	protein_coding	WBGene00008446	E01G4.3	1.8
chrII	13464773	13465484	13466195	13448835	13460642	-	start	4842	upstream	0	0	protein_coding	WBGene00004116	pqn-27	1.3
chrII	13473382	13474018	13474654	13472401	13473995	+	end	23	overlapEnd	0.49	0.39	protein_coding	WBGene00008447	E01G4.5	2.16
chrII	13473382	13474018	13474654	13460991	13469602	-	start	4416	upstream	0	0	protein_coding	WBGene00008446	E01G4.3	1.47
chrII	13736382	13737078	13737773	13736349	13736933	+	end	145	overlapEnd	0.4	0.95	protein_coding	WBGene00011056	R06B9.5	2.14
chrII	13736382	13737078	13737773	13741742	13749983	+	start	4664	upstream	0	0	protein_coding	WBGene00003246	mig-14	1.48
chrII	13787943	13789108	13790273	13792229	13817398	+	start	3121	upstream	0	0	protein_coding	WBGene00013934	ZK131.11	1.43
chrII	13787943	13789108	13790273	13770921	13783980	-	start	5128	upstream	0	0	protein_coding	WBGene00194890	C01B9.4	2
chrII	13814925	13815390	13815854	13792229	13817398	+	end	2008	PeakInsideFeature	1	0.04	protein_coding	WBGene00013934	ZK131.11	1.93
chrII	13814925	13815390	13815854	13818371	13818739	+	start	2981	upstream	0	0	protein_coding	WBGene00001889	his-15	2
chrII	13814925	13815390	13815854	13820210	13820620	+	start	4820	upstream	0	0	protein_coding	WBGene00001887	his-13	2.96
chrII	13932245	13933342	13934440	13930648	13931997	-	start	1345	upstream	0	0	protein_coding	WBGene00001988	hot-3	3.46
chrII	14004264	14004886	14005508	14006511	14008514	+	start	1625	upstream	0	0	protein_coding	WBGene00008496	F01D5.6	2.19
chrII	14004264	14004886	14005508	14001686	14002306	-	start	2580	upstream	0	0	protein_coding	WBGene00008495	F01D5.5	2.02
chrII	14004264	14004886	14005508	14008666	14010583	+	start	3780	upstream	0	0	protein_coding	WBGene00008497	F01D5.7	1.99
chrII	14004264	14004886	14005508	13999059	14000144	-	start	4742	upstream	0	0	protein_coding	WBGene00008494	F01D5.3	1.74
chrII	14004264	14004886	14005508	14010706	14013826	+	start	5820	upstream	0	0	protein_coding	WBGene00008498	F01D5.8	1.64
chrII	14004264	14004886	14005508	13998497	13999064	-	start	5822	upstream	0	0	protein_coding	WBGene00008493	F01D5.2	1.64
chrII	14039843	14040892	14041940	14033233	14037721	-	start	3171	upstream	0	0	protein_coding	WBGene00000901	daf-5	1.85
chrII	14046236	14046779	14047322	NA	NA	NA	NA	NA	NA	NA	NA	NA	NA	NA	1.7
chrII	14050266	14050608	14050949	NA	NA	NA	NA	NA	NA	NA	NA	NA	NA	NA	0.94
chrII	14103805	14104370	14104936	14104773	14108072	+	start	403	overlapStart	0.15	0.05	protein_coding	WBGene00001805	gur-4	1.76
chrII	14163322	14164245	14165168	14155768	14166018	+	end	1773	PeakInsideFeature	1	0.19	protein_coding	WBGene00006964	xrn-2	1.71
chrII	14234073	14234538	14235004	14234972	14243603	-	end	434	overlapEnd	0.04	0.01	protein_coding	WBGene00012982	jmjd-2	1.86
chrII	14234073	14234538	14235004	14226377	14234120	-	start	418	overlapStart	0.06	0.01	protein_coding	WBGene00012983	men-1	1.78
chrII	14248198	14248517	14248836	14250683	14251448	+	start	2166	upstream	0	0	protein_coding	WBGene00001971	hmg-1.1	3.71
chrII	14248198	14248517	14248836	14252357	14255705	+	start	3840	upstream	0	0	protein_coding	WBGene00013213	Y54G11A.2	2.19
chrII	14248198	14248517	14248836	14234972	14243603	-	start	4914	upstream	0	0	protein_coding	WBGene00012982	jmjd-2	1.41
chrII	14248994	14250247	14251500	14250683	14251448	+	start	436	FeatureInsidePeak	0.31	1	protein_coding	WBGene00001971	hmg-1.1	1.09
chrII	14248994	14250247	14251500	14252357	14255705	+	start	2110	upstream	0	0	protein_coding	WBGene00013213	Y54G11A.2	1.43
chrII	14404527	14405964	14407400	14390718	14407905	+	end	1941	PeakInsideFeature	1	0.17	protein_coding	WBGene00009180	nurf-1	1.2
chrII	14404527	14405964	14407400	14408612	14410836	+	start	2648	upstream	0	0	protein_coding	WBGene00009182	F26H11.4	1.36
chrII	14404527	14405964	14407400	14411095	14412218	+	start	5131	upstream	0	0	protein_coding	WBGene00194892	dsb-2	1.4
chrII	14425542	14425930	14426319	14417889	14424891	-	start	1039	upstream	0	0	protein_coding	WBGene00004048	plx-2	2
chrII	14450725	14451072	14451419	14455632	14464911	+	start	4560	upstream	0	0	protein_coding	WBGene00013222	dmsr-6	3.13
chrII	14597936	14598967	14599998	14600902	14610554	+	start	1935	upstream	0	0	protein_coding	WBGene00006603	tps-2	1.91
chrII	14601561	14601722	14601884	14600902	14610554	+	start	820	PeakInsideFeature	1	0.04	protein_coding	WBGene00006603	tps-2	1.26
chrII	14601561	14601722	14601884	14606472	14608342	+	start	4750	upstream	0	0	protein_coding	WBGene00000188	arl-3	2.33
chrII	14641166	14641574	14641981	14640096	14644083	-	center	515	PeakInsideFeature	1	0.21	protein_coding	WBGene00000225	atgp-2	1.29
chrII	14641166	14641574	14641981	14634656	14636837	-	start	4737	upstream	0	0	protein_coding	WBGene00007997	sre-13	1.87
chrII	14644970	14646016	14647063	14640096	14644083	-	start	1933	upstream	0	0	protein_coding	WBGene00000225	atgp-2	2.22
chrII	14697770	14698066	14698361	14698701	14699362	+	start	635	upstream	0	0	protein_coding	WBGene00007478	C09F9.1	2.49
chrII	14697770	14698066	14698361	14694192	14695299	-	start	2767	upstream	0	0	protein_coding	WBGene00010491	K02B7.3	1.73
chrII	14797083	14797314	14797544	14795404	14798224	+	center	500	PeakInsideFeature	1	0.17	protein_coding	WBGene00001225	eif-3.B	2.24
chrII	14797083	14797314	14797544	14798472	14800971	+	start	1158	upstream	0	0	protein_coding	WBGene00013196	tbc-20	1.63
chrII	14816836	14817004	14817171	14815518	14816212	+	end	792	downstream	0	0	protein_coding	WBGene00012179	W01D2.1	1.15
chrII	14816836	14817004	14817171	14816136	14840005	-	end	868	PeakInsideFeature	1	0.02	protein_coding	WBGene00003651	nhr-61	1.17
chrII	14824404	14824528	14824651	14816136	14840005	-	center	3542	PeakInsideFeature	1	0.02	protein_coding	WBGene00003651	nhr-61	2.49
chrII	14825617	14825928	14826240	14816136	14840005	-	center	2142	PeakInsideFeature	1	0.03	protein_coding	WBGene00003651	nhr-61	1.61
chrII	14916002	14916151	14916300	14919705	14953312	+	start	3554	upstream	0	0	protein_coding	WBGene00008443	pde-3	2.56
chrII	14916002	14916151	14916300	14907508	14910405	-	start	5746	upstream	0	0	protein_coding	WBGene00010987	R03C1.1	3.16
chrII	15043032	15043780	15044528	15039404	15048904	+	center	374	PeakInsideFeature	1	0.16	protein_coding	WBGene00000208	trip-4	0.96
chrII	15193987	15194774	15195561	15196214	15198075	+	start	1440	upstream	0	0	protein_coding	WBGene00021598	Y46E12BR.1	1
chrII	15204648	15205943	15207238	15207443	15229725	+	start	1500	upstream	0	0	protein_coding	WBGene00021597	spsb-1	2.91
chrII	15213972	15214174	15214376	15207443	15229725	+	center	4410	PeakInsideFeature	1	0.02	protein_coding	WBGene00021597	spsb-1	2.96
chrII	15241955	15242062	15242170	15233153	15244931	+	end	2869	PeakInsideFeature	1	0.02	protein_coding	WBGene00021595	Y46E12BL.2	1.82
chrIII	64708	65384	66061	62888	66261	-	center	809	PeakInsideFeature	1	0.41	protein_coding	WBGene00021043	pck-1	1.26
chrIII	64708	65384	66061	59869	61166	-	start	4218	upstream	0	0	protein_coding	WBGene00021042	btb-5	2.75
chrIII	384093	384876	385658	381900	382570	-	start	2306	upstream	0	0	protein_coding	WBGene00019639	K10F12.7	1.73
chrIII	384093	384876	385658	378004	381298	-	start	3578	upstream	0	0	protein_coding	WBGene00019636	gsto-3	2.36
chrIII	502739	502876	503014	491547	502625	+	end	251	downstream	0	0	protein_coding	WBGene00006781	unc-45	1.77
chrIII	530871	531286	531700	525234	526924	-	start	4362	upstream	0	0	protein_coding	WBGene00020703	T22F7.4	1.07
chrIII	667835	668417	668999	668098	668433	-	start	16	FeatureInsidePeak	0.29	1	protein_coding	WBGene00020923	W02B3.3	1.83
chrIII	667835	668417	668999	662847	666265	-	start	2152	upstream	0	0	protein_coding	WBGene00015649	C09F5.3	1.42
chrIII	821962	822743	823524	823222	826408	+	start	479	overlapStart	0.2	0.1	protein_coding	WBGene00019328	clec-149	1.2
chrIII	911371	911498	911625	911261	912243	+	start	237	PeakInsideFeature	1	0.26	protein_coding	WBGene00017757	bra-2	1.26
chrIII	911371	911498	911625	909957	910589	-	start	909	upstream	0	0	protein_coding	WBGene00000263	F23H11.5	2.65
chrIII	911371	911498	911625	908328	909902	-	start	1596	upstream	0	0	protein_coding	WBGene00017763	crls-1	1.51
chrIII	911371	911498	911625	902151	907539	-	start	3959	upstream	0	0	protein_coding	WBGene00017760	F23H11.4	1.12
chrIII	1335370	1335894	1336418	1336707	1340333	-	end	813	downstream	0	0	protein_coding	WBGene00022325	fbxa-5	2.74
chrIII	1678831	1679349	1679867	1672517	1676721	-	start	2628	upstream	0	0	protein_coding	WBGene00021260	Y22D7AR.6	2.6
chrIII	1748253	1750232	1752211	NA	NA	NA	NA	NA	NA	NA	NA	NA	NA	NA	1.09
chrIII	2170028	2171593	2173158	2151968	2197908	+	center	3345	PeakInsideFeature	1	0.07	protein_coding	WBGene00021697	gcn-1	1.64
chrIII	2750696	2750850	2751003	2747130	2756512	-	center	971	PeakInsideFeature	1	0.04	protein_coding	WBGene00022180	Y71H2AM.15	1.57
chrIII	2750696	2750850	2751003	2743719	2746653	-	start	4197	upstream	0	0	protein_coding	WBGene00022179	Y71H2AM.14	1.39
chrIII	2752221	2753700	2755178	2747130	2756512	-	center	1879	PeakInsideFeature	1	0.32	protein_coding	WBGene00022180	Y71H2AM.15	1.21
chrIII	2991734	2994401	2997068	2988081	2990057	-	start	4344	upstream	0	0	protein_coding	WBGene00021918	Y55D5A.4	2.02
chrIII	3036377	3036778	3037179	2995487	3040860	-	start	4082	PeakInsideFeature	1	0.02	protein_coding	WBGene00000898	daf-2	2.41
chrIII	3272687	3273080	3273474	3267178	3278710	-	center	136	PeakInsideFeature	1	0.07	protein_coding	WBGene00021808	Y53G8AM.8	2.64
chrIII	3276257	3276604	3276951	3267178	3278710	-	start	2106	PeakInsideFeature	1	0.07	protein_coding	WBGene00021808	Y53G8AM.8	1.05
chrIII	3276257	3276604	3276951	3282308	3290215	+	start	5704	upstream	0	0	protein_coding	WBGene00021814	Y53G8AR.7	1.43
chrIII	3303236	3303378	3303521	NA	NA	NA	NA	NA	NA	NA	NA	NA	NA	NA	1.24
chrIII	3373157	3374357	3375557	3363668	3370209	-	start	4148	upstream	0	0	protein_coding	WBGene00004183	prk-2	3.36
chrIII	3471416	3471737	3472058	3472003	3473718	+	start	266	overlapStart	0.09	0.04	protein_coding	WBGene00007924	rsu-1	1.62
chrIII	3471416	3471737	3472058	3467664	3469827	-	start	1910	upstream	0	0	protein_coding	WBGene00007923	C34C12.4	2.08
chrIII	3582824	3583396	3583967	3578716	3581736	-	start	1660	upstream	0	0	protein_coding	WBGene00008180	C48D5.3	2.63
chrIII	3585746	3586638	3587531	3590734	3611993	+	start	4096	upstream	0	0	protein_coding	WBGene00004213	ptp-1	2.38
chrIII	3585746	3586638	3587531	3578716	3581736	-	start	4902	upstream	0	0	protein_coding	WBGene00008180	C48D5.3	3.01
chrIII	3599049	3599941	3600833	3590734	3611993	+	center	1422	PeakInsideFeature	1	0.09	protein_coding	WBGene00004213	ptp-1	1.22
chrIII	3620009	3621007	3622005	3612951	3627142	-	center	960	PeakInsideFeature	1	0.15	protein_coding	WBGene00004765	sel-8	1.59
chrIII	3643213	3643542	3643871	3635876	3643670	+	end	128	overlapEnd	0.7	0.06	protein_coding	WBGene00007860	rilp-1	2.01
chrIII	3643213	3643542	3643871	3644375	3648822	+	start	833	upstream	0	0	protein_coding	WBGene00006822	unc-93	2.81
chrIII	3667394	3667648	3667901	3667022	3670436	-	end	626	PeakInsideFeature	1	0.15	protein_coding	WBGene00008121	C46F11.6	2.41
chrIII	3667394	3667648	3667901	3657716	3664494	-	start	3154	upstream	0	0	protein_coding	WBGene00008119	C46F11.4	1.35
chrIII	3672765	3672986	3673206	3667022	3670436	-	start	2550	upstream	0	0	protein_coding	WBGene00008121	C46F11.6	1
chrIII	3780504	3780806	3781108	3774896	3786640	-	center	38	PeakInsideFeature	1	0.06	protein_coding	WBGene00000070	acy-3	1.34
chrIII	3781397	3782818	3784238	3774896	3786640	-	center	2050	PeakInsideFeature	1	0.25	protein_coding	WBGene00000070	acy-3	1.46
chrIII	3786158	3786716	3787273	3774896	3786640	-	start	76	overlapStart	0.44	0.05	protein_coding	WBGene00000070	acy-3	1.94
chrIII	3799975	3801036	3802097	3789982	3800547	-	start	489	overlapStart	0.27	0.06	protein_coding	WBGene00003476	mtm-3	1.7
chrIII	3912356	3912668	3912981	3908929	3914149	-	center	1129	PeakInsideFeature	1	0.12	protein_coding	WBGene00003930	pat-3	0.89
chrIII	3912356	3912668	3912981	3916933	3918809	+	start	4265	upstream	0	0	protein_coding	WBGene00014204	ccdc-47	2.18
chrIII	3912356	3912668	3912981	3903114	3907687	-	start	4981	upstream	0	0	protein_coding	WBGene00014202	mmcm-1	2.53
chrIII	3913790	3914922	3916054	3908929	3914149	-	start	773	overlapStart	0.16	0.07	protein_coding	WBGene00003930	pat-3	1.82
chrIII	3913790	3914922	3916054	3916933	3918809	+	start	2011	upstream	0	0	protein_coding	WBGene00014204	ccdc-47	1.23
chrIII	3913790	3914922	3916054	3918871	3920700	+	start	3949	upstream	0	0	protein_coding	WBGene00014203	ZK1058.3	2.56
chrIII	3926523	3927500	3928478	3928436	3929233	+	start	936	overlapStart	0.03	0.06	protein_coding	WBGene00009501	F37A8.1	2.52
chrIII	3926523	3927500	3928478	3923792	3926238	-	start	1262	upstream	0	0	protein_coding	WBGene00014207	ZK1058.9	1.73
chrIII	3926523	3927500	3928478	3920626	3921711	-	start	5789	upstream	0	0	protein_coding	WBGene00014205	ZK1058.5	1.45
chrIII	3952138	3952318	3952499	3956624	3958161	+	start	4306	upstream	0	0	protein_coding	WBGene00009503	F37A8.5	1.86
chrIII	3957290	3957762	3958235	3956624	3958161	+	center	369	overlapEnd	0.93	0.57	protein_coding	WBGene00009503	F37A8.5	1.73
chrIII	3957290	3957762	3958235	3960258	3961825	+	start	2496	upstream	0	0	protein_coding	WBGene00011215	R10E9.3	1.63
chrIII	3983485	3984960	3986435	3984367	3984670	-	start	290	FeatureInsidePeak	0.11	1	protein_coding	WBGene00012380	Y1A5A.2	3.16
chrIII	3983485	3984960	3986435	3985565	3986809	-	end	605	overlapEnd	0.3	0.7	protein_coding	WBGene00012379	Y1A5A.1	1.89
chrIII	3983485	3984960	3986435	3988059	3988575	+	start	3099	upstream	0	0	protein_coding	WBGene00044230	C36E8.6	1.54
chrIII	3993953	3994581	3995209	3989298	3992174	-	start	2407	upstream	0	0	protein_coding	WBGene00007981	glb-11	2.24
chrIII	4017612	4018604	4019595	4015769	4017643	-	start	961	overlapStart	0.02	0.02	protein_coding	WBGene00006537	tbb-2	1.15
chrIII	4017612	4018604	4019595	4020037	4021867	+	start	1433	upstream	0	0	protein_coding	WBGene00011367	snpc-3.4	1.28
chrIII	4017612	4018604	4019595	4022166	4025658	+	start	3562	upstream	0	0	protein_coding	WBGene00011368	tftc-5	1.14
chrIII	4100015	4100552	4101089	4096896	4098190	-	start	2362	upstream	0	0	protein_coding	WBGene00007270	rei-1	1.82
chrIII	4100015	4100552	4101089	4093306	4094921	-	start	5631	upstream	0	0	protein_coding	WBGene00004392	rnr-2	1.22
chrIII	4107810	4108198	4108585	NA	NA	NA	NA	NA	NA	NA	NA	NA	NA	NA	2.43
chrIII	4111942	4112922	4113902	4115226	4147255	+	start	2304	upstream	0	0	protein_coding	WBGene00006830	unc-103	1.13
chrIII	4146250	4146692	4147134	4147425	4151598	-	end	733	downstream	0	0	protein_coding	WBGene00007631	wht-3	1.93
chrIII	4146250	4146692	4147134	4115226	4147255	+	end	563	PeakInsideFeature	1	0.03	protein_coding	WBGene00006830	unc-103	1.92
chrIII	4146250	4146692	4147134	4152054	4152915	+	start	5362	upstream	0	0	protein_coding	WBGene00007630	har-1	1.93
chrIII	4196209	4196747	4197285	4197285	4202289	+	start	538	upstream	0	0	protein_coding	WBGene00011279	asd-1	1.75
chrIII	4206525	4206846	4207167	4206253	4208265	+	center	413	PeakInsideFeature	1	0.32	protein_coding	WBGene00011282	R74.8	1.11
chrIII	4206525	4206846	4207167	4202253	4204269	-	start	2577	upstream	0	0	protein_coding	WBGene00011280	pelo-1	2.18
chrIII	4206525	4206846	4207167	4209492	4216724	+	start	2646	upstream	0	0	protein_coding	WBGene00009647	phlp-2	1.36
chrIII	4218199	4218348	4218497	4216764	4228108	-	end	1584	PeakInsideFeature	1	0.03	protein_coding	WBGene00003401	mpk-1	2.82
chrIII	4237133	4237582	4238030	4230436	4233219	-	start	4363	upstream	0	0	protein_coding	WBGene00003619	nhr-20	1.61
chrIII	4280497	4280864	4281230	4276266	4280217	-	start	647	upstream	0	0	protein_coding	WBGene00006331	sup-26	2.53
chrIII	4281499	4283010	4284522	4276266	4280217	-	start	2793	upstream	0	0	protein_coding	WBGene00006331	sup-26	1.32
chrIII	4316446	4317058	4317669	4313927	4317608	+	end	550	overlapEnd	0.96	0.32	protein_coding	WBGene00010428	dcn-1	2.39
chrIII	4316446	4317058	4317669	4317702	4320341	+	start	644	upstream	0	0	protein_coding	WBGene00006478	tag-131	1.28
chrIII	4316446	4317058	4317669	4320389	4321348	+	start	3331	upstream	0	0	protein_coding	WBGene00044911	H38K22.6	1.53
chrIII	4316446	4317058	4317669	4303096	4313128	-	start	3930	upstream	0	0	protein_coding	WBGene00001352	evl-14	1.09
chrIII	4316446	4317058	4317669	4321748	4322867	+	start	4690	upstream	0	0	protein_coding	WBGene00044912	H38K22.7	1.17
chrIII	4357929	4358079	4358229	4356539	4364974	+	start	1540	PeakInsideFeature	1	0.04	protein_coding	WBGene00007139	mnp-1	1.66
chrIII	4358391	4359578	4360766	4356539	4364974	+	center	1178	PeakInsideFeature	1	0.29	protein_coding	WBGene00007139	mnp-1	1.42
chrIII	4358391	4359578	4360766	4365285	4367469	+	start	5707	upstream	0	0	protein_coding	WBGene00000511	ckb-1	0.98
chrIII	4362645	4362943	4363241	4356539	4364974	+	end	2031	PeakInsideFeature	1	0.08	protein_coding	WBGene00007139	mnp-1	2.9
chrIII	4362645	4362943	4363241	4365285	4367469	+	start	2342	upstream	0	0	protein_coding	WBGene00000511	ckb-1	2.17
chrIII	4362645	4362943	4363241	4367832	4370160	+	start	4889	upstream	0	0	protein_coding	WBGene00000512	ckb-2	2.31
chrIII	4414331	4414475	4414619	4414732	4415235	-	end	257	downstream	0	0	protein_coding	WBGene00011117	R07E5.11	1.49
chrIII	4414331	4414475	4414619	4413457	4414748	+	end	273	PeakInsideFeature	1	0.23	protein_coding	WBGene00011119	mpc-1	1.16
chrIII	4414331	4414475	4414619	4419848	4423368	+	start	5373	upstream	0	0	protein_coding	WBGene00000520	cku-80	1.86
chrIII	4448027	4448431	4448835	4446637	4449943	-	center	141	PeakInsideFeature	1	0.25	protein_coding	WBGene00000463	ceh-43	1.23
chrIII	4494704	4495030	4495356	4491627	4499043	-	center	305	PeakInsideFeature	1	0.09	protein_coding	WBGene00000223	atf-7	1.26
chrIII	4602939	4603693	4604447	4600737	4603052	+	end	641	overlapEnd	0.08	0.05	protein_coding	WBGene00003112	mab-21	2.71
chrIII	4602939	4603693	4604447	4596134	4612384	-	center	566	PeakInsideFeature	1	0.1	protein_coding	WBGene00004760	sel-2	1.63
chrIII	4721702	4722052	4722402	4722126	4730919	+	start	74	overlapStart	0.4	0.04	protein_coding	WBGene00000068	acy-1	0.95
chrIII	4721702	4722052	4722402	4715293	4720670	-	start	1382	upstream	0	0	protein_coding	WBGene00001259	emb-5	1.29
chrIII	4764717	4765122	4765528	4765833	4776342	+	start	711	upstream	0	0	protein_coding	WBGene00007170	B0393.5	1.59
chrIII	4764717	4765122	4765528	4759744	4763609	-	start	1513	upstream	0	0	protein_coding	WBGene00007169	B0393.4	1.29
chrIII	5013257	5014028	5014800	5008933	5017860	-	center	631	PeakInsideFeature	1	0.18	protein_coding	WBGene00020097	larp-1	1.45
chrIII	5013257	5014028	5014800	5018645	5021118	+	start	4617	upstream	0	0	protein_coding	WBGene00020094	wip-1	2.23
chrIII	5013257	5014028	5014800	5007100	5008830	-	start	5198	upstream	0	0	protein_coding	WBGene00020099	R144.11	1.16
chrIII	5076897	5077734	5078571	5077765	5080665	+	start	31	overlapStart	0.49	0.28	protein_coding	WBGene00000107	alh-1	1.06
chrIII	5076897	5077734	5078571	5081726	5082995	+	start	3992	upstream	0	0	protein_coding	WBGene00006519	cox-6A	1.53
chrIII	5126112	5127277	5128442	5109701	5130673	+	end	3396	PeakInsideFeature	1	0.12	protein_coding	WBGene00004728	sax-2	3.12
chrIII	5138269	5141201	5144133	5137252	5149578	-	center	2214	PeakInsideFeature	1	0.48	protein_coding	WBGene00021900	Y54H5A.2	2.94
chrIII	5138269	5141201	5144133	5130923	5136319	-	start	4882	upstream	0	0	protein_coding	WBGene00006543	tbx-2	2.54
chrIII	5180281	5180752	5181224	5173922	5180507	+	end	245	overlapEnd	0.24	0.04	protein_coding	WBGene00019629	cid-1	2.04
chrIII	5180281	5180752	5181224	5185920	5188646	+	start	5168	upstream	0	0	protein_coding	WBGene00019628	pup-2	2.04
chrIII	5210252	5210894	5211535	5211781	5215512	-	end	887	downstream	0	0	protein_coding	WBGene00022532	ZC155.4	3
chrIII	5210252	5210894	5211535	5207567	5209557	-	start	1337	upstream	0	0	protein_coding	WBGene00022534	syx-16	2.26
chrIII	5210252	5210894	5211535	5203713	5206911	-	start	3983	upstream	0	0	protein_coding	WBGene00022531	morc-1	1.72
chrIII	5224644	5224812	5224980	5225621	5226801	+	start	809	upstream	0	0	protein_coding	WBGene00003588	nex-1	1.16
chrIII	5224644	5224812	5224980	5228417	5230536	+	start	3605	upstream	0	0	protein_coding	WBGene00000229	atp-2	1.36
chrIII	5224644	5224812	5224980	5230555	5234530	+	start	5743	upstream	0	0	protein_coding	WBGene00016408	prmt-5	1.76
chrIII	5337234	5337574	5337915	5341682	5344273	+	start	4108	upstream	0	0	protein_coding	WBGene00022664	ZK121.2	1.86
chrIII	5503113	5503274	5503436	5501861	5506392	+	center	852	PeakInsideFeature	1	0.08	protein_coding	WBGene00019831	R02F2.1	2.15
chrIII	5552065	5552726	5553386	5553489	5554934	-	end	763	downstream	0	0	protein_coding	WBGene00017304	nmad-1	2.73
chrIII	5552065	5552726	5553386	5551232	5552131	-	start	595	overlapStart	0.05	0.08	protein_coding	WBGene00017303	F09F7.6	1.93
chrIII	5552065	5552726	5553386	5555404	5557318	+	start	2678	upstream	0	0	protein_coding	WBGene00017301	hach-1	1.25
chrIII	5552065	5552726	5553386	5557344	5564837	+	start	4618	upstream	0	0	protein_coding	WBGene00017300	rpc-2	2.08
chrIII	5563408	5564504	5565599	5557344	5564837	+	end	333	overlapEnd	0.66	0.2	protein_coding	WBGene00017300	rpc-2	1.44
chrIII	5563408	5564504	5565599	5565025	5567382	+	start	521	overlapStart	0.27	0.25	protein_coding	WBGene00003371	mlc-3	1.23
chrIII	5565705	5565930	5566154	5565025	5567382	+	center	273	PeakInsideFeature	1	0.2	protein_coding	WBGene00003371	mlc-3	1.88
chrIII	5569962	5570473	5570984	5568213	5568779	-	start	1694	upstream	0	0	protein_coding	WBGene00017305	nspb-12	2.25
chrIII	5569962	5570473	5570984	5573994	5576684	+	start	3521	upstream	0	0	protein_coding	WBGene00017299	molo-1	2.2
chrIII	5594520	5595184	5595848	5592135	5594785	+	end	399	overlapEnd	0.2	0.1	protein_coding	WBGene00018963	ucr-1	1.48
chrIII	5594520	5595184	5595848	5595771	5598066	+	start	587	overlapStart	0.06	0.04	protein_coding	WBGene00000420	ced-6	1.89
chrIII	5594520	5595184	5595848	5589036	5591718	-	start	3466	upstream	0	0	protein_coding	WBGene00018967	ddx-15	1.85
chrIII	5596665	5597054	5597443	5597947	5600058	-	end	893	downstream	0	0	protein_coding	WBGene00015470	C05D2.10	1.09
chrIII	5596665	5597054	5597443	5595771	5598066	+	center	135	PeakInsideFeature	1	0.34	protein_coding	WBGene00000420	ced-6	1.25
chrIII	5596665	5597054	5597443	5589036	5591718	-	start	5336	upstream	0	0	protein_coding	WBGene00018967	ddx-15	1.2
chrIII	5619073	5619738	5620404	5625014	5632322	+	start	5276	upstream	0	0	protein_coding	WBGene00000900	daf-4	1.44
chrIII	5630760	5631426	5632093	5625014	5632322	+	end	896	PeakInsideFeature	1	0.19	protein_coding	WBGene00000900	daf-4	1.28
chrIII	5630760	5631426	5632093	5635479	5654558	+	start	4053	upstream	0	0	protein_coding	WBGene00000518	ckk-1	1.45
chrIII	5709168	5710212	5711255	5710062	5710509	-	center	73	FeatureInsidePeak	0.22	1	protein_coding	WBGene00015149	B0336.12	1.1
chrIII	5709168	5710212	5711255	5706718	5709324	-	start	888	overlapStart	0.08	0.06	protein_coding	WBGene00015148	hpo-28	1.3
chrIII	5709168	5710212	5711255	5711548	5714846	+	start	1336	upstream	0	0	protein_coding	WBGene00015143	rbm-26	1.18
chrIII	5709168	5710212	5711255	5705521	5706129	-	start	4083	upstream	0	0	protein_coding	WBGene00004435	rpl-23	0.97
chrIII	5709168	5710212	5711255	5714861	5717585	+	start	4649	upstream	0	0	protein_coding	WBGene00000182	arf-1.2	1.98
chrIII	5709168	5710212	5711255	5702248	5705464	-	start	4748	upstream	0	0	protein_coding	WBGene00006359	swp-1	1.67
chrIII	5762147	5762304	5762462	5755496	5765815	+	center	1648	PeakInsideFeature	1	0.04	protein_coding	WBGene00002048	ida-1	1.35
chrIII	5762147	5762304	5762462	5767882	5768665	+	start	5578	upstream	0	0	protein_coding	WBGene00015086	B0244.11	1.86
chrIII	5836405	5837626	5838847	5836926	5837183	+	end	443	FeatureInsidePeak	0.11	1	protein_coding	WBGene00021029	W04D12.1	2.04
chrIII	5836405	5837626	5838847	5834022	5834998	-	start	2628	upstream	0	0	protein_coding	WBGene00020020	R12B2.6	1.45
chrIII	5836405	5837626	5838847	5828603	5833745	-	start	3881	upstream	0	0	protein_coding	WBGene00007016	mdt-15	1.5
chrIII	5836405	5837626	5838847	5833383	5833745	-	start	3881	upstream	0	0	protein_coding	WBGene00303073	R12B2.13	1.65
chrIII	5841369	5841970	5842570	NA	NA	NA	NA	NA	NA	NA	NA	NA	NA	NA	0.95
chrIII	5842679	5843036	5843393	NA	NA	NA	NA	NA	NA	NA	NA	NA	NA	NA	1.86
chrIII	5897136	5897582	5898028	5889721	5896013	-	start	1569	upstream	0	0	protein_coding	WBGene00016197	pxl-1	2.01
chrIII	5898166	5898620	5899073	5889721	5896013	-	start	2607	upstream	0	0	protein_coding	WBGene00016197	pxl-1	2.1
chrIII	5936359	5938792	5941225	5940244	5943835	+	start	1452	overlapStart	0.21	0.28	protein_coding	WBGene00006727	ubq-1	1.82
chrIII	5936359	5938792	5941225	5935749	5937220	-	start	1572	overlapStart	0.18	0.59	protein_coding	WBGene00017146	EGAP1.1	1.94
chrIII	5936359	5938792	5941225	5926898	5932953	-	start	5839	upstream	0	0	protein_coding	WBGene00006987	zmp-1	1.52
chrIII	5949651	5950560	5951470	5948890	5953534	+	center	652	PeakInsideFeature	1	0.4	protein_coding	WBGene00017775	F25B5.3	1.75
chrIII	5949651	5950560	5951470	5946217	5948711	-	start	1849	upstream	0	0	protein_coding	WBGene00017777	F25B5.6	2.39
chrIII	5949651	5950560	5951470	5943833	5946124	-	start	4436	upstream	0	0	protein_coding	WBGene00017776	F25B5.5	2.47
chrIII	5961713	5962364	5963014	5958722	5962322	+	end	42	overlapEnd	0.47	0.17	protein_coding	WBGene00017774	nop-1	1.38
chrIII	5961713	5962364	5963014	5966413	5971510	+	start	4049	upstream	0	0	protein_coding	WBGene00017773	dct-6	1.6
chrIII	5961713	5962364	5963014	5953526	5958246	-	start	4118	upstream	0	0	protein_coding	WBGene00017778	nono-1	1.31
chrIII	5963556	5964542	5965528	5966413	5971510	+	start	1871	upstream	0	0	protein_coding	WBGene00017773	dct-6	1.55
chrIII	5975175	5976280	5977386	5976781	5982126	-	end	501	overlapEnd	0.28	0.12	protein_coding	WBGene00001489	frm-2	2.7
chrIII	5975175	5976280	5977386	5971530	5973664	-	start	2616	upstream	0	0	protein_coding	WBGene00003375	mlp-1	1.54
chrIII	5987776	5988952	5990128	5991880	5992230	+	start	2928	upstream	0	0	protein_coding	WBGene00020210	T04C9.2	1.24
chrIII	5987776	5988952	5990128	5993219	6006360	+	start	4267	upstream	0	0	protein_coding	WBGene00020209	T04C9.1	2
chrIII	6032258	6032535	6032812	6032696	6039475	-	end	161	overlapEnd	0.21	0.02	protein_coding	WBGene00022696	ift-139	2.05
chrIII	6032258	6032535	6032812	6028790	6030583	-	start	1952	upstream	0	0	protein_coding	WBGene00022695	ZK328.6	1.15
chrIII	6032258	6032535	6032812	6025090	6028532	-	start	4003	upstream	0	0	protein_coding	WBGene00006544	tbx-7	1.91
chrIII	6136119	6136671	6137223	6124184	6136276	-	start	395	overlapStart	0.15	0.02	protein_coding	WBGene00021534	mvk-1	1.22
chrIII	6155072	6155782	6156493	6149961	6154933	+	end	849	downstream	0	0	protein_coding	WBGene00021531	Y42G9A.1	1.27
chrIII	6155072	6155782	6156493	6154844	6157758	-	center	519	PeakInsideFeature	1	0.49	protein_coding	WBGene00018340	anmt-2	1.28
chrIII	6155072	6155782	6156493	6159842	6164588	+	start	4060	upstream	0	0	protein_coding	WBGene00003593	nfm-1	1.6
chrIII	6156624	6156874	6157124	6154844	6157758	-	center	573	PeakInsideFeature	1	0.18	protein_coding	WBGene00018340	anmt-2	1.35
chrIII	6156624	6156874	6157124	6159842	6164588	+	start	2968	upstream	0	0	protein_coding	WBGene00003593	nfm-1	2.43
chrIII	6216620	6216834	6217049	6215164	6215576	-	start	1258	upstream	0	0	protein_coding	WBGene00016017	C23G10.11	1.48
chrIII	6216620	6216834	6217049	6213112	6213923	-	start	2911	upstream	0	0	protein_coding	WBGene00016016	C23G10.10	1.34
chrIII	6216620	6216834	6217049	6220537	6224451	+	start	3703	upstream	0	0	protein_coding	WBGene00001989	hot-4	1.69
chrIII	6220846	6221805	6222764	6220537	6224451	+	center	689	PeakInsideFeature	1	0.5	protein_coding	WBGene00001989	hot-4	1.64
chrIII	6254793	6255205	6255617	6255459	6256775	-	end	254	overlapEnd	0.2	0.13	protein_coding	WBGene00005167	srg-9	2.6
chrIII	6254793	6255205	6255617	6253553	6254837	-	start	368	overlapStart	0.06	0.04	protein_coding	WBGene00005166	srg-8	1.87
chrIII	6254793	6255205	6255617	6251811	6271282	+	start	3394	PeakInsideFeature	1	0.05	protein_coding	WBGene00020436	T12A2.1	1.17
chrIII	6290282	6290778	6291275	6286629	6287293	-	start	3485	upstream	0	0	protein_coding	WBGene00018562	F47D12.6	1.4
chrIII	6290282	6290778	6291275	6282444	6286231	-	start	4547	upstream	0	0	protein_coding	WBGene00018561	gadr-3	2.5
chrIII	6355818	6356099	6356380	6346285	6366660	+	center	373	PeakInsideFeature	1	0.03	protein_coding	WBGene00016977	akap-1	3.11
chrIII	6359027	6359730	6360432	6346285	6366660	+	center	3257	PeakInsideFeature	1	0.07	protein_coding	WBGene00016977	akap-1	1.3
chrIII	6363998	6364390	6364782	6346285	6366660	+	end	2270	PeakInsideFeature	1	0.04	protein_coding	WBGene00016977	akap-1	1.03
chrIII	6363998	6364390	6364782	6368042	6373904	+	start	3652	upstream	0	0	protein_coding	WBGene00015813	thoc-2	2.55
chrIII	6395689	6395974	6396260	6394223	6396182	-	start	208	overlapStart	0.87	0.26	protein_coding	WBGene00015814	oatr-1	1.66
chrIII	6398088	6398346	6398605	6394223	6396182	-	start	2164	upstream	0	0	protein_coding	WBGene00015814	oatr-1	1.37
chrIII	6401548	6402962	6404375	6407129	6410018	+	start	4167	upstream	0	0	protein_coding	WBGene00002881	let-756	3.43
chrIII	6404917	6405570	6406224	6407129	6410018	+	start	1559	upstream	0	0	protein_coding	WBGene00002881	let-756	1.2
chrIII	6420045	6420962	6421878	6415774	6421885	-	start	923	PeakInsideFeature	1	0.3	protein_coding	WBGene00015484	atgl-1	1.22
chrIII	6420045	6420962	6421878	6411816	6414993	-	start	5969	upstream	0	0	protein_coding	WBGene00003523	nas-4	1.12
chrIII	6462642	6464041	6465440	6462907	6463801	-	start	240	FeatureInsidePeak	0.32	1	protein_coding	WBGene00001005	dlc-1	1.54
chrIII	6462642	6464041	6465440	6465157	6467208	+	start	1116	overlapStart	0.11	0.14	protein_coding	WBGene00006463	nduf-2.2	1.83
chrIII	6462642	6464041	6465440	6462216	6462856	-	start	1185	overlapStart	0.08	0.34	protein_coding	WBGene00020823	T26A5.8	1.82
chrIII	6462642	6464041	6465440	6467382	6471510	+	start	3341	upstream	0	0	protein_coding	WBGene00020819	T26A5.2	1.18
chrIII	6480334	6480536	6480738	6478961	6481226	+	center	442	PeakInsideFeature	1	0.18	protein_coding	WBGene00017755	zip-8	1.27
chrIII	6480334	6480536	6480738	6483218	6488875	+	start	2682	upstream	0	0	protein_coding	WBGene00017754	F23F12.8	1.25
chrIII	6577091	6577482	6577872	6577827	6578584	-	end	345	overlapEnd	0.06	0.06	protein_coding	WBGene00017848	F27B3.6	1.08
chrIII	6577091	6577482	6577872	6579698	6579877	+	start	2216	upstream	0	0	protein_coding	WBGene00044454	F27B3.8	0.89
chrIII	6577091	6577482	6577872	6581927	6586549	+	start	4445	upstream	0	0	protein_coding	WBGene00000060	acr-21	1.7
chrIII	6658651	6659360	6660068	NA	NA	NA	NA	NA	NA	NA	NA	NA	NA	NA	2.29
chrIII	6727035	6727283	6727531	6728155	6730170	-	end	872	downstream	0	0	protein_coding	WBGene00044452	Y102E9.5	2.56
chrIII	6727035	6727283	6727531	6725789	6728058	+	center	359	PeakInsideFeature	1	0.22	protein_coding	WBGene00022420	wdr-4	3.51
chrIII	6727035	6727283	6727531	6730781	6733935	+	start	3498	upstream	0	0	protein_coding	WBGene00003851	odr-4	2.54
chrIII	6727035	6727283	6727531	6720415	6722258	-	start	5025	upstream	0	0	protein_coding	WBGene00018137	bath-41	1.92
chrIII	6728896	6729538	6730181	6728155	6730170	-	center	375	overlapStart	1	0.64	protein_coding	WBGene00044452	Y102E9.5	3.04
chrIII	6728896	6729538	6730181	6730781	6733935	+	start	1243	upstream	0	0	protein_coding	WBGene00003851	odr-4	1.3
chrIII	6738986	6739503	6740020	6735968	6736642	-	start	2861	upstream	0	0	protein_coding	WBGene00044453	Y102E9.6	2.87
chrIII	6738986	6739503	6740020	6733992	6734520	-	start	4983	upstream	0	0	protein_coding	WBGene00022421	Y102E9.3	1.05
chrIII	6740682	6742108	6743535	6746308	6794764	+	start	4200	upstream	0	0	protein_coding	WBGene00000998	dig-1	1.39
chrIII	6740682	6742108	6743535	6735968	6736642	-	start	5466	upstream	0	0	protein_coding	WBGene00044453	Y102E9.6	1.84
chrIII	6744281	6744738	6745196	6746308	6794764	+	start	1570	upstream	0	0	protein_coding	WBGene00000998	dig-1	1.16
chrIII	6820130	6820744	6821358	6820935	6847283	+	start	191	overlapStart	0.35	0.02	protein_coding	WBGene00006498	ten-1	1.25
chrIII	6820130	6820744	6821358	6817316	6819372	-	start	1372	upstream	0	0	protein_coding	WBGene00017905	F28F5.6	1.68
chrIII	6820130	6820744	6821358	6816643	6816880	-	start	3864	upstream	0	0	protein_coding	WBGene00043297	F28F5.4	2.25
chrIII	6870973	6871726	6872479	6870296	6871171	+	end	555	overlapEnd	0.14	0.23	protein_coding	WBGene00044312	K04C2.8	3.68
chrIII	6870973	6871726	6872479	6873048	6873729	+	start	1322	upstream	0	0	protein_coding	WBGene00019381	K04C2.3	2.08
chrIII	6870973	6871726	6872479	6865207	6869460	-	start	2266	upstream	0	0	protein_coding	WBGene00020068	cra-1	1.28
chrIII	6894803	6895270	6895738	6889749	6895089	+	end	181	overlapEnd	0.31	0.06	protein_coding	WBGene00019380	K04C2.2	2.43
chrIII	6894803	6895270	6895738	6898016	6900605	+	start	2746	upstream	0	0	protein_coding	WBGene00020315	T07E3.4	1.29
chrIII	6894803	6895270	6895738	6890991	6891812	-	start	3458	upstream	0	0	protein_coding	WBGene00019382	K04C2.5	1.52
chrIII	6894803	6895270	6895738	6885204	6889523	-	start	5747	upstream	0	0	protein_coding	WBGene00000265	brd-1	2.23
chrIII	6897767	6898381	6898995	6898016	6900605	+	start	365	overlapStart	0.8	0.38	protein_coding	WBGene00020315	T07E3.4	2
chrIII	6897767	6898381	6898995	6903895	6905170	+	start	5514	upstream	0	0	protein_coding	WBGene00020314	T07E3.3	1.11
chrIII	6941061	6941358	6941654	6941889	6945895	-	end	531	downstream	0	0	protein_coding	WBGene00004133	abu-13	1.78
chrIII	6941061	6941358	6941654	6939888	6941736	+	end	378	PeakInsideFeature	1	0.33	protein_coding	WBGene00018997	F57B9.3	1.56
chrIII	6941061	6941358	6941654	6946718	6958882	+	start	5360	upstream	0	0	protein_coding	WBGene00002845	let-711	1.1
chrIII	6961739	6962205	6962671	6962090	6963319	+	start	115	overlapStart	0.63	0.48	protein_coding	WBGene00018996	F57B9.1	1.43
chrIII	6961739	6962205	6962671	6959110	6962027	-	start	178	overlapStart	0.31	0.1	protein_coding	WBGene00004462	rpn-6.1	1.76
chrIII	6978431	6978884	6979338	6974338	6978025	+	end	859	downstream	0	0	protein_coding	WBGene00017950	F31E3.2	2.32
chrIII	6978431	6978884	6979338	6979884	6981785	+	start	1000	upstream	0	0	protein_coding	WBGene00000443	ceh-20	2.16
chrIII	6978431	6978884	6979338	6982437	6983062	+	start	3553	upstream	0	0	protein_coding	WBGene00017952	F31E3.6	1.16
chrIII	6995880	6996182	6996485	6990168	7002310	+	center	57	PeakInsideFeature	1	0.05	protein_coding	WBGene00004182	prk-1	1.78
chrIII	6997351	6997594	6997837	6990168	7002310	+	center	1355	PeakInsideFeature	1	0.05	protein_coding	WBGene00004182	prk-1	3
chrIII	7063124	7063504	7063885	7062880	7063194	+	end	310	overlapEnd	0.1	0.23	protein_coding	WBGene00019809	R01H2.1	1.83
chrIII	7063124	7063504	7063885	7061111	7064275	-	start	771	PeakInsideFeature	1	0.25	protein_coding	WBGene00019812	R01H2.4	1.4
chrIII	7063124	7063504	7063885	7058516	7060597	-	start	2907	upstream	0	0	protein_coding	WBGene00019811	egg-2	2.61
chrIII	7063124	7063504	7063885	7069103	7069580	+	start	5599	upstream	0	0	protein_coding	WBGene00045190	R01H2.8	2.43
chrIII	7215323	7216260	7217197	7216526	7221186	+	start	266	overlapStart	0.36	0.15	protein_coding	WBGene00020106	R151.1	1.9
chrIII	7215323	7216260	7217197	7196225	7232172	-	center	2061	PeakInsideFeature	1	0.06	protein_coding	WBGene00018154	exos-9	1.5
chrIII	7335304	7335606	7335909	7329714	7335316	-	start	290	overlapStart	0.02	0.01	protein_coding	WBGene00018953	F56C9.10	1.19
chrIII	7335304	7335606	7335909	7336587	7338765	+	start	981	upstream	0	0	protein_coding	WBGene00001748	gsp-2	0.98
chrIII	7335304	7335606	7335909	7339001	7343626	+	start	3395	upstream	0	0	protein_coding	WBGene00002182	kap-1	1.53
chrIII	7335304	7335606	7335909	7324940	7329649	-	start	5957	upstream	0	0	protein_coding	WBGene00018954	F56C9.11	1.37
chrIII	7453844	7453978	7454111	7454012	7455980	+	start	34	overlapStart	0.38	0.06	protein_coding	WBGene00000118	alh-12	1.67
chrIII	7453844	7453978	7454111	7456734	7458544	+	start	2756	upstream	0	0	protein_coding	WBGene00022102	Y69F12A.1	1.54
chrIII	7453844	7453978	7454111	7459258	7459493	+	start	5280	upstream	0	0	protein_coding	WBGene00044450	fipr-18	1.85
chrIII	7490444	7490610	7490775	7479680	7489075	-	start	1535	upstream	0	0	protein_coding	WBGene00003497	mup-4	1.73
chrIII	7503114	7503368	7503621	7499677	7503241	+	end	127	overlapEnd	0.26	0.04	protein_coding	WBGene00015581	C07H6.4	2.01
chrIII	7503114	7503368	7503621	7498819	7499447	-	start	3921	upstream	0	0	protein_coding	WBGene00015582	C07H6.9	1.22
chrIII	7503114	7503368	7503621	7508178	7515285	+	start	4810	upstream	0	0	protein_coding	WBGene00015580	cls-1	1.89
chrIII	7503114	7503368	7503621	7495320	7497832	-	start	5536	upstream	0	0	protein_coding	WBGene00000479	cgh-1	2.61
chrIII	7526638	7527701	7528764	7528641	7536632	-	end	940	overlapEnd	0.06	0.02	protein_coding	WBGene00003024	lin-39	1.77
chrIII	7529603	7530096	7530588	7528641	7536632	-	end	1455	PeakInsideFeature	1	0.13	protein_coding	WBGene00003024	lin-39	2.05
chrIII	7544323	7545184	7546044	NA	NA	NA	NA	NA	NA	NA	NA	NA	NA	NA	2.15
chrIII	7552424	7553282	7554140	7555617	7558208	+	start	2335	upstream	0	0	protein_coding	WBGene00000437	ceh-13	1.08
chrIII	7554486	7555442	7556398	7555617	7558208	+	start	175	overlapStart	0.41	0.31	protein_coding	WBGene00000437	ceh-13	3.26
chrIII	7558930	7559878	7560825	7562172	7564529	+	start	2294	upstream	0	0	protein_coding	WBGene00020048	lgc-12	1.21
chrIII	7569852	7570356	7570860	7567475	7570133	-	start	223	overlapStart	0.28	0.11	protein_coding	WBGene00020050	R13A5.7	1.71
chrIII	7569852	7570356	7570860	7573350	7575263	+	start	2994	upstream	0	0	protein_coding	WBGene00003063	lpd-7	1.1
chrIII	7569852	7570356	7570860	7564500	7565347	-	start	5009	upstream	0	0	protein_coding	WBGene00020049	ttr-8	1.03
chrIII	7676736	7677031	7677326	NA	NA	NA	NA	NA	NA	NA	NA	NA	NA	NA	2.95
chrIII	7718417	7718564	7718712	7719791	7738105	+	start	1227	upstream	0	0	protein_coding	WBGene00003559	ncl-1	0.98
chrIII	7720869	7721872	7722876	7719791	7738105	+	start	2081	PeakInsideFeature	1	0.11	protein_coding	WBGene00003559	ncl-1	1.54
chrIII	7724272	7724971	7725670	7719791	7738105	+	center	3977	PeakInsideFeature	1	0.08	protein_coding	WBGene00003559	ncl-1	2.48
chrIII	7727279	7729298	7731318	7729709	7730011	-	end	411	FeatureInsidePeak	0.08	1	protein_coding	WBGene00022660	ZK112.4	1.66
chrIII	7727279	7729298	7731318	7719791	7738105	+	center	350	PeakInsideFeature	1	0.23	protein_coding	WBGene00003559	ncl-1	3.12
chrIII	7788150	7788882	7789613	7776835	7783454	-	start	5428	upstream	0	0	protein_coding	WBGene00003102	mab-5	1.86
chrIII	7798420	7798722	7799025	7793446	7795409	-	start	3313	upstream	0	0	protein_coding	WBGene00015591	cyk-7	1.51
chrIII	7879602	7880430	7881258	7881113	7883003	-	end	683	overlapEnd	0.09	0.08	protein_coding	WBGene00022803	ZK688.9	1.21
chrIII	7879602	7880430	7881258	7877176	7878839	-	start	1591	upstream	0	0	protein_coding	WBGene00015334	sup-18	2.61
chrIII	7891723	7892766	7893810	7892256	7894625	+	start	510	overlapStart	0.75	0.66	protein_coding	WBGene00022798	fahd-1	1.48
chrIII	7891723	7892766	7893810	7885088	7891615	-	start	1151	upstream	0	0	protein_coding	WBGene00022800	ZK688.5	2.57
chrIII	7891723	7892766	7893810	7895024	7895270	+	start	2258	upstream	0	0	protein_coding	WBGene00022799	ZK688.4	3.54
chrIII	7907212	7907420	7907627	7904945	7907843	-	start	423	PeakInsideFeature	1	0.15	protein_coding	WBGene00022801	pcp-5	0.95
chrIII	7907212	7907420	7907627	7909563	7910758	+	start	2143	upstream	0	0	protein_coding	WBGene00022796	ZK688.1	1.9
chrIII	7977502	7978004	7978505	7973717	7977355	+	end	649	downstream	0	0	protein_coding	WBGene00000041	aco-2	1.14
chrIII	7977502	7978004	7978505	7977216	7977803	-	start	201	overlapStart	0.31	0.52	protein_coding	WBGene00015558	C06G4.4	1.28
chrIII	7977502	7978004	7978505	7980913	7986327	+	start	2909	upstream	0	0	protein_coding	WBGene00000542	clp-1	1.75
chrIII	7977502	7978004	7978505	7972382	7973386	-	start	4618	upstream	0	0	protein_coding	WBGene00018846	eef-1B.1	2.1
chrIII	7977502	7978004	7978505	7970263	7972161	-	start	5843	upstream	0	0	protein_coding	WBGene00018845	F54H12.5	1.61
chrIII	7985727	7986118	7986510	7980913	7986327	+	end	209	overlapEnd	0.77	0.12	protein_coding	WBGene00000542	clp-1	2.82
chrIII	7985727	7986118	7986510	7987121	7990613	+	start	1003	upstream	0	0	protein_coding	WBGene00015557	C06G4.1	2.38
chrIII	8022172	8022582	8022992	8022463	8025195	+	start	119	overlapStart	0.65	0.2	protein_coding	WBGene00018407	F44B9.2	1.61
chrIII	8022172	8022582	8022992	8016648	8020873	-	start	1709	upstream	0	0	protein_coding	WBGene00003021	lin-36	1.86
chrIII	8125882	8126630	8127378	8111166	8126222	-	start	408	overlapStart	0.23	0.03	protein_coding	WBGene00001565	gei-8	2.61
chrIII	8125882	8126630	8127378	8130852	8132436	+	start	4222	upstream	0	0	protein_coding	WBGene00015755	C14B9.10	2.68
chrIII	8172202	8173068	8173934	8164373	8172702	+	end	366	overlapEnd	0.29	0.07	protein_coding	WBGene00004187	prp-8	1.73
chrIII	8172202	8173068	8173934	8176484	8177243	+	start	3416	upstream	0	0	protein_coding	WBGene00016804	C50C3.12	1.52
chrIII	8226855	8228322	8229790	8226478	8227650	+	end	672	overlapEnd	0.28	0.68	protein_coding	WBGene00004342	rfs-1	1.95
chrIII	8226855	8228322	8229790	8227362	8232660	+	start	960	overlapStart	0.83	0.46	protein_coding	WBGene00015350	fbxl-1	1.82
chrIII	8226855	8228322	8229790	8232651	8234591	+	start	4329	upstream	0	0	protein_coding	WBGene00015349	henn-1	1.94
chrIII	8268035	8268486	8268936	8266062	8267841	+	end	645	downstream	0	0	protein_coding	WBGene00017319	mrps-9	1.82
chrIII	8268035	8268486	8268936	8268609	8270680	+	start	123	overlapStart	0.37	0.16	protein_coding	WBGene00007056	crn-7	1.5
chrIII	8268035	8268486	8268936	8267921	8268355	-	start	131	overlapStart	0.36	0.74	protein_coding	WBGene00017321	F09G8.7	0.93
chrIII	8268035	8268486	8268936	8262355	8263664	-	start	4822	upstream	0	0	protein_coding	WBGene00000666	col-91	1.74
chrIII	8284730	8287092	8289454	8279108	8305832	+	center	5378	PeakInsideFeature	1	0.18	protein_coding	WBGene00003243	mig-10	2.2
chrIII	8290371	8290984	8291596	8279108	8305832	+	center	1486	PeakInsideFeature	1	0.05	protein_coding	WBGene00003243	mig-10	2
chrIII	8295392	8296006	8296620	8279108	8305832	+	center	3536	PeakInsideFeature	1	0.05	protein_coding	WBGene00003243	mig-10	1.49
chrIII	8297534	8298332	8299130	8279108	8305832	+	center	5862	PeakInsideFeature	1	0.06	protein_coding	WBGene00003243	mig-10	2.63
chrIII	8313783	8313970	8314156	8314349	8318588	-	end	379	downstream	0	0	protein_coding	WBGene00004726	sas-4	2.1
chrIII	8313783	8313970	8314156	8312719	8314286	+	end	316	PeakInsideFeature	1	0.24	protein_coding	WBGene00017354	F10E9.2	1.39
chrIII	8313783	8313970	8314156	8305733	8326818	-	center	2305	PeakInsideFeature	1	0.02	protein_coding	WBGene00017358	F10E9.7	2.41
chrIII	8369879	8370455	8371031	8362408	8368848	-	start	1607	upstream	0	0	protein_coding	WBGene00019882	R05D3.9	2.09
chrIII	8369879	8370455	8371031	8372255	8375175	+	start	1800	upstream	0	0	protein_coding	WBGene00019877	R05D3.2	2.22
chrIII	8369879	8370455	8371031	8375300	8380833	+	start	4845	upstream	0	0	protein_coding	WBGene00019883	met-2	1.54
chrIII	8499691	8500750	8501810	8493878	8518879	+	center	5628	PeakInsideFeature	1	0.09	protein_coding	WBGene00015418	pac-1	1.03
chrIII	8509414	8511002	8512590	8493878	8518879	+	center	4623	PeakInsideFeature	1	0.13	protein_coding	WBGene00015418	pac-1	2.48
chrIII	8534714	8535066	8535419	8535131	8542748	+	start	65	overlapStart	0.41	0.04	protein_coding	WBGene00006614	trp-1	1.45
chrIII	8554171	8554370	8554569	8552555	8553839	+	end	531	downstream	0	0	protein_coding	WBGene00043097	C02D5.4	2.19
chrIII	8554171	8554370	8554569	8554772	8555821	+	start	402	upstream	0	0	protein_coding	WBGene00015337	gsto-2	3.54
chrIII	8554171	8554370	8554569	8557335	8559194	+	start	2965	upstream	0	0	protein_coding	WBGene00015336	C02D5.2	2.53
chrIII	8637002	8637521	8638040	8634078	8643739	-	center	1387	PeakInsideFeature	1	0.11	protein_coding	WBGene00006662	twk-7	1.66
chrIII	8637002	8637521	8638040	8639791	8640093	+	start	2270	upstream	0	0	protein_coding	WBGene00017695	fip-1	1.39
chrIII	8658222	8658560	8658899	8652578	8653925	-	start	4635	upstream	0	0	protein_coding	WBGene00017698	F22B7.9	1.4
chrIII	8733136	8734322	8735507	8725323	8731373	-	start	2949	upstream	0	0	protein_coding	WBGene00022718	ZK370.4	1.02
chrIII	8739561	8740090	8740619	8737686	8741412	-	center	541	PeakInsideFeature	1	0.29	protein_coding	WBGene00022719	pdhk-2	1.92
chrIII	8761804	8762054	8762304	8756995	8761101	-	start	953	upstream	0	0	protein_coding	WBGene00019801	aak-1	0.98
chrIII	8770565	8771132	8771698	8770756	8771225	-	start	93	FeatureInsidePeak	0.42	1	protein_coding	WBGene00019302	K02D10.2	2.03
chrIII	8770565	8771132	8771698	8771334	8771951	-	end	202	overlapEnd	0.33	0.59	protein_coding	WBGene00019303	K02D10.3	1.78
chrIII	8770565	8771132	8771698	8769502	8776141	+	start	1630	PeakInsideFeature	1	0.18	protein_coding	WBGene00019301	K02D10.1	1.13
chrIII	8770565	8771132	8771698	8763291	8767342	-	start	3790	upstream	0	0	protein_coding	WBGene00003253	mig-22	2.45
chrIII	8770565	8771132	8771698	8776183	8777895	+	start	5051	upstream	0	0	protein_coding	WBGene00019305	snap-29	1.18
chrIII	8795596	8796372	8797148	8792847	8806305	+	center	3204	PeakInsideFeature	1	0.12	protein_coding	WBGene00006975	zfp-1	2.66
chrIII	8795596	8796372	8797148	8787092	8792346	-	start	4026	upstream	0	0	protein_coding	WBGene00018833	ztf-1	1.94
chrIII	8801077	8801954	8802832	8792847	8806305	+	center	2378	PeakInsideFeature	1	0.14	protein_coding	WBGene00006975	zfp-1	1.47
chrIII	8801077	8801954	8802832	8800486	8800701	-	start	1253	upstream	0	0	protein_coding	WBGene00018834	F54F2.6	1.69
chrIII	8815045	8815944	8816843	8818899	8825270	+	start	2955	upstream	0	0	protein_coding	WBGene00003929	pat-2	2.07
chrIII	8864369	8865210	8866052	NA	NA	NA	NA	NA	NA	NA	NA	NA	NA	NA	2.17
chrIII	8948067	8948460	8948853	8944686	8952953	+	center	359	PeakInsideFeature	1	0.1	protein_coding	WBGene00014035	seb-2	1.61
chrIII	8981191	8982677	8984163	8975070	8981897	-	start	780	overlapStart	0.24	0.11	protein_coding	WBGene00011146	pde-2	3.51
chrIII	9047548	9047745	9047942	9046055	9050693	-	center	629	PeakInsideFeature	1	0.09	protein_coding	WBGene00011299	ikke-1	2.87
chrIII	9047548	9047745	9047942	9043886	9045938	-	start	1807	upstream	0	0	protein_coding	WBGene00011298	R107.2	3.13
chrIII	9047548	9047745	9047942	9038779	9043300	-	start	4445	upstream	0	0	protein_coding	WBGene00003518	nac-2	1.55
chrIII	9051956	9052576	9053195	9051592	9053793	-	center	116	PeakInsideFeature	1	0.57	protein_coding	WBGene00011300	R107.5	1.15
chrIII	9051956	9052576	9053195	9046055	9050693	-	start	1883	upstream	0	0	protein_coding	WBGene00011299	ikke-1	1.07
chrIII	9051956	9052576	9053195	9055052	9058882	+	start	2476	upstream	0	0	protein_coding	WBGene00000549	cls-2	1.83
chrIII	9080019	9082091	9084163	9081679	9082511	+	center	4	FeatureInsidePeak	0.21	1	protein_coding	WBGene00001386	far-2	1.66
chrIII	9080019	9082091	9084163	9080371	9081179	-	start	912	FeatureInsidePeak	0.2	1	protein_coding	WBGene00001385	far-1	2.81
chrIII	9080019	9082091	9084163	9075726	9077804	-	start	4287	upstream	0	0	protein_coding	WBGene00008513	F02A9.1	2.63
chrIII	9109103	9109556	9110009	9106702	9109272	-	start	284	overlapStart	0.19	0.07	protein_coding	WBGene00000863	cya-1	1.05
chrIII	9109103	9109556	9110009	9115082	9117270	+	start	5526	upstream	0	0	protein_coding	WBGene00013982	ZK512.1	2.05
chrIII	9117818	9118695	9119572	9117349	9118364	-	start	331	overlapStart	0.32	0.54	protein_coding	WBGene00001720	grl-11	1.88
chrIII	9117818	9118695	9119572	9119559	9125153	+	start	864	overlapStart	0.01	0.01	protein_coding	WBGene00000425	ced-11	1.25
chrIII	9151867	9153018	9154169	9147395	9153909	-	start	891	overlapStart	0.89	0.32	protein_coding	WBGene00003597	nhl-1	1.3
chrIII	9151867	9153018	9154169	9155116	9157165	+	start	2098	upstream	0	0	protein_coding	WBGene00010074	irld-34	2.64
chrIII	9172106	9173054	9174003	9168040	9172802	-	start	252	overlapStart	0.37	0.15	protein_coding	WBGene00002081	ina-1	1.38
chrIII	9227726	9227952	9228178	9225374	9228786	-	start	834	PeakInsideFeature	1	0.14	protein_coding	WBGene00004391	rnr-1	1.28
chrIII	9238659	9239570	9240481	9240337	9242514	+	start	767	overlapStart	0.08	0.07	protein_coding	WBGene00011964	saeg-2	1.46
chrIII	9238659	9239570	9240481	9231421	9236322	-	start	3248	upstream	0	0	protein_coding	WBGene00011962	T23G5.2	2.12
chrIII	9238659	9239570	9240481	9242914	9246802	+	start	3344	upstream	0	0	protein_coding	WBGene00000934	dat-1	1.84
chrIII	9328553	9329107	9329661	9327307	9329366	-	start	259	overlapStart	0.74	0.4	protein_coding	WBGene00008039	C40H1.3	1.67
chrIII	9328553	9329107	9329661	9330316	9330928	+	start	1209	upstream	0	0	protein_coding	WBGene00008040	ttr-5	2.11
chrIII	9328553	9329107	9329661	9331514	9332284	+	start	2407	upstream	0	0	protein_coding	WBGene00008041	ufc-1	1.48
chrIII	9345843	9346668	9347493	9336881	9344447	-	start	2221	upstream	0	0	protein_coding	WBGene00001263	emb-9	2.29
chrIII	9353418	9354289	9355160	9347714	9355480	-	start	1191	PeakInsideFeature	1	0.23	protein_coding	WBGene00010573	K04H4.2	1.07
chrIII	9353418	9354289	9355160	9360269	9361333	+	start	5980	upstream	0	0	protein_coding	WBGene00010574	K04H4.5	2.77
chrIII	9456342	9457420	9458498	9456563	9463004	+	start	857	overlapStart	0.9	0.31	protein_coding	WBGene00004980	spk-1	1.4
chrIII	9456342	9457420	9458498	9454163	9456030	-	start	1390	upstream	0	0	protein_coding	WBGene00010038	rheb-1	1.35
chrIII	9456342	9457420	9458498	9451595	9454062	-	start	3358	upstream	0	0	protein_coding	WBGene00010040	F54C8.7	1.09
chrIII	9481891	9483758	9485626	9469920	9485451	-	start	1693	overlapStart	0.96	0.23	protein_coding	WBGene00000268	bre-3	1.37
chrIII	9481891	9483758	9485626	9488731	9489188	+	start	4973	upstream	0	0	protein_coding	WBGene00007185	nlp-36	1.74
chrIII	9576475	9576786	9577096	9570394	9580081	-	center	1548	PeakInsideFeature	1	0.07	protein_coding	WBGene00000421	ced-7	1.11
chrIII	9580282	9580642	9581003	9581220	9582361	-	end	578	downstream	0	0	protein_coding	WBGene00008168	C48B4.3	1.9
chrIII	9580282	9580642	9581003	9570394	9580081	-	start	561	upstream	0	0	protein_coding	WBGene00000421	ced-7	1.46
chrIII	9618575	9619576	9620577	9619711	9626537	+	start	135	overlapStart	0.44	0.13	protein_coding	WBGene00001955	hlh-11	1.78
chrIII	9618575	9619576	9620577	9615306	9616470	-	start	3106	upstream	0	0	protein_coding	WBGene00001831	hcp-3	2.44
chrIII	9618575	9619576	9620577	9612254	9614281	-	start	5295	upstream	0	0	protein_coding	WBGene00004180	pri-1	1.91
chrIII	9621723	9622124	9622526	9619711	9626537	+	center	1000	PeakInsideFeature	1	0.12	protein_coding	WBGene00001955	hlh-11	2.38
chrIII	9621723	9622124	9622526	9615306	9616470	-	start	5654	upstream	0	0	protein_coding	WBGene00001831	hcp-3	1.92
chrIII	9637020	9637446	9637872	9631994	9637116	-	start	330	overlapStart	0.12	0.02	protein_coding	WBGene00001570	gei-13	1.39
chrIII	9639780	9641432	9643083	9631994	9637116	-	start	4316	upstream	0	0	protein_coding	WBGene00001570	gei-13	1.09
chrIII	9661260	9663168	9665075	9663290	9667640	-	end	122	overlapEnd	0.47	0.42	protein_coding	WBGene00007405	C07A9.9	3.42
chrIII	9665171	9665986	9666802	9663290	9667640	-	center	521	PeakInsideFeature	1	0.38	protein_coding	WBGene00007405	C07A9.9	2.29
chrIII	9696755	9700829	9704903	9699876	9710268	+	start	953	overlapStart	0.62	0.49	protein_coding	WBGene00006579	tlk-1	1.2
chrIII	9696755	9700829	9704903	9694668	9696517	-	start	4312	upstream	0	0	protein_coding	WBGene00007400	bud-31	2.65
chrIII	9764750	9765312	9765873	9766516	9774825	+	start	1204	upstream	0	0	protein_coding	WBGene00000366	cbp-1	1.8
chrIII	9764750	9765312	9765873	9757616	9762143	-	start	3169	upstream	0	0	protein_coding	WBGene00011503	gcc-2	3.68
chrIII	9858206	9858538	9858869	9854077	9859183	-	start	645	PeakInsideFeature	1	0.13	protein_coding	WBGene00010778	gpdh-2	1.51
chrIII	9858206	9858538	9858869	9860730	9863302	+	start	2192	upstream	0	0	protein_coding	WBGene00010784	twk-48	1.95
chrIII	9905113	9905646	9906180	9898602	9910658	-	center	1016	PeakInsideFeature	1	0.09	protein_coding	WBGene00009594	cyld-1	1.89
chrIII	9968744	9969084	9969423	9963121	9973865	-	center	591	PeakInsideFeature	1	0.07	protein_coding	WBGene00011221	R10E12.2	1.24
chrIII	10036508	10036808	10037109	10036004	10036796	+	end	12	overlapEnd	0.48	0.37	protein_coding	WBGene00010864	xbx-3	1.45
chrIII	10036508	10036808	10037109	10037450	10038247	+	start	642	upstream	0	0	protein_coding	WBGene00010865	M04D8.7	1.79
chrIII	10036508	10036808	10037109	10032344	10033313	-	start	3495	upstream	0	0	protein_coding	WBGene00010863	M04D8.5	2.86
chrIII	10148987	10149847	10150707	10152795	10157923	+	start	2948	upstream	0	0	protein_coding	WBGene00003519	nac-3	1.61
chrIII	10148987	10149847	10150707	10141573	10146801	-	start	3046	upstream	0	0	protein_coding	WBGene00014801	K08E5.1	1.89
chrIII	10155287	10155446	10155606	10152795	10157923	+	center	87	PeakInsideFeature	1	0.07	protein_coding	WBGene00003519	nac-3	2.55
chrIII	10155287	10155446	10155606	10160697	10183529	+	start	5251	upstream	0	0	protein_coding	WBGene00003482	mua-3	1.24
chrIII	10215813	10216088	10216364	10214814	10216635	-	center	363	PeakInsideFeature	1	0.31	protein_coding	WBGene00000833	cts-1	1.92
chrIII	10215813	10216088	10216364	10218943	10222465	+	start	2855	upstream	0	0	protein_coding	WBGene00011875	cox-14	2.5
chrIII	10215813	10216088	10216364	10211041	10211946	-	start	4142	upstream	0	0	protein_coding	WBGene00011872	blos-1	1.16
chrIII	10282025	10282510	10282996	10285923	10288621	+	start	3413	upstream	0	0	protein_coding	WBGene00010756	K10G9.2	1.15
chrIII	10293890	10294378	10294866	10295137	10298687	+	start	759	upstream	0	0	protein_coding	WBGene00010755	vglu-2	1.54
chrIII	10293890	10294378	10294866	10300293	10303423	+	start	5915	upstream	0	0	protein_coding	WBGene00011556	vglu-3	1.56
chrIII	10463271	10463628	10463984	10461389	10468051	+	center	1092	PeakInsideFeature	1	0.11	protein_coding	WBGene00000231	atx-2	1.24
chrIII	10463271	10463628	10463984	10452719	10460551	-	start	3077	upstream	0	0	protein_coding	WBGene00008422	D2045.2	3
chrIII	10517533	10520642	10523752	10520676	10532705	+	start	34	overlapStart	0.5	0.26	protein_coding	WBGene00006784	unc-49	1.11
chrIII	10523857	10525338	10526820	10520676	10532705	+	center	1352	PeakInsideFeature	1	0.25	protein_coding	WBGene00006784	unc-49	1.63
chrIII	10659000	10660923	10662846	10655018	10677521	+	center	5346	PeakInsideFeature	1	0.18	protein_coding	WBGene00000566	cnt-2	2.02
chrIII	10664108	10664644	10665181	10655018	10677521	+	center	1625	PeakInsideFeature	1	0.05	protein_coding	WBGene00000566	cnt-2	2.1
chrIII	10677013	10677566	10678119	10655018	10677521	+	end	45	overlapEnd	0.46	0.03	protein_coding	WBGene00000566	cnt-2	1.3
chrIII	10677013	10677566	10678119	10679474	10682212	+	start	1908	upstream	0	0	protein_coding	WBGene00012654	Y39A1A.16	1.25
chrIII	10719783	10720212	10720641	10711724	10716191	-	start	4021	upstream	0	0	protein_coding	WBGene00012362	W09D10.4	1.86
chrIII	10811412	10811786	10812159	10805930	10810999	+	end	787	downstream	0	0	protein_coding	WBGene00002219	klp-7	2.26
chrIII	10811412	10811786	10812159	10811906	10816844	-	end	120	overlapEnd	0.34	0.06	protein_coding	WBGene00004736	sca-1	1.34
chrIII	10815754	10817946	10820138	10811906	10816844	-	start	1102	overlapStart	0.25	0.23	protein_coding	WBGene00004736	sca-1	1.32
chrIII	10820211	10821452	10822694	10811906	10816844	-	start	4608	upstream	0	0	protein_coding	WBGene00004736	sca-1	1.34
chrIII	10824217	10825010	10825802	NA	NA	NA	NA	NA	NA	NA	NA	NA	NA	NA	1.64
chrIII	11184737	11185613	11186489	11170889	11195207	-	center	2565	PeakInsideFeature	1	0.08	protein_coding	WBGene00006604	tra-1	2.23
chrIII	11262189	11262484	11262778	11257307	11270875	-	center	1607	PeakInsideFeature	1	0.05	protein_coding	WBGene00012930	obr-1	2.1
chrIII	11263373	11263564	11263756	11257307	11270875	-	center	527	PeakInsideFeature	1	0.03	protein_coding	WBGene00012930	obr-1	1.5
chrIII	11351369	11352533	11353697	11344255	11346789	-	start	5744	upstream	0	0	protein_coding	WBGene00012127	T28D6.7	1.87
chrIII	11373196	11373896	11374596	11372886	11377980	-	end	1010	PeakInsideFeature	1	0.28	protein_coding	WBGene00001077	dpy-18	1.79
chrIII	11373196	11373896	11374596	11368415	11371775	-	start	2121	upstream	0	0	protein_coding	WBGene00006533	tba-7	1.7
chrIII	11412676	11413548	11414419	11410712	11424655	+	start	2836	PeakInsideFeature	1	0.13	protein_coding	WBGene00006683	twk-31	1.91
chrIII	11444868	11445262	11445657	11428367	11442566	-	start	2696	upstream	0	0	protein_coding	WBGene00004735	sbp-1	1.47
chrIII	11452688	11453625	11454562	11456877	11462897	+	start	3252	upstream	0	0	protein_coding	WBGene00023404	plr-1	2.39
chrIII	11465958	11467133	11468308	11463665	11470805	-	center	102	PeakInsideFeature	1	0.33	protein_coding	WBGene00012943	bed-2	1.84
chrIII	11561208	11561442	11561675	11561152	11562655	+	start	290	PeakInsideFeature	1	0.32	protein_coding	WBGene00013438	ztf-29	1.56
chrIII	11561208	11561442	11561675	11563467	11565536	+	start	2025	upstream	0	0	protein_coding	WBGene00013437	Y66D12A.11	2.4
chrIII	11561208	11561442	11561675	11565833	11568007	+	start	4391	upstream	0	0	protein_coding	WBGene00013436	Y66D12A.10	0.9
chrIII	11660493	11661434	11662375	11657738	11693837	+	start	3696	PeakInsideFeature	1	0.06	protein_coding	WBGene00000793	crh-1	1.99
chrIII	11689221	11689478	11689736	11657738	11693837	+	end	4359	PeakInsideFeature	1	0.02	protein_coding	WBGene00000793	crh-1	1.23
chrIII	11689221	11689478	11689736	11695342	11696446	+	start	5864	upstream	0	0	protein_coding	WBGene00194866	Y41C4A.22	2.6
chrIII	11746863	11747216	11747570	11747042	11750160	+	start	174	overlapStart	0.75	0.17	protein_coding	WBGene00003417	mrt-2	2.44
chrIII	11834086	11834454	11834822	11831008	11846465	-	end	3446	PeakInsideFeature	1	0.05	protein_coding	WBGene00003826	ntl-3	1.69
chrIII	11868162	11869288	11870414	11862393	11869281	-	start	7	overlapStart	0.5	0.17	protein_coding	WBGene00006396	taf-12	1.18
chrIII	11936603	11937448	11938292	11934002	11947017	-	center	3061	PeakInsideFeature	1	0.13	protein_coding	WBGene00013228	Y56A3A.7	2.13
chrIII	11936603	11937448	11938292	11929358	11933639	-	start	3809	upstream	0	0	protein_coding	WBGene00044233	dolk-1	1.54
chrIII	12080612	12081068	12081523	12077747	12084316	-	center	36	PeakInsideFeature	1	0.14	protein_coding	WBGene00003779	nob-1	1.42
chrIII	12080612	12081068	12081523	12074290	12077556	-	start	3512	upstream	0	0	protein_coding	WBGene00004024	php-3	1.66
chrIII	12085396	12085550	12085704	12077747	12084316	-	start	1234	upstream	0	0	protein_coding	WBGene00003779	nob-1	1.05
chrIII	12118476	12119583	12120690	12114577	12118470	-	start	1113	upstream	0	0	protein_coding	WBGene00013542	lron-12	1.47
chrIII	12145906	12146976	12148046	12152899	12160100	+	start	5923	upstream	0	0	protein_coding	WBGene00013544	Y75B8A.7	1.56
chrIII	12249931	12250441	12250951	12250602	12251009	+	start	161	overlapStart	0.35	0.86	protein_coding	WBGene00013556	Y75B8A.23	2.39
chrIII	12249931	12250441	12250951	12240367	12250164	-	start	277	overlapStart	0.23	0.03	protein_coding	WBGene00006571	tim-1	1.92
chrIII	12335428	12335782	12336137	12333745	12345347	+	start	2037	PeakInsideFeature	1	0.07	protein_coding	WBGene00006986	zip-1	1.83
chrIII	12499031	12500060	12501089	12496538	12499352	+	end	708	overlapEnd	0.16	0.12	protein_coding	WBGene00013729	Y111B2A.3	1.88
chrIII	12499031	12500060	12501089	12499557	12527924	+	start	503	overlapStart	0.75	0.06	protein_coding	WBGene00013730	sql-1	1.95
chrIII	12499031	12500060	12501089	12492793	12495640	-	start	4420	upstream	0	0	protein_coding	WBGene00013727	Y111B2A.1	3.51
chrIII	12556021	12556482	12556944	12538664	12575401	-	center	550	PeakInsideFeature	1	0.03	protein_coding	WBGene00013732	aakg-1	1.93
chrIII	12568431	12568720	12569010	12538664	12575401	-	start	6681	PeakInsideFeature	1	0.02	protein_coding	WBGene00013732	aakg-1	1.89
chrIII	12583511	12583794	12584078	NA	NA	NA	NA	NA	NA	NA	NA	NA	NA	NA	1.99
chrIII	12613191	12614386	12615580	12609289	12623740	+	center	2128	PeakInsideFeature	1	0.17	protein_coding	WBGene00013735	Y111B2A.12	1.17
chrIII	12613191	12614386	12615580	12599304	12608604	-	start	5782	upstream	0	0	protein_coding	WBGene00007030	epc-1	2.35
chrIII	12818800	12820043	12821286	12820141	12825651	+	start	98	overlapStart	0.47	0.21	protein_coding	WBGene00012544	Y37D8A.2	2.23
chrIII	12818800	12820043	12821286	12818658	12820252	-	start	209	overlapStart	0.59	0.92	protein_coding	WBGene00012560	Y37D8A.25	2.42
chrIII	12818800	12820043	12821286	12816789	12818100	-	start	1943	upstream	0	0	protein_coding	WBGene00000203	arx-5	1.19
chrIII	12825014	12825142	12825269	12820141	12825651	+	end	509	PeakInsideFeature	1	0.05	protein_coding	WBGene00012544	Y37D8A.2	2.04
chrIII	12825014	12825142	12825269	12829368	12837274	+	start	4226	upstream	0	0	protein_coding	WBGene00012545	Y37D8A.3	2.63
chrIII	12825014	12825142	12825269	12818658	12820252	-	start	4890	upstream	0	0	protein_coding	WBGene00012560	Y37D8A.25	2.58
chrIII	13060778	13061974	13063170	NA	NA	NA	NA	NA	NA	NA	NA	NA	NA	NA	1.12
chrIII	13063177	13064060	13064943	NA	NA	NA	NA	NA	NA	NA	NA	NA	NA	NA	2.25
chrIII	13069325	13070380	13071434	13070756	13074697	+	start	376	overlapStart	0.33	0.18	protein_coding	WBGene00012717	Y39E4B.6	2.84
chrIII	13071491	13071766	13072040	13070756	13074697	+	center	960	PeakInsideFeature	1	0.14	protein_coding	WBGene00012717	Y39E4B.6	1.09
chrIII	13359013	13360249	13361485	13356610	13359354	-	start	895	overlapStart	0.14	0.13	protein_coding	WBGene00009953	F53A2.9	1.38
chrIII	13409179	13409867	13410555	13405965	13409292	+	end	575	overlapEnd	0.09	0.04	protein_coding	WBGene00003520	nas-1	2.43
chrIII	13409179	13409867	13410555	13409895	13423537	+	start	28	overlapStart	0.48	0.05	protein_coding	WBGene00009730	myo-6	1.19
chrIII	13419290	13419444	13419599	13409895	13423537	+	center	2728	PeakInsideFeature	1	0.03	protein_coding	WBGene00009730	myo-6	1.09
chrIII	13419290	13419444	13419599	13423514	13426204	+	start	4070	upstream	0	0	protein_coding	WBGene00009731	exo-1	1.45
chrIII	13491554	13491985	13492416	13486643	13492430	-	start	445	PeakInsideFeature	1	0.15	protein_coding	WBGene00006691	twk-40	1.67
chrIII	13615298	13616393	13617488	13617104	13621439	+	start	711	overlapStart	0.18	0.09	protein_coding	WBGene00011736	T12D8.9	2.14
chrIII	13615298	13616393	13617488	13614699	13622489	-	end	1694	PeakInsideFeature	1	0.29	protein_coding	WBGene00011735	hip-1	1.36
chrIII	13692638	13692928	13693219	13687269	13692683	+	end	245	overlapEnd	0.08	0.01	protein_coding	WBGene00000837	cul-2	1.54
chrIII	13692638	13692928	13693219	13692668	13693811	+	start	260	overlapStart	0.95	0.49	protein_coding	WBGene00000878	cyn-2	1.4
chrIII	13712560	13713566	13714573	13701993	13724401	+	center	369	PeakInsideFeature	1	0.09	protein_coding	WBGene00003048	lit-1	2.79
chrIII	13718105	13719204	13720303	13701993	13724401	+	end	5197	PeakInsideFeature	1	0.1	protein_coding	WBGene00003048	lit-1	2.02
chrIII	13766309	13766620	13766930	13764030	13768092	-	center	559	PeakInsideFeature	1	0.16	protein_coding	WBGene00010665	K08E3.5	1.93
chrIII	13766309	13766620	13766930	13759444	13762069	-	start	4551	upstream	0	0	protein_coding	WBGene00010664	dbn-1	1.19
chrIII	13766309	13766620	13766930	13771448	13773348	+	start	4828	upstream	0	0	protein_coding	WBGene00003967	pdr-1	3.17
chrIII	13767722	13768522	13769321	13768541	13771242	-	end	19	overlapEnd	0.49	0.29	protein_coding	WBGene00000875	cyk-4	1.85
chrIII	13767722	13768522	13769321	13764030	13768092	-	start	430	overlapStart	0.24	0.1	protein_coding	WBGene00010665	K08E3.5	1.94
chrIII	13767722	13768522	13769321	13771448	13773348	+	start	2926	upstream	0	0	protein_coding	WBGene00003967	pdr-1	2.04
chrIII	13767722	13768522	13769321	13773456	13778896	+	start	4934	upstream	0	0	protein_coding	WBGene00007025	mdt-29	2.8
chrIV	80922	81102	81282	NA	NA	NA	NA	NA	NA	NA	NA	NA	NA	NA	2.52
chrIV	131887	132315	132743	132416	138076	+	start	101	overlapStart	0.39	0.06	protein_coding	WBGene00000897	daf-1	0.93
chrIV	135362	135568	135773	132416	138076	+	center	322	PeakInsideFeature	1	0.08	protein_coding	WBGene00000897	daf-1	1.3
chrIV	143366	143970	144574	138346	147919	-	center	837	PeakInsideFeature	1	0.13	protein_coding	WBGene00000674	col-99	1.84
chrIV	278725	279082	279440	274570	279940	+	end	858	PeakInsideFeature	1	0.14	protein_coding	WBGene00020649	sma-10	2.65
chrIV	278725	279082	279440	283647	287212	+	start	4565	upstream	0	0	protein_coding	WBGene00206487	best-19	1.02
chrIV	278725	279082	279440	272315	273263	-	start	5819	upstream	0	0	protein_coding	WBGene00005487	srh-282	2.44
chrIV	311725	312200	312675	307505	311232	+	end	968	downstream	0	0	protein_coding	WBGene00019300	swt-1	1.58
chrIV	311725	312200	312675	311512	313697	-	center	404	PeakInsideFeature	1	0.44	protein_coding	WBGene00019299	snai-1	1.17
chrIV	363838	365450	367062	359204	376062	-	center	2183	PeakInsideFeature	1	0.2	protein_coding	WBGene00022048	fln-1	2.49
chrIV	377540	378708	379877	359204	376062	-	start	2646	upstream	0	0	protein_coding	WBGene00022048	fln-1	1.71
chrIV	607055	607890	608725	606355	614021	+	start	1535	PeakInsideFeature	1	0.22	protein_coding	WBGene00002140	inx-18	1.48
chrIV	607055	607890	608725	602991	603643	-	start	4247	upstream	0	0	protein_coding	WBGene00015999	prmt-4	2.51
chrIV	622115	622301	622487	627537	633954	+	start	5236	upstream	0	0	protein_coding	WBGene00015497	nhr-76	1.22
chrIV	660869	661350	661830	665525	666917	+	start	4175	upstream	0	0	protein_coding	WBGene00019663	K11H12.7	2.69
chrIV	660869	661350	661830	667291	668556	+	start	5941	upstream	0	0	protein_coding	WBGene00019662	K11H12.6	1.57
chrIV	736338	736658	736979	736675	753316	+	start	17	overlapStart	0.48	0.02	protein_coding	WBGene00021948	kvs-5	1.92
chrIV	736338	736658	736979	728500	731037	-	start	5621	upstream	0	0	protein_coding	WBGene00021951	srt-24	1.19
chrIV	740604	742474	744343	736675	753316	+	center	2521	PeakInsideFeature	1	0.23	protein_coding	WBGene00021948	kvs-5	2.36
chrIV	746039	747144	748250	736675	753316	+	center	2148	PeakInsideFeature	1	0.14	protein_coding	WBGene00021948	kvs-5	1.2
chrIV	957535	957870	958204	959452	984392	+	start	1582	upstream	0	0	protein_coding	WBGene00004047	plx-1	1.5
chrIV	1104563	1106492	1108422	1104773	1105086	+	end	1406	FeatureInsidePeak	0.09	1	protein_coding	WBGene00016637	C44B12.3	3.18
chrIV	1104563	1106492	1108422	1107396	1110856	+	start	904	overlapStart	0.27	0.3	protein_coding	WBGene00003893	ost-1	1.3
chrIV	1104563	1106492	1108422	1103541	1104609	-	start	1883	overlapStart	0.02	0.05	protein_coding	WBGene00044462	C44B12.9	2.23
chrIV	1360021	1361376	1362732	1357816	1359225	-	start	2151	upstream	0	0	protein_coding	WBGene00000679	col-105	1.92
chrIV	1530331	1530504	1530677	1527221	1536398	-	center	1305	PeakInsideFeature	1	0.04	protein_coding	WBGene00019370	K03H6.5	3.42
chrIV	1758447	1758739	1759031	1752270	1761647	-	center	1780	PeakInsideFeature	1	0.07	protein_coding	WBGene00021509	Y41D4A.7	1.61
chrIV	1760837	1761332	1761826	1752270	1761647	-	start	315	overlapStart	0.82	0.09	protein_coding	WBGene00021509	Y41D4A.7	2.91
chrIV	1800868	1801101	1801334	1802026	1803982	-	end	925	downstream	0	0	protein_coding	WBGene00021410	Y38C1BA.1	1.27
chrIV	1805250	1805398	1805547	1805037	1815099	-	end	361	PeakInsideFeature	1	0.03	protein_coding	WBGene00004913	snn-1	1.96
chrIV	1805250	1805398	1805547	1802026	1803982	-	start	1416	upstream	0	0	protein_coding	WBGene00021410	Y38C1BA.1	1.16
chrIV	2012242	2014540	2016838	2009038	2032998	-	end	5502	PeakInsideFeature	1	0.2	protein_coding	WBGene00022301	cpsf-1	2.52
chrIV	2216910	2217613	2218316	2216636	2216861	-	start	752	upstream	0	0	protein_coding	WBGene00235277	T04C4.3	1.49
chrIV	2216910	2217613	2218316	2222828	2235795	+	start	5215	upstream	0	0	protein_coding	WBGene00020208	T04C4.1	0.93
chrIV	2412303	2412504	2412705	2399515	2412410	-	start	94	overlapStart	0.27	0.01	protein_coding	WBGene00021430	Y38F2AR.12	1.23
chrIV	2602201	2602725	2603249	2601141	2607571	+	start	1584	PeakInsideFeature	1	0.17	protein_coding	WBGene00022078	epg-9	1.05
chrIV	2602201	2602725	2603249	2608051	2610200	+	start	5326	upstream	0	0	protein_coding	WBGene00022077	vamp-7	1.15
chrIV	2664755	2665267	2665779	2650384	2664003	-	start	1264	upstream	0	0	protein_coding	WBGene00022100	Y69A2AR.31	1.46
chrIV	2664755	2665267	2665779	2667050	2672202	+	start	1783	upstream	0	0	protein_coding	WBGene00022074	Y69A2AR.1	1.48
chrIV	2706262	2708322	2710382	2704741	2707238	-	start	1084	overlapStart	0.24	0.4	protein_coding	WBGene00006705	ubc-8	2.88
chrIV	2706262	2708322	2710382	2688947	2703977	-	start	4345	upstream	0	0	protein_coding	WBGene00022378	Y94H6A.5	1.22
chrIV	2892351	2892991	2893631	2893819	2894730	-	end	828	downstream	0	0	protein_coding	WBGene00021884	Y54G2A.19	1.74
chrIV	2892351	2892991	2893631	2891560	2892495	-	start	496	overlapStart	0.12	0.16	protein_coding	WBGene00021883	Y54G2A.18	2
chrIV	2892351	2892991	2893631	2872050	2890449	-	start	2542	upstream	0	0	protein_coding	WBGene00021882	nprt-1	2.83
chrIV	2892351	2892991	2893631	2897694	2901648	+	start	4703	upstream	0	0	protein_coding	WBGene00021898	Y54G2A.36	1.19
chrIV	2995144	2995447	2995750	2986104	2995573	-	start	126	overlapStart	0.71	0.05	protein_coding	WBGene00021890	Y54G2A.26	1.25
chrIV	2996995	2997436	2997877	2986104	2995573	-	start	1863	upstream	0	0	protein_coding	WBGene00021890	Y54G2A.26	1.37
chrIV	3100880	3101190	3101500	NA	NA	NA	NA	NA	NA	NA	NA	NA	NA	NA	3.22
chrIV	3168753	3169172	3169591	3169946	3172610	-	end	774	downstream	0	0	protein_coding	WBGene00022061	Y67D8B.1	1.54
chrIV	3232582	3233550	3234519	3222440	3252601	+	center	3970	PeakInsideFeature	1	0.07	protein_coding	WBGene00022059	Y67D8A.2	1.65
chrIV	3256561	3257026	3257492	3258910	3263489	+	start	1884	upstream	0	0	protein_coding	WBGene00020831	T26C12.1	1.44
chrIV	3256561	3257026	3257492	3253263	3254543	-	start	2483	upstream	0	0	protein_coding	WBGene00022060	dmd-9	1.56
chrIV	3276378	3276810	3277241	3269527	3273397	-	start	3413	upstream	0	0	protein_coding	WBGene00020833	T26C12.3	2.06
chrIV	3636307	3636762	3637218	3637079	3640265	+	start	317	overlapStart	0.16	0.05	protein_coding	WBGene00022608	madf-9	2.6
chrIV	3781111	3781740	3782369	3784358	3794044	+	start	2618	upstream	0	0	protein_coding	WBGene00019546	glct-6	2.82
chrIV	3813206	3814706	3816207	3807870	3819328	-	center	1107	PeakInsideFeature	1	0.27	protein_coding	WBGene00019726	bris-1	2.19
chrIV	3823467	3824520	3825572	3826872	3835895	+	start	2352	upstream	0	0	protein_coding	WBGene00017907	F28F9.3	1.79
chrIV	3823467	3824520	3825572	3807870	3819328	-	start	5192	upstream	0	0	protein_coding	WBGene00019726	bris-1	1.16
chrIV	3856477	3857320	3858163	3855843	3861552	+	center	1377	PeakInsideFeature	1	0.3	protein_coding	WBGene00006970	zag-1	2.81
chrIV	3874001	3874828	3875655	3875410	3878372	-	end	582	overlapEnd	0.15	0.09	protein_coding	WBGene00018146	F37C4.6	3.18
chrIV	3874001	3874828	3875655	3871829	3874416	-	start	412	overlapStart	0.26	0.17	protein_coding	WBGene00018145	F37C4.5	1.88
chrIV	3999454	3999876	4000297	3989102	4014195	+	center	1772	PeakInsideFeature	1	0.04	protein_coding	WBGene00018547	clec-78	2.11
chrIV	3999454	3999876	4000297	3998053	3998529	-	start	1347	upstream	0	0	protein_coding	WBGene00018551	F47C12.8	2.18
chrIV	3999454	3999876	4000297	3994902	3995484	-	start	4392	upstream	0	0	protein_coding	WBGene00018550	F47C12.7	2.95
chrIV	3999454	3999876	4000297	3993884	3994418	-	start	5458	upstream	0	0	protein_coding	WBGene00235115	F47C12.13	0.98
chrIV	4021056	4021926	4022797	4014799	4034784	-	center	2865	PeakInsideFeature	1	0.09	protein_coding	WBGene00020930	hlh-30	1.02
chrIV	4024165	4024778	4025391	4014799	4034784	-	center	13	PeakInsideFeature	1	0.07	protein_coding	WBGene00020930	hlh-30	2.63
chrIV	4026480	4027631	4028782	4014799	4034784	-	center	2839	PeakInsideFeature	1	0.12	protein_coding	WBGene00020930	hlh-30	1.48
chrIV	4215365	4215558	4215751	4205975	4218259	+	end	2701	PeakInsideFeature	1	0.04	protein_coding	WBGene00017934	F30B5.4	1.35
chrIV	4404716	4405686	4406655	4404938	4405171	-	start	515	FeatureInsidePeak	0.13	1	protein_coding	WBGene00021285	Y24D9A.7	2.67
chrIV	4404716	4405686	4406655	4394410	4415622	+	center	670	PeakInsideFeature	1	0.1	protein_coding	WBGene00021281	ell-1	1.17
chrIV	4404716	4405686	4406655	4399879	4400400	-	start	5286	upstream	0	0	protein_coding	WBGene00021284	Y24D9A.6	1.85
chrIV	4469700	4470202	4470704	4468505	4477059	-	end	1697	PeakInsideFeature	1	0.12	protein_coding	WBGene00019719	M01H9.3	2.12
chrIV	4473545	4473878	4474211	4468505	4477059	-	center	1096	PeakInsideFeature	1	0.08	protein_coding	WBGene00019719	M01H9.3	1.62
chrIV	4594238	4594458	4594677	4597195	4599002	+	start	2737	upstream	0	0	protein_coding	WBGene00017593	F19C7.3	1.89
chrIV	4594238	4594458	4594677	4599954	4602778	+	start	5496	upstream	0	0	protein_coding	WBGene00017592	F19C7.2	1.15
chrIV	4637232	4637988	4638745	4610576	4638095	-	start	107	overlapStart	0.58	0.04	protein_coding	WBGene00017597	F19C7.8	1.93
chrIV	4640339	4641230	4642120	4610576	4638095	-	start	3135	upstream	0	0	protein_coding	WBGene00017597	F19C7.8	3.78
chrIV	4640339	4641230	4642120	4647202	4649743	+	start	5972	upstream	0	0	protein_coding	WBGene00017923	F29B9.8	3.69
chrIV	4666969	4667852	4668736	4665251	4667293	+	end	559	overlapEnd	0.19	0.16	protein_coding	WBGene00017919	F29B9.1	2.56
chrIV	4666969	4667852	4668736	4669529	4671992	+	start	1677	upstream	0	0	protein_coding	WBGene00044482	F29B9.12	1.9
chrIV	4759492	4759922	4760353	4758982	4760428	-	center	217	PeakInsideFeature	1	0.6	protein_coding	WBGene00003216	memi-1	1.38
chrIV	4759492	4759922	4760353	4757179	4758840	-	start	1082	upstream	0	0	protein_coding	WBGene00021205	Y17G9B.8	1.92
chrIV	4759492	4759922	4760353	4761049	4762856	+	start	1127	upstream	0	0	protein_coding	WBGene00021200	cyp-31A3	2.24
chrIV	4759492	4759922	4760353	4754199	4756157	-	start	3765	upstream	0	0	protein_coding	WBGene00021204	fbxb-77	1.03
chrIV	4759492	4759922	4760353	4764182	4764602	+	start	4260	upstream	0	0	protein_coding	WBGene00021199	Y17G9B.2	1.05
chrIV	4759492	4759922	4760353	4764748	4767839	+	start	4826	upstream	0	0	protein_coding	WBGene00021198	npp-26	3.16
chrIV	4775776	4776002	4776228	4776833	4780083	-	end	831	downstream	0	0	protein_coding	WBGene00020006	set-15	1.46
chrIV	4775776	4776002	4776228	4772092	4775133	+	end	869	downstream	0	0	protein_coding	WBGene00020004	R11E3.2	2.48
chrIV	4775776	4776002	4776228	4775242	4776096	-	start	94	overlapStart	0.71	0.38	protein_coding	WBGene00235374	R11E3.19	1.56
chrIV	4880130	4880603	4881076	4877402	4880315	+	end	288	overlapEnd	0.2	0.07	protein_coding	WBGene00006214	str-170	1.83
chrIV	4880130	4880603	4881076	4884296	4886897	+	start	3693	upstream	0	0	protein_coding	WBGene00006211	str-166	1.33
chrIV	4880130	4880603	4881076	4872267	4874703	-	start	5900	upstream	0	0	protein_coding	WBGene00006218	str-174	2.02
chrIV	5088173	5088742	5089312	5086839	5088883	-	start	141	overlapStart	0.63	0.35	protein_coding	WBGene00015326	ivd-1	2.42
chrIV	5088173	5088742	5089312	5091586	5092807	+	start	2844	upstream	0	0	protein_coding	WBGene00015329	C02B10.4	2.26
chrIV	5133316	5134214	5135111	5127006	5152485	-	center	5531	PeakInsideFeature	1	0.08	protein_coding	WBGene00004929	soc-2	1.81
chrIV	5170990	5171968	5172946	5173280	5183708	+	start	1312	upstream	0	0	protein_coding	WBGene00002247	lam-1	1.46
chrIV	5590317	5590956	5591594	5584661	5610368	+	start	6295	PeakInsideFeature	1	0.05	protein_coding	WBGene00001439	fkh-7	2.9
chrIV	5592591	5592869	5593147	5584661	5610368	+	center	4645	PeakInsideFeature	1	0.03	protein_coding	WBGene00001439	fkh-7	1.88
chrIV	5600629	5601268	5601908	5584661	5610368	+	center	3753	PeakInsideFeature	1	0.05	protein_coding	WBGene00001439	fkh-7	2.6
chrIV	5651867	5652006	5652145	5649533	5651079	+	end	927	downstream	0	0	protein_coding	WBGene00000817	csn-5	1.52
chrIV	5651867	5652006	5652145	5651087	5660523	-	end	919	PeakInsideFeature	1	0.03	protein_coding	WBGene00004804	skn-1	1.13
chrIV	5651867	5652006	5652145	5653949	5655004	+	start	1943	upstream	0	0	protein_coding	WBGene00020585	clec-178	1.57
chrIV	5652455	5653078	5653700	5651087	5660523	-	end	1991	PeakInsideFeature	1	0.14	protein_coding	WBGene00004804	skn-1	1.34
chrIV	5652455	5653078	5653700	5653949	5655004	+	start	871	upstream	0	0	protein_coding	WBGene00020585	clec-178	2.25
chrIV	5654608	5655174	5655741	5653949	5655004	+	end	170	overlapEnd	0.35	0.38	protein_coding	WBGene00020585	clec-178	1.73
chrIV	5654608	5655174	5655741	5651087	5660523	-	center	631	PeakInsideFeature	1	0.13	protein_coding	WBGene00004804	skn-1	1.45
chrIV	5656507	5657480	5658454	5651087	5660523	-	center	1675	PeakInsideFeature	1	0.21	protein_coding	WBGene00004804	skn-1	1.19
chrIV	5753214	5754066	5754918	5747376	5757862	-	center	1447	PeakInsideFeature	1	0.17	protein_coding	WBGene00003636	nhr-46	2.29
chrIV	5815109	5817130	5819152	5811583	5814142	-	start	2988	upstream	0	0	protein_coding	WBGene00016291	C31H1.8	2.11
chrIV	5815109	5817130	5819152	5820370	5830199	+	start	3240	upstream	0	0	protein_coding	WBGene00015680	egal-1	2.81
chrIV	5819967	5821096	5822226	5820370	5830199	+	start	726	overlapStart	0.83	0.19	protein_coding	WBGene00015680	egal-1	2.04
chrIV	5936260	5936368	5936475	5934346	5937497	+	center	446	PeakInsideFeature	1	0.07	protein_coding	WBGene00019255	H32C10.1	1.67
chrIV	5936260	5936368	5936475	5941926	5943998	+	start	5558	upstream	0	0	protein_coding	WBGene00019295	pfkb-1.2	2.54
chrIV	5963922	5964529	5965136	5966656	6004857	+	start	2127	upstream	0	0	protein_coding	WBGene00006780	unc-44	2.1
chrIV	5963922	5964529	5965136	5961690	5962269	-	start	2260	upstream	0	0	protein_coding	WBGene00019297	K02B2.6	2.04
chrIV	5980174	5980704	5981234	5966656	6004857	+	center	5052	PeakInsideFeature	1	0.03	protein_coding	WBGene00006780	unc-44	1.35
chrIV	5985162	5985884	5986607	5966656	6004857	+	center	127	PeakInsideFeature	1	0.04	protein_coding	WBGene00006780	unc-44	1.15
chrIV	6013579	6013896	6014214	6015195	6017803	+	start	1299	upstream	0	0	protein_coding	WBGene00016722	C46G7.2	2.94
chrIV	6013579	6013896	6014214	6010352	6011645	-	start	2251	upstream	0	0	protein_coding	WBGene00044502	C46G7.5	1.24
chrIV	6013579	6013896	6014214	6018003	6019713	+	start	4107	upstream	0	0	protein_coding	WBGene00016721	C46G7.1	1.71
chrIV	6025802	6026644	6027486	6019705	6033639	-	center	28	PeakInsideFeature	1	0.13	protein_coding	WBGene00004112	pqn-22	2.83
chrIV	6047221	6047770	6048319	6040976	6074507	+	start	6794	PeakInsideFeature	1	0.04	protein_coding	WBGene00019205	kcc-2	2.32
chrIV	6054265	6054482	6054699	6040976	6074507	+	center	3259	PeakInsideFeature	1	0.02	protein_coding	WBGene00019205	kcc-2	2.47
chrIV	6080945	6081184	6081424	6080907	6083592	-	end	277	PeakInsideFeature	1	0.18	protein_coding	WBGene00019516	ugt-20	1.88
chrIV	6080945	6081184	6081424	6076692	6079945	-	start	1239	upstream	0	0	protein_coding	WBGene00019515	ugt-19	1.05
chrIV	6080945	6081184	6081424	6075301	6076157	-	start	5027	upstream	0	0	protein_coding	WBGene00019514	K08B4.2	1.86
chrIV	6093702	6093962	6094223	6092603	6093680	-	start	282	upstream	0	0	protein_coding	WBGene00000535	cpi-1	2.91
chrIV	6093702	6093962	6094223	6095411	6110639	+	start	1449	upstream	0	0	protein_coding	WBGene00002245	lag-1	2.74
chrIV	6093702	6093962	6094223	6091536	6092413	-	start	1549	upstream	0	0	protein_coding	WBGene00023486	K08B4.7	2.92
chrIV	6095483	6096556	6097628	6095411	6110639	+	start	1145	PeakInsideFeature	1	0.15	protein_coding	WBGene00002245	lag-1	2.25
chrIV	6095483	6096556	6097628	6092603	6093680	-	start	2876	upstream	0	0	protein_coding	WBGene00000535	cpi-1	1.71
chrIV	6095483	6096556	6097628	6091536	6092413	-	start	4143	upstream	0	0	protein_coding	WBGene00023486	K08B4.7	2.28
chrIV	6129388	6129809	6130230	6121773	6127302	-	start	2507	upstream	0	0	protein_coding	WBGene00019751	M03D4.4	1.57
chrIV	6136943	6137639	6138335	NA	NA	NA	NA	NA	NA	NA	NA	NA	NA	NA	1.29
chrIV	6140391	6140970	6141548	NA	NA	NA	NA	NA	NA	NA	NA	NA	NA	NA	1.29
chrIV	6311091	6311285	6311479	6307739	6315719	+	center	444	PeakInsideFeature	1	0.05	protein_coding	WBGene00000820	csp-2	1.46
chrIV	6326851	6327264	6327678	6323979	6326421	+	end	843	downstream	0	0	protein_coding	WBGene00022235	sqd-1	2.52
chrIV	6326851	6327264	6327678	6326526	6329461	+	center	729	PeakInsideFeature	1	0.29	protein_coding	WBGene00003082	lsm-8	1.5
chrIV	6326851	6327264	6327678	6329578	6333554	+	start	2314	upstream	0	0	protein_coding	WBGene00004783	seu-1	1.48
chrIV	6335873	6336774	6337676	6335249	6335994	-	start	780	overlapStart	0.07	0.17	protein_coding	WBGene00003237	mif-4	0.97
chrIV	6335873	6336774	6337676	6337653	6340098	+	start	879	overlapStart	0.02	0.01	protein_coding	WBGene00022233	ipla-6	1.33
chrIV	6362346	6363804	6365263	6361968	6365407	+	center	116	PeakInsideFeature	1	0.85	protein_coding	WBGene00045250	Y73B6BL.47	1.15
chrIV	6362346	6363804	6365263	6365345	6368903	+	start	1541	upstream	0	0	protein_coding	WBGene00194832	Y73B6BL.270	2.57
chrIV	6366628	6367392	6368155	6365345	6368903	+	center	268	PeakInsideFeature	1	0.43	protein_coding	WBGene00194832	Y73B6BL.270	0.99
chrIV	6366628	6367392	6368155	6362395	6373087	-	center	349	PeakInsideFeature	1	0.15	protein_coding	WBGene00004881	smg-3	3.12
chrIV	6389894	6392097	6394300	NA	NA	NA	NA	NA	NA	NA	NA	NA	NA	NA	2.1
chrIV	6435892	6436050	6436207	6438223	6440032	+	start	2173	upstream	0	0	protein_coding	WBGene00043067	dlc-5	2.67
chrIV	6435892	6436050	6436207	6428305	6431707	-	start	4343	upstream	0	0	protein_coding	WBGene00022246	acp-7	1.88
chrIV	6474442	6474722	6475003	6472155	6473235	-	start	1487	upstream	0	0	protein_coding	WBGene00022248	Y73B6BL.27	1.25
chrIV	6474442	6474722	6475003	6469955	6471384	-	start	3338	upstream	0	0	protein_coding	WBGene00022255	Y73B6BL.36	0.9
chrIV	6474442	6474722	6475003	6480521	6486971	+	start	5799	upstream	0	0	protein_coding	WBGene00022231	tyr-6	1.96
chrIV	6554804	6555638	6556471	6552479	6555920	-	start	282	overlapStart	0.67	0.33	protein_coding	WBGene00016610	paqr-1	1.68
chrIV	6554804	6555638	6556471	6557171	6560881	+	start	1533	upstream	0	0	protein_coding	WBGene00006621	try-3	1.99
chrIV	6554804	6555638	6556471	6560736	6565261	+	start	5098	upstream	0	0	protein_coding	WBGene00016613	best-9	1.18
chrIV	6576070	6576428	6576786	6578197	6579402	+	start	1769	upstream	0	0	protein_coding	WBGene00016612	C43G2.3	1.56
chrIV	6576070	6576428	6576786	6565384	6572338	-	start	4090	upstream	0	0	protein_coding	WBGene00016611	bicd-1	2.97
chrIV	6748526	6749426	6750325	6742538	6748424	-	start	1002	upstream	0	0	protein_coding	WBGene00003030	lin-45	2.6
chrIV	6750959	6751627	6752295	6742538	6748424	-	start	3203	upstream	0	0	protein_coding	WBGene00003030	lin-45	2.93
chrIV	6750959	6751627	6752295	6757311	6762609	+	start	5684	upstream	0	0	protein_coding	WBGene00019259	H34C03.2	1.47
chrIV	6909208	6909334	6909461	6906415	6909913	-	start	579	PeakInsideFeature	1	0.08	protein_coding	WBGene00004458	rpn-1	2.27
chrIV	6909208	6909334	6909461	6910683	6912865	+	start	1349	upstream	0	0	protein_coding	WBGene00020683	ribo-1	1.76
chrIV	6909208	6909334	6909461	6913536	6917110	+	start	4202	upstream	0	0	protein_coding	WBGene00020682	T22D1.3	1.21
chrIV	6909208	6909334	6909461	6900326	6903624	-	start	5710	upstream	0	0	protein_coding	WBGene00020686	T22D1.8	1.21
chrIV	6946102	6946899	6947696	NA	NA	NA	NA	NA	NA	NA	NA	NA	NA	NA	2.56
chrIV	6996263	6997090	6997917	6999557	7001493	+	start	2467	upstream	0	0	protein_coding	WBGene00016085	C25A8.5	2.63
chrIV	7095793	7096072	7096352	7085216	7094364	-	start	1708	upstream	0	0	protein_coding	WBGene00000942	deb-1	2.28
chrIV	7097892	7098877	7099862	7098542	7098784	-	start	93	FeatureInsidePeak	0.13	1	protein_coding	WBGene00022619	ZC477.4	1.37
chrIV	7097892	7098877	7099862	7085216	7094364	-	start	4513	upstream	0	0	protein_coding	WBGene00000942	deb-1	1.01
chrIV	7097892	7098877	7099862	7103492	7105096	+	start	4615	upstream	0	0	protein_coding	WBGene00022618	ZC477.3	1.52
chrIV	7233684	7234246	7234808	7237722	7239976	+	start	3476	upstream	0	0	protein_coding	WBGene00001241	elo-3	2.84
chrIV	7233684	7234246	7234808	7228403	7230223	-	start	4023	upstream	0	0	protein_coding	WBGene00000292	cap-1	1.47
chrIV	7233684	7234246	7234808	7227274	7228306	-	start	5940	upstream	0	0	protein_coding	WBGene00017053	D2024.5	1.46
chrIV	7234915	7236032	7237149	7237722	7239976	+	start	1690	upstream	0	0	protein_coding	WBGene00001241	elo-3	1.57
chrIV	7234915	7236032	7237149	7228403	7230223	-	start	5809	upstream	0	0	protein_coding	WBGene00000292	cap-1	1.03
chrIV	7260339	7260748	7261157	7260875	7262132	+	start	127	overlapStart	0.35	0.23	protein_coding	WBGene00015532	C06E4.3	1.45
chrIV	7260339	7260748	7261157	7257217	7258248	-	start	2500	upstream	0	0	protein_coding	WBGene00015535	C06E4.6	2.58
chrIV	7386752	7387274	7387795	7384756	7388943	-	center	424	PeakInsideFeature	1	0.25	protein_coding	WBGene00020447	mob-3	2.74
chrIV	7386752	7387274	7387795	7393221	7397555	+	start	5947	upstream	0	0	protein_coding	WBGene00016739	pitr-1	2.58
chrIV	7390210	7391704	7393199	7393221	7397555	+	start	1517	upstream	0	0	protein_coding	WBGene00016739	pitr-1	1.59
chrIV	7390210	7391704	7393199	7384756	7388943	-	start	2761	upstream	0	0	protein_coding	WBGene00020447	mob-3	1.88
chrIV	7399182	7400278	7401374	7405460	7418733	+	start	5182	upstream	0	0	protein_coding	WBGene00001187	egl-19	1.41
chrIV	7399182	7400278	7401374	7405477	7405506	+	start	5199	upstream	0	0	protein_coding	WBGene00303046	C48A7.16	1.83
chrIV	7401559	7402205	7402851	7405460	7418733	+	start	3255	upstream	0	0	protein_coding	WBGene00001187	egl-19	1.72
chrIV	7401559	7402205	7402851	7405477	7405506	+	start	3272	upstream	0	0	protein_coding	WBGene00303046	C48A7.16	2.6
chrIV	7405830	7406718	7407607	7405460	7418733	+	start	1258	PeakInsideFeature	1	0.14	protein_coding	WBGene00001187	egl-19	1.19
chrIV	7425692	7426207	7426722	7424498	7444660	+	start	1709	PeakInsideFeature	1	0.06	protein_coding	WBGene00006814	unc-82	2.9
chrIV	7427611	7428536	7429460	7424498	7444660	+	start	4038	PeakInsideFeature	1	0.1	protein_coding	WBGene00006814	unc-82	1.69
chrIV	7537989	7538376	7538762	7517445	7542535	-	start	4159	PeakInsideFeature	1	0.04	protein_coding	WBGene00019902	R05G6.10	2.19
chrIV	7537989	7538376	7538762	7539577	7541896	+	start	1201	upstream	0	0	protein_coding	WBGene00019896	R05G6.1	1.73
chrIV	7659152	7659912	7660672	7658734	7664166	+	start	1178	PeakInsideFeature	1	0.28	protein_coding	WBGene00015619	C08G9.1	1.76
chrIV	7659152	7659912	7660672	7646200	7654262	-	start	5650	upstream	0	0	protein_coding	WBGene00001584	nrde-4	1.92
chrIV	7661815	7662389	7662963	7658734	7664166	+	center	939	PeakInsideFeature	1	0.22	protein_coding	WBGene00015619	C08G9.1	1.89
chrIV	7815725	7816588	7817452	7812770	7815733	-	start	855	overlapStart	0.01	0.01	protein_coding	WBGene00016384	cdgs-1	1.17
chrIV	7815725	7816588	7817452	7818251	7821195	+	start	1663	upstream	0	0	protein_coding	WBGene00004363	ric-3	1.79
chrIV	7815725	7816588	7817452	7811157	7812809	-	start	3779	upstream	0	0	protein_coding	WBGene00016383	zgpa-1	1.5
chrIV	7817500	7817903	7818306	7818251	7821195	+	start	348	overlapStart	0.07	0.02	protein_coding	WBGene00004363	ric-3	2.5
chrIV	7817500	7817903	7818306	7812770	7815733	-	start	2170	upstream	0	0	protein_coding	WBGene00016384	cdgs-1	2.28
chrIV	7817500	7817903	7818306	7811157	7812809	-	start	5094	upstream	0	0	protein_coding	WBGene00016383	zgpa-1	1.23
chrIV	7845393	7845732	7846072	7846630	7854224	+	start	898	upstream	0	0	protein_coding	WBGene00015507	C06A6.2	3.79
chrIV	7902983	7903576	7904169	7903740	7907083	+	start	164	overlapStart	0.37	0.13	protein_coding	WBGene00016792	C49H3.6	1.55
chrIV	7902983	7903576	7904169	7900200	7902271	-	start	1305	upstream	0	0	protein_coding	WBGene00016793	arp-11	1.86
chrIV	8067842	8069327	8070812	8062669	8084087	+	center	4051	PeakInsideFeature	1	0.14	protein_coding	WBGene00004732	sax-7	3.21
chrIV	8093236	8094382	8095528	8099918	8101424	+	start	5536	upstream	0	0	protein_coding	WBGene00021537	Y42H9AR.2	1.21
chrIV	8136022	8137020	8138017	8136325	8139087	+	center	686	overlapStart	0.85	0.62	protein_coding	WBGene00018356	islo-1	1.43
chrIV	8136022	8137020	8138017	8133789	8136055	-	start	965	overlapStart	0.02	0.02	protein_coding	WBGene00002162	isp-1	1.43
chrIV	8136022	8137020	8138017	8139219	8143151	+	start	2199	upstream	0	0	protein_coding	WBGene00004057	pmk-3	2.44
chrIV	8136022	8137020	8138017	8132175	8133692	-	start	3328	upstream	0	0	protein_coding	WBGene00004979	sph-1	1.22
chrIV	8141035	8141812	8142589	8139219	8143151	+	center	627	PeakInsideFeature	1	0.4	protein_coding	WBGene00004057	pmk-3	1.76
chrIV	8141035	8141812	8142589	8143500	8148647	+	start	1688	upstream	0	0	protein_coding	WBGene00004056	pmk-2	1.77
chrIV	8141035	8141812	8142589	8133789	8136055	-	start	5757	upstream	0	0	protein_coding	WBGene00002162	isp-1	1.97
chrIV	8187306	8187663	8188020	8176479	8188879	+	end	1216	PeakInsideFeature	1	0.06	protein_coding	WBGene00003961	pct-1	1.59
chrIV	8229004	8229738	8230472	8226337	8236602	-	center	1731	PeakInsideFeature	1	0.15	protein_coding	WBGene00003656	nhr-66	2.01
chrIV	8234084	8234886	8235688	8226337	8236602	-	start	1716	PeakInsideFeature	1	0.16	protein_coding	WBGene00003656	nhr-66	2.43
chrIV	8279903	8280658	8281413	8275621	8276709	-	start	3949	upstream	0	0	protein_coding	WBGene00044509	K07H8.12	2.56
chrIV	8279903	8280658	8281413	8273226	8275332	-	start	5326	upstream	0	0	protein_coding	WBGene00044510	K07H8.11	1.93
chrIV	8428105	8428626	8429146	8424278	8428512	+	end	114	overlapEnd	0.4	0.1	protein_coding	WBGene00020825	tmem-231	1.74
chrIV	8428105	8428626	8429146	8428961	8431493	-	end	335	overlapEnd	0.18	0.08	protein_coding	WBGene00020827	T26A8.4	1.89
chrIV	8428105	8428626	8429146	8425132	8426199	-	start	2427	upstream	0	0	protein_coding	WBGene00020826	T26A8.3	2.28
chrIV	8428105	8428626	8429146	8433038	8438004	+	start	4412	upstream	0	0	protein_coding	WBGene00020824	T26A8.1	1.44
chrIV	8431238	8431978	8432718	8428961	8431493	-	start	485	overlapStart	0.18	0.11	protein_coding	WBGene00020827	T26A8.4	2.33
chrIV	8431238	8431978	8432718	8433038	8438004	+	start	1060	upstream	0	0	protein_coding	WBGene00020824	T26A8.1	1.52
chrIV	8431238	8431978	8432718	8425132	8426199	-	start	5779	upstream	0	0	protein_coding	WBGene00020826	T26A8.3	2.41
chrIV	8475128	8476118	8477108	8474056	8475278	+	end	840	overlapEnd	0.08	0.13	protein_coding	WBGene00016181	C28C12.11	2.74
chrIV	8475128	8476118	8477108	8477182	8480656	+	start	1064	upstream	0	0	protein_coding	WBGene00004995	spp-10	1.57
chrIV	8475128	8476118	8477108	8464752	8472605	-	start	3513	upstream	0	0	protein_coding	WBGene00003837	oat-1	2.14
chrIV	8475128	8476118	8477108	8481664	8483710	+	start	5546	upstream	0	0	protein_coding	WBGene00004993	spp-8	0.9
chrIV	8525919	8526380	8526840	8520894	8538182	+	center	3158	PeakInsideFeature	1	0.06	protein_coding	WBGene00015650	pkg-2	1.64
chrIV	8527319	8527990	8528660	8520894	8538182	+	center	1548	PeakInsideFeature	1	0.08	protein_coding	WBGene00015650	pkg-2	1.64
chrIV	8533315	8533598	8533881	8520894	8538182	+	center	4060	PeakInsideFeature	1	0.04	protein_coding	WBGene00015650	pkg-2	2.67
chrIV	8533315	8533598	8533881	8539123	8544403	+	start	5525	upstream	0	0	protein_coding	WBGene00002043	hyl-1	1.13
chrIV	8588612	8588947	8589282	8585516	8594613	+	center	1117	PeakInsideFeature	1	0.08	protein_coding	WBGene00022010	catp-7	1.03
chrIV	8604077	8605775	8607473	8609239	8611595	+	start	3464	upstream	0	0	protein_coding	WBGene00018335	F42A9.6	1.01
chrIV	8604077	8605775	8607473	8598739	8600742	-	start	5033	upstream	0	0	protein_coding	WBGene00022012	Y59H11AR.4	2.53
chrIV	8627191	8627597	8628003	8627644	8627839	+	start	47	FeatureInsidePeak	0.25	1	protein_coding	WBGene00195046	F42A9.11	2.76
chrIV	8627191	8627597	8628003	8631334	8644019	+	start	3737	upstream	0	0	protein_coding	WBGene00006483	dgk-4	1.51
chrIV	8628644	8629627	8630610	8631334	8644019	+	start	1707	upstream	0	0	protein_coding	WBGene00006483	dgk-4	2.32
chrIV	8734053	8734389	8734725	8730721	8735686	+	center	1185	PeakInsideFeature	1	0.14	protein_coding	WBGene00009008	F21D5.3	2.87
chrIV	8734053	8734389	8734725	8738087	8739101	+	start	3698	upstream	0	0	protein_coding	WBGene00009009	F21D5.4	2.95
chrIV	8852548	8852984	8853420	8852500	8862228	+	start	484	PeakInsideFeature	1	0.09	protein_coding	WBGene00001132	alp-1	2.38
chrIV	8864216	8864518	8864820	8862173	8865483	-	center	690	PeakInsideFeature	1	0.19	protein_coding	WBGene00007492	C09G9.1	2.77
chrIV	8879626	8880254	8880883	8877553	8879910	-	start	344	overlapStart	0.23	0.13	protein_coding	WBGene00007496	npax-4	1.75
chrIV	8879626	8880254	8880883	8881481	8882240	+	start	1227	upstream	0	0	protein_coding	WBGene00007497	C09G9.8	3.36
chrIV	8890336	8890590	8890843	8888976	8890999	+	end	409	PeakInsideFeature	1	0.26	protein_coding	WBGene00003864	oma-1	1.94
chrIV	8890336	8890590	8890843	8891466	8892747	+	start	876	upstream	0	0	protein_coding	WBGene00005007	spr-2	1.63
chrIV	8890336	8890590	8890843	8892858	8893854	+	start	2268	upstream	0	0	protein_coding	WBGene00007760	C27B7.2	2.15
chrIV	8890336	8890590	8890843	8894081	8901386	+	start	3491	upstream	0	0	protein_coding	WBGene00007761	rad-26	1.61
chrIV	8906278	8906522	8906767	8903222	8906205	-	start	317	upstream	0	0	protein_coding	WBGene00007763	C27B7.6	2.36
chrIV	8906278	8906522	8906767	8907047	8915383	+	start	525	upstream	0	0	protein_coding	WBGene00007764	C27B7.7	1.71
chrIV	8927254	8928068	8928881	8926335	8930315	+	center	257	PeakInsideFeature	1	0.41	protein_coding	WBGene00008362	cfim-2	1.99
chrIV	8927254	8928068	8928881	8929031	8930322	+	start	963	upstream	0	0	protein_coding	WBGene00255595	D1046.18	1.57
chrIV	8927254	8928068	8928881	8924161	8926112	-	start	1956	upstream	0	0	protein_coding	WBGene00008363	D1046.2	1.73
chrIV	8927254	8928068	8928881	8930442	8932791	+	start	2374	upstream	0	0	protein_coding	WBGene00008364	slc-25A26	1.61
chrIV	8927254	8928068	8928881	8933997	8937400	+	start	5929	upstream	0	0	protein_coding	WBGene00008365	D1046.4	2.25
chrIV	8974192	8974806	8975419	8975532	8984706	+	start	726	upstream	0	0	protein_coding	WBGene00008274	C53B4.4	2.82
chrIV	8974192	8974806	8975419	8970868	8973707	-	start	1099	upstream	0	0	protein_coding	WBGene00008273	C53B4.3	1.3
chrIV	9007652	9008140	9008627	9010584	9012339	+	start	2444	upstream	0	0	protein_coding	WBGene00044241	C53D6.11	2.71
chrIV	9007652	9008140	9008627	9002837	9005410	-	start	2730	upstream	0	0	protein_coding	WBGene00006852	unc-129	2.34
chrIV	9007652	9008140	9008627	9001145	9002734	-	start	5406	upstream	0	0	protein_coding	WBGene00008285	C53D6.8	2.37
chrIV	9077695	9079618	9081541	9076501	9078807	-	start	811	overlapStart	0.29	0.49	protein_coding	WBGene00013881	mans-4	2.88
chrIV	9077695	9079618	9081541	9082361	9087554	+	start	2743	upstream	0	0	protein_coding	WBGene00006663	twk-8	2.89
chrIV	9121580	9121872	9122164	9119098	9130378	+	start	2774	PeakInsideFeature	1	0.06	protein_coding	WBGene00006438	nrfl-1	1.85
chrIV	9198016	9198903	9199790	9200102	9212235	+	start	1199	upstream	0	0	protein_coding	WBGene00006941	wnk-1	1.58
chrIV	9216215	9217290	9218364	9216952	9220397	+	start	338	overlapStart	0.66	0.41	protein_coding	WBGene00008110	C46C2.2	1.26
chrIV	9274075	9274322	9274569	9274416	9283113	+	start	94	overlapStart	0.31	0.02	protein_coding	WBGene00012437	nmy-3	1.89
chrIV	9274966	9275784	9276603	9274416	9283113	+	start	1368	PeakInsideFeature	1	0.19	protein_coding	WBGene00012437	nmy-3	2.24
chrIV	9367457	9368032	9368606	9343358	9366506	-	start	1526	upstream	0	0	protein_coding	WBGene00007505	pezo-1	1.24
chrIV	9367457	9368032	9368606	9371508	9373636	+	start	3476	upstream	0	0	protein_coding	WBGene00007506	C10C5.2	1.72
chrIV	9445017	9445258	9445499	9444791	9445507	-	center	109	PeakInsideFeature	1	0.68	protein_coding	WBGene00002012	hsp-12.3	1.14
chrIV	9445017	9445258	9445499	9442877	9444516	-	start	742	upstream	0	0	protein_coding	WBGene00009544	F38E11.9	3.01
chrIV	9445017	9445258	9445499	9439043	9440893	-	start	4365	upstream	0	0	protein_coding	WBGene00010317	idh-1	1.43
chrIV	9525562	9526390	9527219	9526359	9528350	+	start	31	overlapStart	0.52	0.44	protein_coding	WBGene00001239	elo-1	1.26
chrIV	9525562	9526390	9527219	9523764	9524895	-	start	1495	upstream	0	0	protein_coding	WBGene00007880	C33A12.1	2.67
chrIV	9525562	9526390	9527219	9529947	9531378	+	start	3557	upstream	0	0	protein_coding	WBGene00001245	elo-7	2.07
chrIV	9528493	9528648	9528802	9526359	9528350	+	end	298	downstream	0	0	protein_coding	WBGene00001239	elo-1	1.03
chrIV	9528493	9528648	9528802	9529947	9531378	+	start	1299	upstream	0	0	protein_coding	WBGene00001245	elo-7	1.91
chrIV	9528493	9528648	9528802	9523764	9524895	-	start	3753	upstream	0	0	protein_coding	WBGene00007880	C33A12.1	2.6
chrIV	9718281	9718568	9718855	NA	NA	NA	NA	NA	NA	NA	NA	NA	NA	NA	1.47
chrIV	9761731	9761946	9762162	9757648	9764494	+	center	875	PeakInsideFeature	1	0.07	protein_coding	WBGene00003687	nhr-97	2.65
chrIV	9907673	9907915	9908157	NA	NA	NA	NA	NA	NA	NA	NA	NA	NA	NA	1.47
chrIV	9927811	9928386	9928962	9921955	9928223	-	start	163	overlapStart	0.36	0.07	protein_coding	WBGene00001113	dur-1	2.82
chrIV	9927811	9928386	9928962	9932235	9933879	+	start	3849	upstream	0	0	protein_coding	WBGene00009132	F25H8.2	1.15
chrIV	9927811	9928386	9928962	9933910	9934285	+	start	5524	upstream	0	0	protein_coding	WBGene00004974	spe-29	1.1
chrIV	9944168	9944460	9944752	9934767	9953433	-	center	360	PeakInsideFeature	1	0.04	protein_coding	WBGene00001650	gon-1	1.32
chrIV	9947936	9948216	9948497	9934767	9953433	-	center	4116	PeakInsideFeature	1	0.04	protein_coding	WBGene00001650	gon-1	2.74
chrIV	9952830	9953342	9953855	9934767	9953433	-	start	91	overlapStart	0.59	0.04	protein_coding	WBGene00001650	gon-1	2.66
chrIV	9977513	9977794	9978076	9978122	9980770	+	start	328	upstream	0	0	protein_coding	WBGene00000964	dhp-2	2.36
chrIV	9977513	9977794	9978076	9975496	9976384	-	start	1410	upstream	0	0	protein_coding	WBGene00044240	C47E12.14	2.87
chrIV	9977513	9977794	9978076	9972037	9972652	-	start	5142	upstream	0	0	protein_coding	WBGene00008155	C47E12.12	1.41
chrIV	9977513	9977794	9978076	9983195	9989678	+	start	5401	upstream	0	0	protein_coding	WBGene00008150	mam-2	1.28
chrIV	9998909	9999234	9999558	9999047	10001846	-	end	187	overlapEnd	0.79	0.19	protein_coding	WBGene00008148	C47E12.3	2.17
chrIV	9998909	9999234	9999558	9995472	9999032	-	start	202	overlapStart	0.19	0.04	protein_coding	WBGene00008149	pyp-1	1.13
chrIV	9998909	9999234	9999558	9989670	9995034	-	start	4200	upstream	0	0	protein_coding	WBGene00006699	uba-1	1.47
chrIV	9998909	9999234	9999558	10003726	10005599	+	start	4492	upstream	0	0	protein_coding	WBGene00005663	sars-1	1.38
chrIV	10054380	10054808	10055236	10054036	10056250	-	center	335	PeakInsideFeature	1	0.39	protein_coding	WBGene00011425	T04B2.7	1.98
chrIV	10054380	10054808	10055236	10051286	10053650	-	start	1158	upstream	0	0	protein_coding	WBGene00005723	srv-12	1.76
chrIV	10054380	10054808	10055236	10050581	10051188	-	start	3620	upstream	0	0	protein_coding	WBGene00044018	T04B2.8	1.1
chrIV	10058871	10059813	10060755	10056591	10062849	-	center	93	PeakInsideFeature	1	0.31	protein_coding	WBGene00011423	ipla-7	2.55
chrIV	10058871	10059813	10060755	10054036	10056250	-	start	3563	upstream	0	0	protein_coding	WBGene00011425	T04B2.7	1.94
chrIV	10155697	10156319	10156941	10151949	10155636	+	end	683	downstream	0	0	protein_coding	WBGene00011775	T14G10.5	3.12
chrIV	10155697	10156319	10156941	10155775	10156771	+	center	46	FeatureInsidePeak	0.81	1	protein_coding	WBGene00011774	ttr-54	1.37
chrIV	10155697	10156319	10156941	10158038	10159243	+	start	1719	upstream	0	0	protein_coding	WBGene00011773	ttr-53	2.86
chrIV	10155697	10156319	10156941	10162008	10164390	+	start	5689	upstream	0	0	protein_coding	WBGene00004091	pps-1	1.92
chrIV	10155697	10156319	10156941	10149166	10150602	-	start	5717	upstream	0	0	protein_coding	WBGene00006638	tsp-12	2.37
chrIV	10221370	10222038	10222707	10222472	10223745	+	start	434	overlapStart	0.18	0.19	protein_coding	WBGene00007697	C24F3.2	1.43
chrIV	10221370	10222038	10222707	10219373	10221281	-	start	757	upstream	0	0	protein_coding	WBGene00007696	tram-1	0.99
chrIV	10221370	10222038	10222707	10224023	10226342	+	start	1985	upstream	0	0	protein_coding	WBGene00003531	nas-12	2.38
chrIV	10221370	10222038	10222707	10214986	10219308	-	start	2730	upstream	0	0	protein_coding	WBGene00007698	qns-1	1.99
chrIV	10250853	10251878	10252903	10250646	10255844	+	start	1232	PeakInsideFeature	1	0.4	protein_coding	WBGene00000910	daf-14	1.79
chrIV	10283581	10283776	10283970	10281637	10284244	-	start	468	PeakInsideFeature	1	0.15	protein_coding	WBGene00004297	rad-51	1.45
chrIV	10283581	10283776	10283970	10279457	10281582	-	start	2194	upstream	0	0	protein_coding	WBGene00006568	thk-1	2.82
chrIV	10283581	10283776	10283970	10286955	10293013	+	start	3179	upstream	0	0	protein_coding	WBGene00004140	ebax-1	1.76
chrIV	10329669	10330908	10332148	10324255	10350217	-	center	6328	PeakInsideFeature	1	0.1	protein_coding	WBGene00006779	unc-43	1.08
chrIV	10332174	10333352	10334530	10324255	10350217	-	center	3884	PeakInsideFeature	1	0.1	protein_coding	WBGene00006779	unc-43	1.68
chrIV	10501381	10503372	10505362	10493071	10501599	-	start	1773	overlapStart	0.06	0.03	protein_coding	WBGene00006527	tax-6	0.94
chrIV	10527830	10528807	10529784	10521422	10530597	+	end	1790	PeakInsideFeature	1	0.22	protein_coding	WBGene00000288	cal-4	1.32
chrIV	10527830	10528807	10529784	10530709	10532915	+	start	1902	upstream	0	0	protein_coding	WBGene00011593	T07G12.2	1.4
chrIV	10527830	10528807	10529784	10523462	10524145	-	start	4662	upstream	0	0	protein_coding	WBGene00007265	C02F4.5	1.3
chrIV	10527830	10528807	10529784	10533943	10536442	+	start	5136	upstream	0	0	protein_coding	WBGene00011594	T07G12.3	1.21
chrIV	10574146	10574531	10574916	10576350	10578288	+	start	1819	upstream	0	0	protein_coding	WBGene00001163	efn-2	1.53
chrIV	10574146	10574531	10574916	10578667	10581786	+	start	4136	upstream	0	0	protein_coding	WBGene00008076	lgc-43	2.11
chrIV	10664050	10664556	10665061	10661857	10664404	+	end	152	overlapEnd	0.36	0.14	protein_coding	WBGene00001476	fmo-1	2.34
chrIV	10664050	10664556	10665061	10664412	10665685	+	start	144	overlapStart	0.65	0.51	protein_coding	WBGene00010649	K08C7.7	1.46
chrIV	10664050	10664556	10665061	10666827	10679289	+	start	2271	upstream	0	0	protein_coding	WBGene00001328	epi-1	1.18
chrIV	10665549	10666330	10667112	10664412	10665685	+	end	645	overlapEnd	0.09	0.11	protein_coding	WBGene00010649	K08C7.7	2.04
chrIV	10665549	10666330	10667112	10666827	10679289	+	start	497	overlapStart	0.19	0.03	protein_coding	WBGene00001328	epi-1	1.4
chrIV	10685788	10686008	10686227	10684432	10685894	-	start	114	overlapStart	0.25	0.08	protein_coding	WBGene00010648	K08C7.6	2.02
chrIV	10685788	10686008	10686227	10686550	10687045	+	start	542	upstream	0	0	protein_coding	WBGene00011288	R102.1	1.67
chrIV	10685788	10686008	10686227	10687592	10688135	+	start	1584	upstream	0	0	protein_coding	WBGene00011289	R102.2	1.58
chrIV	10685788	10686008	10686227	10690444	10691789	+	start	4436	upstream	0	0	protein_coding	WBGene00011290	R102.3	1.73
chrIV	10685788	10686008	10686227	10679383	10680475	-	start	5533	upstream	0	0	protein_coding	WBGene00010647	K08C7.4	1.81
chrIV	10695127	10695853	10696579	10695309	10697071	-	center	337	overlapEnd	0.88	0.73	protein_coding	WBGene00011292	allo-1	1.7
chrIV	10695127	10695853	10696579	10691991	10695303	-	start	550	overlapStart	0.13	0.06	protein_coding	WBGene00011291	R102.4	2.16
chrIV	10695127	10695853	10696579	10689601	10690195	-	start	5658	upstream	0	0	protein_coding	WBGene00011295	R102.8	1.61
chrIV	10816952	10817496	10818041	10812409	10825953	+	center	1685	PeakInsideFeature	1	0.09	protein_coding	WBGene00011259	miz-1	2.59
chrIV	10821003	10821924	10822846	10812409	10825953	+	center	2743	PeakInsideFeature	1	0.14	protein_coding	WBGene00011259	miz-1	2.66
chrIV	10865625	10865944	10866262	10865258	10869180	-	end	686	PeakInsideFeature	1	0.17	protein_coding	WBGene00008760	F13E9.11	1.64
chrIV	10865625	10865944	10866262	10864331	10873632	+	start	1613	PeakInsideFeature	1	0.07	protein_coding	WBGene00008750	F13E9.1	1.09
chrIV	10907289	10907581	10907873	10908131	10909306	-	end	550	downstream	0	0	protein_coding	WBGene00014007	ZK596.2	1.4
chrIV	10907289	10907581	10907873	10909915	10913078	+	start	2334	upstream	0	0	protein_coding	WBGene00014001	pyk-2	1.73
chrIV	10907289	10907581	10907873	10901913	10904382	-	start	3199	upstream	0	0	protein_coding	WBGene00014008	ZK596.3	1.15
chrIV	10907289	10907581	10907873	10913361	10914582	+	start	5780	upstream	0	0	protein_coding	WBGene00014002	ZK593.2	1.95
chrIV	10912419	10912902	10913384	10909915	10913078	+	end	176	overlapEnd	0.69	0.21	protein_coding	WBGene00014001	pyk-2	3.22
chrIV	10912419	10912902	10913384	10913361	10914582	+	start	459	overlapStart	0.03	0.02	protein_coding	WBGene00014002	ZK593.2	1.95
chrIV	10912419	10912902	10913384	10908131	10909306	-	start	3596	upstream	0	0	protein_coding	WBGene00014007	ZK596.2	2.25
chrIV	10912419	10912902	10913384	10916597	10917718	+	start	3695	upstream	0	0	protein_coding	WBGene00014003	ZK593.3	3.23
chrIV	10935370	10936380	10937391	10934186	10935914	-	start	466	overlapStart	0.27	0.32	protein_coding	WBGene00002981	lgg-2	1.52
chrIV	10935370	10936380	10937391	10937454	10939935	+	start	1074	upstream	0	0	protein_coding	WBGene00014004	fic-1	2.73
chrIV	10935370	10936380	10937391	10926730	10933203	-	start	3177	upstream	0	0	protein_coding	WBGene00001017	dnc-1	2.77
chrIV	11063695	11064374	11065053	11054308	11063613	+	end	761	downstream	0	0	protein_coding	WBGene00002992	lin-3	1.86
chrIV	11063695	11064374	11065053	11063512	11064152	-	start	222	overlapStart	0.34	0.72	protein_coding	WBGene00012382	ttr-16	1.06
chrIV	11067136	11067718	11068301	11066018	11067072	-	start	646	upstream	0	0	protein_coding	WBGene00012383	ttr-17	2.43
chrIV	11067136	11067718	11068301	11063512	11064152	-	start	3566	upstream	0	0	protein_coding	WBGene00012382	ttr-16	1.55
chrIV	11106033	11106314	11106595	11104743	11105820	-	start	494	upstream	0	0	protein_coding	WBGene00011484	T05E11.8	2.93
chrIV	11106033	11106314	11106595	11101962	11102695	-	start	3619	upstream	0	0	protein_coding	WBGene00010886	M7.10	1.79
chrIV	11106033	11106314	11106595	11100631	11101478	-	start	4836	upstream	0	0	protein_coding	WBGene00010885	M7.9	2.26
chrIV	11106033	11106314	11106595	11098448	11100371	-	start	5943	upstream	0	0	protein_coding	WBGene00006071	str-3	2.11
chrIV	11315923	11316366	11316810	11315142	11315877	+	end	489	downstream	0	0	protein_coding	WBGene00007107	pfd-4	2.17
chrIV	11315923	11316366	11316810	11317419	11319951	+	start	1053	upstream	0	0	protein_coding	WBGene00007108	gspd-1	1.4
chrIV	11315923	11316366	11316810	11314078	11315116	-	start	1250	upstream	0	0	protein_coding	WBGene00007106	B0035.3	2.4
chrIV	11315923	11316366	11316810	11312437	11313980	-	start	2386	upstream	0	0	protein_coding	WBGene00001020	dnj-2	1.29
chrIV	11315923	11316366	11316810	11320320	11320697	+	start	3954	upstream	0	0	protein_coding	WBGene00044290	B0035.18	1.96
chrIV	11315923	11316366	11316810	11320800	11323634	+	start	4434	upstream	0	0	protein_coding	WBGene00007109	edg-1	1.63
chrIV	11351829	11352430	11353031	11341325	11359863	-	center	1836	PeakInsideFeature	1	0.07	protein_coding	WBGene00002223	klp-12	2.07
chrIV	11351829	11352430	11353031	11354412	11355403	+	start	1982	upstream	0	0	protein_coding	WBGene00011337	T01G1.2	2.38
chrIV	11378017	11378728	11379439	11378174	11379348	-	center	33	FeatureInsidePeak	0.83	1	protein_coding	WBGene00010352	fbxb-76	1.11
chrIV	11490098	11490339	11490580	11482668	11498167	-	center	78	PeakInsideFeature	1	0.04	protein_coding	WBGene00004892	sms-1	1.24
chrIV	11490593	11490965	11491337	11482668	11498167	-	center	547	PeakInsideFeature	1	0.05	protein_coding	WBGene00004892	sms-1	1.78
chrIV	11493928	11494884	11495840	11482668	11498167	-	start	3283	PeakInsideFeature	1	0.13	protein_coding	WBGene00004892	sms-1	1.57
chrIV	11493928	11494884	11495840	11500721	11502103	+	start	5837	upstream	0	0	protein_coding	WBGene00219458	H21P03.10	2.07
chrIV	11522143	11522492	11522840	11521290	11522214	+	end	278	overlapEnd	0.11	0.08	protein_coding	WBGene00001585	gfl-1	2.31
chrIV	11522143	11522492	11522840	11518422	11521031	-	start	1461	upstream	0	0	protein_coding	WBGene00010847	M04B2.4	1.66
chrIV	11522143	11522492	11522840	11524642	11527954	+	start	2150	upstream	0	0	protein_coding	WBGene00003218	mep-1	2.46
chrIV	11522143	11522492	11522840	11528052	11530715	+	start	5560	upstream	0	0	protein_coding	WBGene00010846	M04B2.2	1.13
chrIV	11571133	11572572	11574010	11570500	11578699	+	center	2027	PeakInsideFeature	1	0.36	protein_coding	WBGene00006406	srgp-1	2.7
chrIV	11583421	11584508	11585596	11578757	11584066	+	end	442	overlapEnd	0.3	0.13	protein_coding	WBGene00004360	rib-1	1.7
chrIV	11583421	11584508	11585596	11585224	11588321	+	start	716	overlapStart	0.18	0.13	protein_coding	WBGene00008720	F12F6.1	2.04
chrIV	11636046	11636372	11636699	11636648	11638208	+	start	276	overlapStart	0.08	0.04	protein_coding	WBGene00010232	F58B3.6	1.22
chrIV	11636046	11636372	11636699	11631941	11635487	-	start	885	upstream	0	0	protein_coding	WBGene00003415	mars-1	2.35
chrIV	11636046	11636372	11636699	11638316	11640097	+	start	1944	upstream	0	0	protein_coding	WBGene00010233	rbm-17	3.09
chrIV	11636046	11636372	11636699	11628757	11631850	-	start	4522	upstream	0	0	protein_coding	WBGene00010231	F58B3.4	2.67
chrIV	11636046	11636372	11636699	11642102	11643722	+	start	5730	upstream	0	0	protein_coding	WBGene00014085	ZK809.1	1.94
chrIV	11645386	11645842	11646298	11645597	11648893	-	end	245	overlapEnd	0.77	0.22	protein_coding	WBGene00014088	ZK809.8	2.04
chrIV	11645386	11645842	11646298	11644129	11646190	+	end	348	overlapEnd	0.89	0.4	protein_coding	WBGene00004192	prx-2	1.64
chrIV	11645386	11645842	11646298	11640047	11641015	-	start	4827	upstream	0	0	protein_coding	WBGene00010234	ttr-50	1.11
chrIV	11647686	11648909	11650132	11645597	11648893	-	start	16	overlapStart	0.5	0.37	protein_coding	WBGene00014088	ZK809.8	1.57
chrIV	11647686	11648909	11650132	11652403	11653461	+	start	3494	upstream	0	0	protein_coding	WBGene00014086	ZK809.3	3.07
chrIV	11650350	11650654	11650959	11650715	11652033	-	end	61	overlapEnd	0.41	0.19	protein_coding	WBGene00006491	acl-3	2.37
chrIV	11650350	11650654	11650959	11652403	11653461	+	start	1749	upstream	0	0	protein_coding	WBGene00014086	ZK809.3	0.95
chrIV	11650350	11650654	11650959	11645597	11648893	-	start	1761	upstream	0	0	protein_coding	WBGene00014088	ZK809.8	2.22
chrIV	11710186	11710837	11711488	11715039	11729276	+	start	4202	upstream	0	0	protein_coding	WBGene00010444	magi-1	1.39
chrIV	11748867	11749165	11749463	11745640	11748640	+	end	525	downstream	0	0	protein_coding	WBGene00001577	gem-4	2.71
chrIV	11748867	11749165	11749463	11749154	11751074	+	start	11	overlapStart	0.52	0.17	protein_coding	WBGene00011727	T12A7.6	2.42
chrIV	11750420	11750854	11751288	11749154	11751074	+	end	220	overlapEnd	0.76	0.35	protein_coding	WBGene00011727	T12A7.6	1.85
chrIV	11779247	11779390	11779532	11779216	11786969	+	start	174	PeakInsideFeature	1	0.04	protein_coding	WBGene00011726	lpr-2	2.03
chrIV	11779247	11779390	11779532	11768639	11773742	-	start	5648	upstream	0	0	protein_coding	WBGene00011725	lips-5	1.72
chrIV	11798938	11799449	11799960	11798667	11801088	-	center	428	PeakInsideFeature	1	0.43	protein_coding	WBGene00010349	dyf-18	2.69
chrIV	11813581	11814664	11815748	11814247	11819612	+	start	417	overlapStart	0.7	0.28	protein_coding	WBGene00010918	M117.1	2.02
chrIV	11859616	11860210	11860805	11856629	11860460	+	end	250	overlapEnd	0.71	0.23	protein_coding	WBGene00002363	let-92	2.05
chrIV	11859616	11860210	11860805	11860555	11862498	+	start	345	overlapStart	0.22	0.13	protein_coding	WBGene00009551	mob-1	1.2
chrIV	11859616	11860210	11860805	11854828	11856376	-	start	3834	upstream	0	0	protein_coding	WBGene00001151	ech-2	2.19
chrIV	11859616	11860210	11860805	11864532	11875738	+	start	4322	upstream	0	0	protein_coding	WBGene00007801	trpa-1	1.98
chrIV	11859616	11860210	11860805	11850950	11855159	-	start	5051	upstream	0	0	protein_coding	WBGene00006415	tag-30	2.17
chrIV	11935056	11935282	11935507	11930872	11935718	+	end	436	PeakInsideFeature	1	0.1	protein_coding	WBGene00003736	nhx-9	2.38
chrIV	11935056	11935282	11935507	11937384	11940604	+	start	2102	upstream	0	0	protein_coding	WBGene00014092	ZK822.5	2.05
chrIV	11952480	11952822	11953164	11950570	11952208	+	end	614	downstream	0	0	protein_coding	WBGene00006555	tbx-36	1.66
chrIV	11952480	11952822	11953164	11953249	11955541	+	start	427	upstream	0	0	protein_coding	WBGene00014095	gdh-1	2.4
chrIV	11952480	11952822	11953164	11946106	11949817	-	start	3005	upstream	0	0	protein_coding	WBGene00001839	hdl-1	1.46
chrIV	11955784	11956735	11957686	11957547	11959804	-	end	812	overlapEnd	0.08	0.07	protein_coding	WBGene00006566	tgt-1	2.45
chrIV	11998375	11999570	12000764	11972697	12011007	-	center	7718	PeakInsideFeature	1	0.07	protein_coding	WBGene00006759	unc-22	2.22
chrIV	12009210	12011470	12013731	12010921	12010959	-	start	511	FeatureInsidePeak	0.01	1	protein_coding	WBGene00303099	ZK617.26	1.03
chrIV	12009210	12011470	12013731	11972697	12011007	-	start	463	overlapStart	0.4	0.05	protein_coding	WBGene00006759	unc-22	3.31
chrIV	12009210	12011470	12013731	12013420	12014045	+	start	1950	overlapStart	0.07	0.5	protein_coding	WBGene00004971	spe-17	1.03
chrIV	12057466	12058164	12058862	12057626	12059951	+	start	538	overlapStart	0.89	0.54	protein_coding	WBGene00010667	K08E4.3	1.7
chrIV	12057466	12058164	12058862	12055670	12056656	-	start	1508	upstream	0	0	protein_coding	WBGene00010666	K08E4.2	1.26
chrIV	12200680	12200957	12201234	12200978	12207956	+	start	21	overlapStart	0.47	0.04	protein_coding	WBGene00009435	F35G2.1	2.19
chrIV	12334774	12335530	12336286	12330984	12336041	-	start	511	overlapStart	0.84	0.26	protein_coding	WBGene00008948	F19B6.1	0.89
chrIV	12334774	12335530	12336286	12337193	12337366	+	start	1663	upstream	0	0	protein_coding	WBGene00235298	F19B6.10	2.71
chrIV	12334774	12335530	12336286	12337577	12340436	+	start	2047	upstream	0	0	protein_coding	WBGene00008950	wht-5	1.45
chrIV	12334774	12335530	12336286	12329407	12331054	-	start	4476	upstream	0	0	protein_coding	WBGene00006733	ufd-1	2.53
chrIV	12341951	12342546	12343142	NA	NA	NA	NA	NA	NA	NA	NA	NA	NA	NA	1.67
chrIV	12494593	12495020	12495448	12490791	12495298	+	end	278	overlapEnd	0.83	0.16	protein_coding	WBGene00001865	him-6	1.5
chrIV	12494593	12495020	12495448	12496065	12497844	+	start	1045	upstream	0	0	protein_coding	WBGene00005683	sru-20	2.15
chrIV	12494593	12495020	12495448	12498538	12500413	+	start	3518	upstream	0	0	protein_coding	WBGene00005682	sru-19	2.2
chrIV	12550798	12551104	12551411	12548129	12554681	+	center	301	PeakInsideFeature	1	0.1	protein_coding	WBGene00014081	ipmk-1	1.35
chrIV	12586279	12586645	12587011	12586511	12590428	-	end	134	overlapEnd	0.69	0.13	protein_coding	WBGene00000841	cul-6	1.05
chrIV	12586279	12586645	12587011	12585192	12586216	-	start	429	upstream	0	0	protein_coding	WBGene00010675	K08E7.8	2.15
chrIV	12586279	12586645	12587011	12579055	12581128	-	start	5517	upstream	0	0	protein_coding	WBGene00010674	K08E7.6	1.11
chrIV	12615198	12616068	12616939	12605700	12614723	-	start	1345	upstream	0	0	protein_coding	WBGene00013223	efa-6	2
chrIV	12757403	12757938	12758472	12754558	12757673	-	start	265	overlapStart	0.26	0.09	protein_coding	WBGene00001452	flp-9	2.76
chrIV	12814370	12816727	12819084	12805931	12830112	+	center	1294	PeakInsideFeature	1	0.2	protein_coding	WBGene00008555	F07C6.4	2.04
chrIV	12819431	12819985	12820539	12805931	12830112	+	center	1963	PeakInsideFeature	1	0.05	protein_coding	WBGene00008555	F07C6.4	1.71
chrIV	12833581	12834170	12834760	12836510	12840674	+	start	2340	upstream	0	0	protein_coding	WBGene00010828	M02B1.3	1.69
chrIV	13008324	13009117	13009910	13009116	13035955	+	start	1	overlapStart	0.51	0.03	protein_coding	WBGene00003150	mbk-2	2.64
chrIV	13020154	13021310	13022466	13009116	13035955	+	center	1225	PeakInsideFeature	1	0.09	protein_coding	WBGene00003150	mbk-2	2.08
chrIV	13253703	13254125	13254547	13254225	13255538	+	start	100	overlapStart	0.39	0.25	protein_coding	WBGene00044737	ttr-45	1.34
chrIV	13253703	13254125	13254547	13250648	13252311	-	start	1814	upstream	0	0	protein_coding	WBGene00010440	ttr-51	1.45
chrIV	13253703	13254125	13254547	13256051	13259076	+	start	1926	upstream	0	0	protein_coding	WBGene00010442	bus-12	1.06
chrIV	13253703	13254125	13254547	13259172	13261576	+	start	5047	upstream	0	0	protein_coding	WBGene00194915	JC8.16	1.18
[truncated: 1,589 more rows]

## Sheet: LIN-22 L4 
peak_chr	peak_start	peak_center	peak_end	gene_start	gene_end	gene_strand	gene_site_nearest_the_peak	distance	location_of_peak_relative_to_gene	proportion_of_gene_overlapping_with_peak	proportion_of_peak_overlapping_with_gene	gene_biotype	Wormbase_gene_id	gene_name	peak_score
chrI	34955	35902	36849	27591	32544	-	start	3358	upstream	0	0	protein_coding	WBGene00022279	sesn-1	1.64
chrI	295587	295812	296036	291215	305468	+	center	2529	PeakInsideFeature	1	0.04	protein_coding	WBGene00016902	C53D5.1	1.64
chrI	296647	297334	298021	291215	305468	+	center	1007	PeakInsideFeature	1	0.1	protein_coding	WBGene00016902	C53D5.1	1.59
chrI	298453	299351	300249	291215	305468	+	center	1009	PeakInsideFeature	1	0.13	protein_coding	WBGene00016902	C53D5.1	1.68
chrI	381243	381520	381798	379071	381902	-	start	382	PeakInsideFeature	1	0.2	protein_coding	WBGene00004143	pqn-59	1.63
chrI	381243	381520	381798	373571	379073	-	start	2447	upstream	0	0	protein_coding	WBGene00020089	R119.3	1.63
chrI	381243	381520	381798	382648	388564	+	start	1128	upstream	0	0	protein_coding	WBGene00006385	taf-4	1.63
chrI	515050	515305	515560	511052	519800	-	center	121	PeakInsideFeature	1	0.06	protein_coding	WBGene00022037	acs-13	2.43
chrI	515050	515305	515560	508850	511051	-	start	4254	upstream	0	0	protein_coding	WBGene00022039	Y65B4BL.7	2.43
chrI	821439	821750	822062	803368	835277	+	center	2427	PeakInsideFeature	1	0.02	protein_coding	WBGene00022518	zfh-2	2.79
chrI	825469	826121	826773	803368	835277	+	center	6798	PeakInsideFeature	1	0.05	protein_coding	WBGene00022518	zfh-2	2.26
chrI	828316	828576	828835	803368	835277	+	end	6701	PeakInsideFeature	1	0.02	protein_coding	WBGene00022518	zfh-2	3.91
chrI	832996	833228	833460	837996	841746	+	start	4768	upstream	0	0	protein_coding	WBGene00022517	ZC123.1	1.43
chrI	832996	833228	833460	803368	835277	+	end	2049	PeakInsideFeature	1	0.02	protein_coding	WBGene00022518	zfh-2	1.43
chrI	882294	882980	883667	873164	882713	-	start	267	overlapStart	0.31	0.05	protein_coding	WBGene00022389	pde-6	2.54
chrI	882294	882980	883667	882918	890194	+	start	62	overlapStart	0.55	0.11	protein_coding	WBGene00022386	Y95B8A.6	2.54
chrI	998684	999243	999802	996045	1005066	+	center	1312	PeakInsideFeature	1	0.13	protein_coding	WBGene00016932	C54G6.3	2.4
chrI	1068676	1069570	1070465	1068484	1075010	+	start	1086	PeakInsideFeature	1	0.28	protein_coding	WBGene00001745	gsa-1	2.4
chrI	1068676	1069570	1070465	1053894	1066899	-	start	2671	upstream	0	0	protein_coding	WBGene00021334	vps-4	2.4
chrI	1149740	1150138	1150537	1136371	1154386	-	start	4248	PeakInsideFeature	1	0.05	protein_coding	WBGene00021689	Y48G8AL.10	1.55
chrI	1481745	1482226	1482706	1483083	1490494	+	start	857	upstream	0	0	protein_coding	WBGene00001115	dyb-1	1.55
chrI	1564420	1564532	1564645	1566929	1580196	+	start	2397	upstream	0	0	protein_coding	WBGene00005077	src-1	1.52
chrI	1697930	1698351	1698772	1701361	1701808	+	start	3010	upstream	0	0	protein_coding	WBGene00003080	lsm-6	1.91
chrI	1697930	1698351	1698772	1698094	1701128	+	start	257	overlapStart	0.81	0.23	protein_coding	WBGene00006702	ubc-3	1.91
chrI	1697930	1698351	1698772	1702105	1708008	+	start	3754	upstream	0	0	protein_coding	WBGene00022153	Y71G12B.13	1.91
chrI	1697930	1698351	1698772	1686216	1693457	-	start	4894	upstream	0	0	protein_coding	WBGene00044348	Y71G12B.31	1.91
chrI	1738063	1738610	1739158	1721592	1740670	+	end	2060	PeakInsideFeature	1	0.06	protein_coding	WBGene00006771	tln-1	1.31
chrI	2153867	2154255	2154643	2160042	2209629	+	start	5787	upstream	0	0	protein_coding	WBGene00021009	afd-1	2.52
chrI	2153867	2154255	2154643	2149823	2151826	-	start	2429	upstream	0	0	protein_coding	WBGene00235158	Y37E3.30	2.52
chrI	2451070	2451688	2452307	2451908	2464637	-	end	220	overlapEnd	0.33	0.04	protein_coding	WBGene00002141	inx-19	2.13
chrI	2667665	2668026	2668388	2668160	2672434	+	start	134	overlapStart	0.32	0.06	protein_coding	WBGene00017979	F32B5.6	2.82
chrI	2705557	2705963	2706369	2706883	2717549	+	start	920	upstream	0	0	protein_coding	WBGene00003006	lin-17	2.25
chrI	2727313	2728850	2730387	2731562	2735371	+	start	2712	upstream	0	0	protein_coding	WBGene00022126	Y71F9B.2	1.75
chrI	2727313	2728850	2730387	2721879	2726724	-	start	2126	upstream	0	0	protein_coding	WBGene00022128	Y71F9B.6	1.75
chrI	2727313	2728850	2730387	2730004	2731453	+	start	1154	overlapStart	0.13	0.27	protein_coding	WBGene00022127	yop-1	1.75
chrI	3245716	3247120	3248523	3233391	3255678	+	center	2585	PeakInsideFeature	1	0.13	protein_coding	WBGene00003258	cogc-1	3.04
chrI	3245716	3247120	3248523	3244151	3246073	-	start	1047	overlapStart	0.13	0.19	protein_coding	WBGene00021834	mab-31	3.04
chrI	3329388	3330248	3331108	3319540	3330673	-	start	425	overlapStart	0.75	0.12	protein_coding	WBGene00021549	cdap-2	1.85
chrI	3381310	3381638	3381966	3374776	3407189	-	end	6862	PeakInsideFeature	1	0.03	protein_coding	WBGene00021036	W05F2.4	1.52
chrI	3419193	3419510	3419828	3419600	3424211	+	start	90	overlapStart	0.36	0.05	protein_coding	WBGene00019361	clik-3	1.34
chrI	3671238	3671748	3672259	3666923	3671700	-	start	48	overlapStart	0.46	0.1	protein_coding	WBGene00004890	smp-2	1.29
chrI	3713340	3713559	3713778	3711018	3713134	+	end	425	downstream	0	0	protein_coding	WBGene00017650	F21A9.1	1.56
chrI	3713340	3713559	3713778	3706030	3709435	-	start	4124	upstream	0	0	protein_coding	WBGene00017651	F21A9.2	1.56
chrI	3713340	3713559	3713778	3713142	3721157	-	end	417	PeakInsideFeature	1	0.06	protein_coding	WBGene00003040	lin-59	1.56
chrI	3737203	3738062	3738922	3732982	3740479	-	center	1331	PeakInsideFeature	1	0.23	protein_coding	WBGene00004147	larp-5	2.97
chrI	3737203	3738062	3738922	3741456	3742646	+	start	3394	upstream	0	0	protein_coding	WBGene00020466	sld-2	2.97
chrI	3752973	3753998	3755024	3748523	3753958	-	start	40	overlapStart	0.49	0.19	protein_coding	WBGene00002135	inx-13	3
chrI	3890935	3891490	3892045	3886111	3887080	-	start	4410	upstream	0	0	protein_coding	WBGene00000012	abf-1	2.57
chrI	3890935	3891490	3892045	3885548	3885905	-	start	5585	upstream	0	0	protein_coding	WBGene00000013	abf-2	2.57
chrI	3890935	3891490	3892045	3892332	3895271	+	start	842	upstream	0	0	protein_coding	WBGene00016835	C50F2.1	2.57
chrI	3890935	3891490	3892045	3888331	3891598	-	start	108	overlapStart	0.6	0.21	protein_coding	WBGene00016838	C50F2.4	2.57
chrI	3899183	3899888	3900593	3895764	3897478	-	start	2410	upstream	0	0	protein_coding	WBGene00016839	C50F2.5	2.1
chrI	3899183	3899888	3900593	3900407	3901437	-	end	519	overlapEnd	0.14	0.19	protein_coding	WBGene00016840	C50F2.7	2.1
chrI	3899183	3899888	3900593	3898046	3899840	-	start	48	overlapStart	0.47	0.37	protein_coding	WBGene00001430	fkb-5	2.1
chrI	3988124	3988466	3988809	3987842	3988699	+	center	195	overlapEnd	0.84	0.68	protein_coding	WBGene00000779	cpn-3	1.36
chrI	4005159	4005919	4006679	4005435	4006019	+	end	100	FeatureInsidePeak	0.39	1	protein_coding	WBGene00018868	F55C7.2	2.18
chrI	4005159	4005919	4006679	3999348	4031739	-	end	6571	PeakInsideFeature	1	0.05	protein_coding	WBGene00006805	unc-73	2.18
chrI	4006922	4008508	4010093	3999348	4031739	-	center	7035	PeakInsideFeature	1	0.1	protein_coding	WBGene00006805	unc-73	2.46
chrI	4010661	4012334	4014006	3999348	4031739	-	center	3209	PeakInsideFeature	1	0.11	protein_coding	WBGene00006805	unc-73	3.37
chrI	4016952	4017706	4018459	3999348	4031739	-	center	2162	PeakInsideFeature	1	0.05	protein_coding	WBGene00006805	unc-73	2.55
chrI	4020599	4021008	4021418	3999348	4031739	-	center	5464	PeakInsideFeature	1	0.03	protein_coding	WBGene00006805	unc-73	1.44
chrI	4035244	4035960	4036677	3999348	4031739	-	start	4221	upstream	0	0	protein_coding	WBGene00006805	unc-73	2.25
chrI	4035244	4035960	4036677	4035702	4090884	+	start	258	overlapStart	0.69	0.02	protein_coding	WBGene00006820	unc-89	2.25
chrI	4036755	4037308	4037861	3999348	4031739	-	start	5569	upstream	0	0	protein_coding	WBGene00006805	unc-73	2.62
chrI	4036755	4037308	4037861	4035702	4090884	+	start	1606	PeakInsideFeature	1	0.03	protein_coding	WBGene00006820	unc-89	2.62
chrI	4050153	4050496	4050838	4035702	4090884	+	center	12797	PeakInsideFeature	1	0.02	protein_coding	WBGene00006820	unc-89	2.18
chrI	4130600	4131058	4131515	4132500	4135239	+	start	1442	upstream	0	0	protein_coding	WBGene00017085	E01A2.2	2.36
chrI	4130600	4131058	4131515	4129469	4132292	-	center	177	PeakInsideFeature	1	0.33	protein_coding	WBGene00002696	let-504	2.36
chrI	4298171	4298380	4298590	4298184	4302243	+	start	196	overlapStart	0.97	0.11	protein_coding	WBGene00021629	scpl-3	1.61
chrI	4298171	4298380	4298590	4303930	4308244	+	start	5550	upstream	0	0	protein_coding	WBGene00021628	Y47D9A.1	1.61
chrI	4298171	4298380	4298590	4304156	4304260	+	start	5776	upstream	0	0	protein_coding	WBGene00303090	Y47D9A.7	1.61
chrI	4316196	4317082	4317968	4318033	4359080	+	start	951	upstream	0	0	protein_coding	WBGene00000140	anc-1	2.93
chrI	4322392	4322773	4323154	4318033	4359080	+	start	4740	PeakInsideFeature	1	0.02	protein_coding	WBGene00000140	anc-1	1.53
chrI	4329865	4330502	4331139	4318033	4359080	+	center	8054	PeakInsideFeature	1	0.04	protein_coding	WBGene00000140	anc-1	2.53
chrI	4332612	4333655	4334698	4318033	4359080	+	center	4901	PeakInsideFeature	1	0.06	protein_coding	WBGene00000140	anc-1	1.59
chrI	4372710	4373706	4374701	4373656	4379329	+	start	50	overlapStart	0.53	0.19	protein_coding	WBGene00022831	cec-10	2.04
chrI	4372710	4373706	4374701	4372255	4373018	-	start	688	overlapStart	0.16	0.41	protein_coding	WBGene00003061	lpd-5	2.04
chrI	4372710	4373706	4374701	4370419	4372138	-	start	1568	upstream	0	0	protein_coding	WBGene00022835	ZK973.9	2.04
chrI	4420706	4421384	4422063	4427024	4428026	+	start	5640	upstream	0	0	protein_coding	WBGene00195180	C41D11.10	2.08
chrI	4420706	4421384	4422063	4409689	4426137	+	center	3471	PeakInsideFeature	1	0.09	protein_coding	WBGene00015704	tiam-1	2.08
chrI	4432879	4434262	4435645	4428467	4444342	-	center	2142	PeakInsideFeature	1	0.18	protein_coding	WBGene00016562	C41D11.3	2.66
chrI	4486589	4487350	4488111	4481203	4508930	+	start	6147	PeakInsideFeature	1	0.06	protein_coding	WBGene00020131	gcy-28	2.19
chrI	4489305	4490305	4491305	4481203	4508930	+	center	4761	PeakInsideFeature	1	0.08	protein_coding	WBGene00020131	gcy-28	2.91
chrI	4493443	4493950	4494456	4481203	4508930	+	center	1116	PeakInsideFeature	1	0.04	protein_coding	WBGene00020131	gcy-28	1.71
chrI	4611207	4611692	4612177	4610147	4633377	-	end	1545	PeakInsideFeature	1	0.05	protein_coding	WBGene00016650	ubr-4	1.65
chrI	4700986	4701609	4702232	4685865	4698575	-	start	3034	upstream	0	0	protein_coding	WBGene00007053	chd-7	1.68
chrI	4700986	4701609	4702232	4706682	4708762	+	start	5073	upstream	0	0	protein_coding	WBGene00021111	W09C3.3	1.68
chrI	4700986	4701609	4702232	4704598	4705881	+	start	2989	upstream	0	0	protein_coding	WBGene00021112	W09C3.4	1.68
chrI	4713428	4714942	4716457	4719789	4721098	+	start	4847	upstream	0	0	protein_coding	WBGene00015696	C10H11.7	2.07
chrI	4713428	4714942	4716457	4709262	4710712	-	start	4230	upstream	0	0	protein_coding	WBGene00021113	gsp-3	2.07
chrI	4713428	4714942	4716457	4717623	4719575	+	start	2681	upstream	0	0	protein_coding	WBGene00021109	W09C3.1	2.07
chrI	4713428	4714942	4716457	4714320	4715485	-	center	39	FeatureInsidePeak	0.39	1	protein_coding	WBGene00021114	W09C3.7	2.07
chrI	4741466	4741806	4742145	4738171	4744321	-	center	560	PeakInsideFeature	1	0.12	protein_coding	WBGene00002694	let-502	4.62
chrI	4741466	4741806	4742145	4735471	4738100	-	start	3706	upstream	0	0	protein_coding	WBGene00015697	mlst-8	4.62
chrI	4741466	4741806	4742145	4747490	4759601	+	start	5684	upstream	0	0	protein_coding	WBGene00015691	viln-1	4.62
chrI	4744226	4744754	4745283	4738171	4744321	-	start	433	overlapStart	0.09	0.02	protein_coding	WBGene00002694	let-502	1.99
chrI	4744226	4744754	4745283	4747490	4759601	+	start	2736	upstream	0	0	protein_coding	WBGene00015691	viln-1	1.99
chrI	4746858	4747050	4747243	4738171	4744321	-	start	2729	upstream	0	0	protein_coding	WBGene00002694	let-502	2.24
chrI	4746858	4747050	4747243	4747490	4759601	+	start	440	upstream	0	0	protein_coding	WBGene00015691	viln-1	2.24
chrI	4748777	4749438	4750099	4738171	4744321	-	start	5117	upstream	0	0	protein_coding	WBGene00002694	let-502	3.27
chrI	4748777	4749438	4750099	4747490	4759601	+	start	1948	PeakInsideFeature	1	0.11	protein_coding	WBGene00015691	viln-1	3.27
chrI	4776366	4776536	4776707	4771348	4773673	-	start	2863	upstream	0	0	protein_coding	WBGene00019770	M04F3.4	1.66
chrI	4776366	4776536	4776707	4773818	4788358	-	end	2718	PeakInsideFeature	1	0.03	protein_coding	WBGene00019771	M04F3.5	1.66
chrI	4785073	4786424	4787774	4773818	4788358	-	start	1934	PeakInsideFeature	1	0.19	protein_coding	WBGene00019771	M04F3.5	2.7
chrI	4785073	4786424	4787774	4789190	4789592	+	start	2766	upstream	0	0	protein_coding	WBGene00023067	rpl-41.1	2.7
chrI	4785073	4786424	4787774	4790292	4790649	+	start	3868	upstream	0	0	protein_coding	WBGene00023068	rpl-41.2	2.7
chrI	4923480	4923922	4924363	4928654	4932147	+	start	4732	upstream	0	0	protein_coding	WBGene00017888	acl-11	2.21
chrI	4923480	4923922	4924363	4926592	4928840	+	start	2670	upstream	0	0	protein_coding	WBGene00017886	F28B3.5	2.21
chrI	4923480	4923922	4924363	4920707	4926233	-	center	452	PeakInsideFeature	1	0.16	protein_coding	WBGene00002075	imb-1	2.21
chrI	4932641	4933455	4934269	4934259	4949332	+	start	804	overlapStart	0.01	0.01	protein_coding	WBGene00017885	dip-2	2.11
chrI	4935365	4935963	4936561	4934259	4949332	+	start	1704	PeakInsideFeature	1	0.08	protein_coding	WBGene00017885	dip-2	2.69
chrI	4939769	4941571	4943373	4934259	4949332	+	center	224	PeakInsideFeature	1	0.24	protein_coding	WBGene00017885	dip-2	2.1
chrI	4974461	4974736	4975010	4980307	4983958	+	start	5571	upstream	0	0	protein_coding	WBGene00004900	snf-1	1.54
chrI	4974461	4974736	4975010	4968007	4970245	-	start	4491	upstream	0	0	protein_coding	WBGene00021016	W03G9.5	1.54
chrI	4997415	4998878	5000341	5003351	5005163	+	start	4473	upstream	0	0	protein_coding	WBGene00001050	dom-3	4.12
chrI	4997415	4998878	5000341	4989568	4994675	-	start	4203	upstream	0	0	protein_coding	WBGene00001117	dyf-1	4.12
chrI	4997415	4998878	5000341	4996839	5003161	+	center	1122	PeakInsideFeature	1	0.47	protein_coding	WBGene00003221	mes-3	4.12
chrI	5019827	5020382	5020937	5020748	5023210	+	start	366	overlapStart	0.18	0.08	protein_coding	WBGene00016730	C46H11.6	2.2
chrI	5019827	5020382	5020937	5014351	5016260	-	start	4122	upstream	0	0	protein_coding	WBGene00018791	F54C1.6	2.2
chrI	5019827	5020382	5020937	5023889	5041149	+	start	3507	upstream	0	0	protein_coding	WBGene00002979	lfe-2	2.2
chrI	5019827	5020382	5020937	5018770	5020166	-	start	216	overlapStart	0.31	0.25	protein_coding	WBGene00003934	pat-10	2.2
chrI	5037110	5037392	5037674	5041492	5042055	+	start	4100	upstream	0	0	protein_coding	WBGene00016729	C46H11.3	2.49
chrI	5037110	5037392	5037674	5023889	5041149	+	end	3757	PeakInsideFeature	1	0.04	protein_coding	WBGene00002979	lfe-2	2.49
chrI	5086446	5087490	5088533	5086317	5093793	+	start	1173	PeakInsideFeature	1	0.28	protein_coding	WBGene00002213	kin-32	2.68
chrI	5086446	5087490	5088533	5079911	5082279	-	start	5211	upstream	0	0	protein_coding	WBGene00016258	vha-16	2.68
chrI	5140020	5140898	5141776	5141675	5149226	+	start	777	overlapStart	0.06	0.02	protein_coding	WBGene00006797	unc-63	2.33
chrI	5241852	5242190	5242529	5230549	5242607	-	start	417	PeakInsideFeature	1	0.06	protein_coding	WBGene00016330	C32E12.4	1.75
chrI	5241852	5242190	5242529	5245743	5263413	+	start	3553	upstream	0	0	protein_coding	WBGene00002583	let-363	1.75
chrI	5241852	5242190	5242529	5244283	5245402	+	start	2093	upstream	0	0	protein_coding	WBGene00015092	mrpl-47	1.75
chrI	5291899	5292442	5292984	5284062	5291604	-	start	838	upstream	0	0	protein_coding	WBGene00001333	erm-1	1.48
chrI	5293374	5294306	5295239	5284062	5291604	-	start	2702	upstream	0	0	protein_coding	WBGene00001333	erm-1	2.39
chrI	5314766	5315851	5316936	5319720	5321117	+	start	3869	upstream	0	0	protein_coding	WBGene00018595	fbxa-145	2.08
chrI	5314766	5315851	5316936	5300901	5317392	-	start	1541	PeakInsideFeature	1	0.14	protein_coding	WBGene00002717	let-526	2.08
chrI	5330474	5331626	5332777	5332249	5332780	-	end	623	overlapEnd	0.23	1	protein_coding	WBGene00018601	F48C1.9	3.63
chrI	5330474	5331626	5332777	5330578	5332194	-	center	240	FeatureInsidePeak	0.71	1	protein_coding	WBGene00004965	spe-11	3.63
chrI	5352477	5353089	5353701	5354160	5357026	+	start	1071	upstream	0	0	protein_coding	WBGene00000966	dhs-2	3.48
chrI	5352477	5353089	5353701	5349646	5353767	-	start	678	PeakInsideFeature	1	0.3	protein_coding	WBGene00018866	nath-10	3.48
chrI	5352477	5353089	5353701	5358522	5365170	+	start	5433	upstream	0	0	protein_coding	WBGene00004087	ppk-1	3.48
chrI	5388821	5389800	5390779	5384639	5385737	-	start	4063	upstream	0	0	protein_coding	WBGene00016042	C24A11.5	1.52
chrI	5388821	5389800	5390779	5372854	5384508	-	start	5292	upstream	0	0	protein_coding	WBGene00004131	pqn-44	1.52
chrI	5408965	5409812	5410659	5402889	5408344	-	start	1468	upstream	0	0	protein_coding	WBGene00001491	frm-4	2.04
chrI	5493404	5493730	5494056	5497679	5505447	+	start	3949	upstream	0	0	protein_coding	WBGene00015632	C09D4.1	1.41
chrI	5493404	5493730	5494056	5491424	5493263	+	end	467	downstream	0	0	protein_coding	WBGene00015633	C09D4.2	1.41
chrI	5493404	5493730	5494056	5487376	5488241	-	start	5489	upstream	0	0	protein_coding	WBGene00206357	C09D4.9	1.41
chrI	5502136	5502588	5503040	5497679	5505447	+	center	1025	PeakInsideFeature	1	0.12	protein_coding	WBGene00015632	C09D4.1	1.98
chrI	5515702	5516068	5516435	5520389	5529763	+	start	4321	upstream	0	0	protein_coding	WBGene00019074	cpd-1	1.61
chrI	5515702	5516068	5516435	5514651	5516025	+	end	43	overlapEnd	0.45	0.24	protein_coding	WBGene00185086	F59A3.12	1.61
chrI	5515702	5516068	5516435	5516102	5517380	+	start	34	overlapStart	0.46	0.27	protein_coding	WBGene00194697	F59A3.13	1.61
chrI	5515702	5516068	5516435	5509473	5511705	-	start	4363	upstream	0	0	protein_coding	WBGene00019079	rpa-4	1.61
chrI	5573439	5573910	5574380	5571787	5573019	-	start	891	upstream	0	0	protein_coding	WBGene00000474	cey-3	1.5
chrI	5573439	5573910	5574380	5579666	5581979	+	start	5756	upstream	0	0	protein_coding	WBGene00019711	M01E11.2	1.5
chrI	5573439	5573910	5574380	5566343	5570081	-	start	3829	upstream	0	0	protein_coding	WBGene00019713	pqn-52	1.5
chrI	5573439	5573910	5574380	5573214	5576749	+	start	696	PeakInsideFeature	1	0.27	protein_coding	WBGene00019712	rmh-1	1.5
chrI	5585903	5586740	5587577	5583407	5607529	-	end	3333	PeakInsideFeature	1	0.07	protein_coding	WBGene00006508	tns-1	2.14
chrI	5598794	5599837	5600880	5583407	5607529	-	center	4369	PeakInsideFeature	1	0.09	protein_coding	WBGene00006508	tns-1	2.24
chrI	5736182	5736692	5737202	5739503	5740301	+	start	2811	upstream	0	0	protein_coding	WBGene00206363	F56H1.10	1.76
chrI	5736182	5736692	5737202	5729793	5735842	-	start	850	upstream	0	0	protein_coding	WBGene00018994	F56H1.3	1.76
chrI	5769925	5770298	5770672	5774585	5775610	+	start	4287	upstream	0	0	protein_coding	WBGene00001856	hil-5	2.45
chrI	5769925	5770298	5770672	5768919	5773627	+	center	975	PeakInsideFeature	1	0.16	protein_coding	WBGene00020693	lron-8	2.45
chrI	5769925	5770298	5770672	5776154	5788610	+	start	5856	upstream	0	0	protein_coding	WBGene00004393	rnt-1	2.45
chrI	5773618	5773826	5774034	5774585	5775610	+	start	759	upstream	0	0	protein_coding	WBGene00001856	hil-5	1.98
chrI	5773618	5773826	5774034	5768919	5773627	+	end	199	overlapEnd	0.03	0.01	protein_coding	WBGene00020693	lron-8	1.98
chrI	5773618	5773826	5774034	5776154	5788610	+	start	2328	upstream	0	0	protein_coding	WBGene00004393	rnt-1	1.98
chrI	5826123	5826498	5826872	5822841	5826148	-	start	350	overlapStart	0.04	0.01	protein_coding	WBGene00016333	C32F10.8	2.34
chrI	5826123	5826498	5826872	5818477	5821134	-	start	5364	upstream	0	0	protein_coding	WBGene00003601	nhr-2	2.34
chrI	5826123	5826498	5826872	5829072	5834640	+	start	2574	upstream	0	0	protein_coding	WBGene00016331	obr-4	2.34
chrI	5827118	5828008	5828897	5822841	5826148	-	start	1860	upstream	0	0	protein_coding	WBGene00016333	C32F10.8	1.37
chrI	5827118	5828008	5828897	5829072	5834640	+	start	1064	upstream	0	0	protein_coding	WBGene00016331	obr-4	1.37
chrI	5894760	5895143	5895526	5896618	5897405	+	start	1475	upstream	0	0	protein_coding	WBGene00016420	C34G6.3	2.15
chrI	5894760	5895143	5895526	5886613	5895970	+	end	827	PeakInsideFeature	1	0.09	protein_coding	WBGene00003996	pgp-2	2.15
chrI	5894760	5895143	5895526	5898303	5902112	+	start	3160	upstream	0	0	protein_coding	WBGene00016419	tyr-4	2.15
chrI	5977856	5978616	5979376	5967250	5973320	-	start	5296	upstream	0	0	protein_coding	WBGene00000232	avr-14	1.68
chrI	5996578	5997228	5997877	5992661	6003363	-	center	784	PeakInsideFeature	1	0.13	protein_coding	WBGene00006823	unc-94	2.34
chrI	6074823	6075006	6075188	6068526	6070122	-	start	4884	upstream	0	0	protein_coding	WBGene00022749	ZK484.3	1.55
chrI	6074823	6075006	6075188	6070236	6078895	-	center	440	PeakInsideFeature	1	0.05	protein_coding	WBGene00022750	ZK484.4	1.55
chrI	6119487	6120154	6120822	6122590	6126851	+	start	2436	upstream	0	0	protein_coding	WBGene00020838	trak-1	1.79
chrI	6123062	6123268	6123474	6122590	6126851	+	start	678	PeakInsideFeature	1	0.1	protein_coding	WBGene00020838	trak-1	1.96
chrI	6156564	6156890	6157215	6154075	6157438	+	end	548	PeakInsideFeature	1	0.2	protein_coding	WBGene00020379	T09B4.5	1.67
chrI	6156564	6156890	6157215	6157473	6159264	-	end	583	downstream	0	0	protein_coding	WBGene00020380	T09B4.6	1.67
chrI	6171056	6171392	6171729	6176252	6178057	+	start	4860	upstream	0	0	protein_coding	WBGene00020377	T09B4.3	2.31
chrI	6171056	6171392	6171729	6164719	6166539	-	start	4853	upstream	0	0	protein_coding	WBGene00020382	T09B4.8	2.31
chrI	6174367	6175102	6175837	6176252	6178057	+	start	1150	upstream	0	0	protein_coding	WBGene00020377	T09B4.3	2.25
chrI	6176466	6176726	6176986	6176252	6178057	+	center	428	PeakInsideFeature	1	0.29	protein_coding	WBGene00020377	T09B4.3	1.87
chrI	6292995	6293572	6294149	6289433	6293855	+	end	283	overlapEnd	0.75	0.2	protein_coding	WBGene00015686	C10G11.6	2.45
chrI	6292995	6293572	6294149	6295067	6297625	+	start	1495	upstream	0	0	protein_coding	WBGene00004068	pnk-1	2.45
chrI	6292995	6293572	6294149	6297767	6299729	+	start	4195	upstream	0	0	protein_coding	WBGene00005272	srh-49	2.45
chrI	6330618	6331595	6332572	NA	NA	NA	NA	NA	NA	NA	NA	NA	NA	NA	1.46
chrI	6333584	6334394	6335204	NA	NA	NA	NA	NA	NA	NA	NA	NA	NA	NA	3.35
chrI	6336576	6337428	6338280	6342231	6356678	+	start	4803	upstream	0	0	protein_coding	WBGene00000254	bli-4	3.92
chrI	6339799	6340298	6340798	6342231	6356678	+	start	1933	upstream	0	0	protein_coding	WBGene00000254	bli-4	2.83
chrI	6373368	6373987	6374606	6369934	6386183	+	start	4053	PeakInsideFeature	1	0.08	protein_coding	WBGene00001596	gld-2	2.14
chrI	6460106	6460302	6460498	6460433	6464286	+	start	131	overlapStart	0.17	0.02	protein_coding	WBGene00019432	knl-2	2.13
chrI	6460106	6460302	6460498	6453875	6456984	-	start	3318	upstream	0	0	protein_coding	WBGene00020743	mam-8	2.13
chrI	6460106	6460302	6460498	6457061	6458479	-	start	1823	upstream	0	0	protein_coding	WBGene00004273	rab-10	2.13
chrI	6506756	6507228	6507701	6502167	6503920	-	start	3308	upstream	0	0	protein_coding	WBGene00016946	C55B7.10	2.11
chrI	6506756	6507228	6507701	6507894	6511630	+	start	666	upstream	0	0	protein_coding	WBGene00001627	gly-2	2.11
chrI	6580518	6581170	6581821	6574004	6585510	+	center	1413	PeakInsideFeature	1	0.12	protein_coding	WBGene00002783	let-607	2.16
chrI	6580518	6581170	6581821	6585039	6587882	+	start	3869	upstream	0	0	protein_coding	WBGene00006624	try-6	2.16
chrI	6745295	6745918	6746541	6745991	6753031	-	end	73	overlapEnd	0.45	0.08	protein_coding	WBGene00020935	fnci-1	1.54
chrI	6745295	6745918	6746541	6742293	6745341	-	start	577	overlapStart	0.04	0.02	protein_coding	WBGene00006773	unc-37	1.54
chrI	6767281	6769264	6771247	6761228	6767797	-	start	1467	overlapStart	0.14	0.08	protein_coding	WBGene00006819	unc-87	2.64
chrI	6882010	6883042	6884074	6877080	6888217	-	center	393	PeakInsideFeature	1	0.19	protein_coding	WBGene00006423	asd-2	2.63
chrI	6958745	6959083	6959421	6954414	6961139	-	center	1306	PeakInsideFeature	1	0.11	protein_coding	WBGene00016260	rege-1	1.68
chrI	6958745	6959083	6959421	6951900	6954252	-	start	4831	upstream	0	0	protein_coding	WBGene00020404	T10B11.8	1.68
chrI	6963113	6963749	6964385	6954414	6961139	-	start	2610	upstream	0	0	protein_coding	WBGene00016260	rege-1	1.6
chrI	7027252	7027948	7028645	7021946	7029076	+	end	1128	PeakInsideFeature	1	0.2	protein_coding	WBGene00008852	ubql-1	2.82
chrI	7056414	7057066	7057718	7057170	7059351	+	start	104	overlapStart	0.43	0.26	protein_coding	WBGene00007024	plin-1	2.42
chrI	7056414	7057066	7057718	7053773	7056875	-	start	191	overlapStart	0.36	0.15	protein_coding	WBGene00012164	W01A8.2	2.42
chrI	7056414	7057066	7057718	7053688	7054912	-	start	2154	upstream	0	0	protein_coding	WBGene00044988	W01A8.8	2.42
chrI	7081680	7083784	7085889	7079868	7081520	-	start	2264	upstream	0	0	protein_coding	WBGene00009050	F22D6.2	2.28
chrI	7081680	7083784	7085889	7075918	7079566	-	start	4218	upstream	0	0	protein_coding	WBGene00002198	kin-14	2.28
chrI	7094042	7094218	7094394	7095486	7098406	+	start	1268	upstream	0	0	protein_coding	WBGene00009052	ekl-1	1.61
chrI	7094042	7094218	7094394	7099810	7101775	+	start	5592	upstream	0	0	protein_coding	WBGene00009054	F22D6.9	1.61
chrI	7094042	7094218	7094394	7088030	7090062	-	start	4156	upstream	0	0	protein_coding	WBGene00003815	nars-1	1.61
chrI	7094042	7094218	7094394	7091309	7094537	-	start	319	PeakInsideFeature	1	0.11	protein_coding	WBGene00004186	prpf-4	1.61
chrI	7147276	7148352	7149427	7140278	7147230	-	start	1122	upstream	0	0	protein_coding	WBGene00010427	hpo-11	2.33
chrI	7175044	7175704	7176365	7172463	7174156	-	start	1548	upstream	0	0	protein_coding	WBGene00010870	let-522	2.3
chrI	7175044	7175704	7176365	7175539	7176434	-	end	165	overlapEnd	0.63	0.93	protein_coding	WBGene00194654	M05B5.7	2.3
chrI	7286501	7287504	7288506	7283907	7285762	-	start	1742	upstream	0	0	protein_coding	WBGene00009005	F21C3.6	2.23
chrI	7286501	7287504	7288506	7282964	7283818	-	start	3686	upstream	0	0	protein_coding	WBGene00009004	pfd-6	2.23
chrI	7286501	7287504	7288506	7280552	7282871	-	start	4633	upstream	0	0	protein_coding	WBGene00004324	rde-2	2.23
chrI	7286501	7287504	7288506	7291272	7293331	+	start	3768	upstream	0	0	protein_coding	WBGene00008762	ztf-2	2.23
chrI	7346996	7348118	7349240	7352415	7353701	+	start	4297	upstream	0	0	protein_coding	WBGene00008541	F07A5.2	1.79
chrI	7346996	7348118	7349240	7345932	7347427	-	start	691	overlapStart	0.2	0.29	protein_coding	WBGene00009918	gcsh-2	1.79
chrI	7346996	7348118	7349240	7347222	7350386	+	center	686	overlapStart	0.9	0.64	protein_coding	WBGene00009919	kbrl-1	1.79
chrI	7382991	7383980	7384968	7384398	7388792	+	start	418	overlapStart	0.29	0.13	protein_coding	WBGene00007597	C15A11.2	2.33
chrI	7382991	7383980	7384968	7376604	7383197	-	start	783	overlapStart	0.11	0.04	protein_coding	WBGene00006754	unc-15	2.33
chrI	7385098	7385341	7385584	7384398	7388792	+	start	943	PeakInsideFeature	1	0.12	protein_coding	WBGene00007597	C15A11.2	1.64
chrI	7385098	7385341	7385584	7385907	7386935	-	end	566	downstream	0	0	protein_coding	WBGene00000612	col-35	1.64
chrI	7385098	7385341	7385584	7376604	7383197	-	start	2144	upstream	0	0	protein_coding	WBGene00006754	unc-15	1.64
chrI	7409151	7409491	7409831	7404950	7408511	+	end	980	downstream	0	0	protein_coding	WBGene00007599	C15A11.7	1.86
chrI	7409151	7409491	7409831	7403291	7404374	-	start	5117	upstream	0	0	protein_coding	WBGene00000638	col-62	1.86
chrI	7474683	7475472	7476261	7480108	7483392	+	start	4636	upstream	0	0	protein_coding	WBGene00012137	asic-2	2.5
chrI	7474683	7475472	7476261	7472611	7476946	-	center	693	PeakInsideFeature	1	0.37	protein_coding	WBGene00012136	T28F4.1	2.5
chrI	7507166	7507848	7508529	7503576	7505580	-	start	2268	upstream	0	0	protein_coding	WBGene00007742	C26C6.8	2.79
chrI	7507166	7507848	7508529	7508721	7512593	+	start	873	upstream	0	0	protein_coding	WBGene00007741	glb-8	2.79
chrI	7518069	7518930	7519791	7512918	7513726	-	start	5204	upstream	0	0	protein_coding	WBGene00077553	C26C6.10	2.65
chrI	7518069	7518930	7519791	7514117	7515126	-	start	3804	upstream	0	0	protein_coding	WBGene00007743	C26C6.9	2.65
chrI	7518069	7518930	7519791	7522116	7526703	+	start	3186	upstream	0	0	protein_coding	WBGene00001648	goa-1	2.65
chrI	7521669	7522084	7522500	7522116	7526703	+	start	32	overlapStart	0.47	0.09	protein_coding	WBGene00001648	goa-1	2.08
chrI	7521669	7522084	7522500	7527224	7531715	+	start	5140	upstream	0	0	protein_coding	WBGene00003552	nas-36	2.08
chrI	7595290	7596330	7597371	7602307	7608245	+	start	5977	upstream	0	0	protein_coding	WBGene00000084	aex-1	2.1
chrI	7595290	7596330	7597371	7596507	7602203	+	start	177	overlapStart	0.42	0.16	protein_coding	WBGene00008419	wdr-23	2.1
chrI	7601399	7601580	7601761	7602307	7608245	+	start	727	upstream	0	0	protein_coding	WBGene00000084	aex-1	2.02
chrI	7601399	7601580	7601761	7596507	7602203	+	end	623	PeakInsideFeature	1	0.07	protein_coding	WBGene00008419	wdr-23	2.02
chrI	7617897	7618198	7618499	7614176	7634135	+	start	4022	PeakInsideFeature	1	0.04	protein_coding	WBGene00003071	lrp-1	2.3
chrI	7657727	7658931	7660135	7650418	7656336	-	start	2595	upstream	0	0	protein_coding	WBGene00001214	ego-1	2.22
chrI	7657727	7658931	7660135	7656978	7658291	-	start	640	overlapStart	0.24	0.43	protein_coding	WBGene00009142	F26A3.4	2.22
chrI	7663034	7663542	7664051	7656978	7658291	-	start	5251	upstream	0	0	protein_coding	WBGene00009142	F26A3.4	2.2
chrI	7663034	7663542	7664051	7667729	7669900	+	start	4187	upstream	0	0	protein_coding	WBGene00009143	F26A3.5	2.2
chrI	7690406	7690977	7691548	7695661	7698227	+	start	4684	upstream	0	0	protein_coding	WBGene00001595	gld-1	2.18
chrI	7690406	7690977	7691548	7684882	7689403	-	start	1574	upstream	0	0	protein_coding	WBGene00011971	lron-9	2.18
chrI	7690406	7690977	7691548	7683341	7694210	+	center	2201	PeakInsideFeature	1	0.11	protein_coding	WBGene00011970	rlbp-1	2.18
chrI	7690406	7690977	7691548	7694325	7695233	+	start	3348	upstream	0	0	protein_coding	WBGene00011969	T23G11.4	2.18
chrI	7711365	7712369	7713373	7706962	7707024	-	start	5345	upstream	0	0	protein_coding	WBGene00303056	F27D4.12	2.6
chrI	7711365	7712369	7713373	7704565	7707049	-	start	5320	upstream	0	0	protein_coding	WBGene00009188	lsy-22	2.6
chrI	7715285	7715920	7716556	NA	NA	NA	NA	NA	NA	NA	NA	NA	NA	NA	1.3
chrI	7798642	7799868	7801094	7800458	7801822	-	end	590	overlapEnd	0.26	0.47	protein_coding	WBGene00003746	nlp-8	2.24
chrI	7801160	7801965	7802770	7800458	7801822	-	start	143	overlapStart	0.42	0.49	protein_coding	WBGene00003746	nlp-8	3.09
chrI	7866517	7868040	7869562	7866136	7872080	+	center	1068	PeakInsideFeature	1	0.52	protein_coding	WBGene00011232	pck-2	2.37
chrI	7866517	7868040	7869562	7862736	7863553	-	start	4487	upstream	0	0	protein_coding	WBGene00011231	R11A5.3	2.37
chrI	7866517	7868040	7869562	7867577	7867918	-	start	122	FeatureInsidePeak	0.12	1	protein_coding	WBGene00011234	R11A5.6	2.37
chrI	7928699	7929056	7929413	7926623	7934577	-	center	1544	PeakInsideFeature	1	0.09	protein_coding	WBGene00003777	nmy-2	2.28
chrI	7928699	7929056	7929413	7918443	7926338	-	start	2718	upstream	0	0	protein_coding	WBGene00008990	smgl-1	2.28
chrI	7947961	7948360	7948759	7946186	7951593	-	center	529	PeakInsideFeature	1	0.15	protein_coding	WBGene00002179	jph-1	2.18
chrI	7951609	7951967	7952325	7946186	7951593	-	start	374	upstream	0	0	protein_coding	WBGene00002179	jph-1	3.28
chrI	7954569	7955003	7955437	7946186	7951593	-	start	3410	upstream	0	0	protein_coding	WBGene00002179	jph-1	2.21
chrI	7954569	7955003	7955437	7955977	7958505	-	end	974	downstream	0	0	protein_coding	WBGene00011918	T22C1.8	2.21
chrI	7954569	7955003	7955437	7958647	7960158	+	start	3644	upstream	0	0	protein_coding	WBGene00011919	T22C1.9	2.21
chrI	8309994	8311054	8312114	8296917	8307566	-	start	3488	upstream	0	0	protein_coding	WBGene00009920	abts-1	1.52
chrI	8411446	8412402	8413359	8413253	8416195	+	start	851	overlapStart	0.06	0.04	protein_coding	WBGene00008531	F02E9.7	2.59
chrI	8411446	8412402	8413359	8407802	8410804	-	start	1598	upstream	0	0	protein_coding	WBGene00003014	lin-28	2.59
chrI	8411446	8412402	8413359	8416831	8425042	+	start	4429	upstream	0	0	protein_coding	WBGene00004117	sin-3	2.59
chrI	8411446	8412402	8413359	8417124	8435811	+	start	4722	upstream	0	0	protein_coding	WBGene00004931	sod-2	2.59
chrI	8574329	8574632	8574936	8549513	8570998	-	start	3634	upstream	0	0	protein_coding	WBGene00001651	gon-2	1.61
chrI	8574329	8574632	8574936	8573855	8580157	-	end	777	PeakInsideFeature	1	0.1	protein_coding	WBGene00011352	rskn-1	1.61
chrI	8574329	8574632	8574936	8571557	8573749	-	start	883	upstream	0	0	protein_coding	WBGene00011353	T01H8.2	1.61
chrI	8578347	8578632	8578916	8573855	8580157	-	start	1525	PeakInsideFeature	1	0.1	protein_coding	WBGene00011352	rskn-1	1.36
chrI	8578347	8578632	8578916	8571557	8573749	-	start	4883	upstream	0	0	protein_coding	WBGene00011353	T01H8.2	1.36
chrI	8710663	8711312	8711961	8705670	8724279	-	center	3662	PeakInsideFeature	1	0.07	protein_coding	WBGene00000527	cle-1	2.02
chrI	8761371	8761837	8762303	8755846	8757603	-	start	4234	upstream	0	0	protein_coding	WBGene00007978	C36B1.11	2.25
chrI	8761371	8761837	8762303	8758156	8759032	-	start	2805	upstream	0	0	protein_coding	WBGene00008440	DY3.8	2.25
chrI	8761371	8761837	8762303	8762986	8765633	+	start	1149	upstream	0	0	protein_coding	WBGene00003052	lmn-1	2.25
chrI	8761371	8761837	8762303	8759204	8759788	-	start	2049	upstream	0	0	protein_coding	WBGene00006574	tin-13	2.25
chrI	8865361	8865533	8865705	8866907	8868293	+	start	1374	upstream	0	0	protein_coding	WBGene00010133	F55H12.2	2.14
chrI	8865361	8865533	8865705	8869709	8871698	+	start	4176	upstream	0	0	protein_coding	WBGene00010136	F55H12.5	2.14
chrI	8865361	8865533	8865705	8863996	8865475	-	start	58	overlapStart	0.34	0.08	protein_coding	WBGene00219283	F55H12.7	2.14
chrI	8865361	8865533	8865705	8853686	8861274	-	start	4259	upstream	0	0	protein_coding	WBGene00010137	ztf-26	2.14
chrI	8974605	8975864	8977124	8973066	8974575	-	start	1289	upstream	0	0	protein_coding	WBGene00050880	F32H2.12	3.49
chrI	8974605	8975864	8977124	8975384	8986534	-	end	480	overlapEnd	0.7	0.16	protein_coding	WBGene00009342	fasn-1	3.49
chrI	8974605	8975864	8977124	8966985	8970158	-	start	5706	upstream	0	0	protein_coding	WBGene00004953	spd-2	3.49
chrI	8979221	8979550	8979879	8973066	8974575	-	start	4975	upstream	0	0	protein_coding	WBGene00050880	F32H2.12	1.89
chrI	8979221	8979550	8979879	8975384	8986534	-	center	1409	PeakInsideFeature	1	0.06	protein_coding	WBGene00009342	fasn-1	1.89
chrI	8981327	8981808	8982288	8975384	8986534	-	center	849	PeakInsideFeature	1	0.09	protein_coding	WBGene00009342	fasn-1	1.92
chrI	8982585	8983378	8984170	8975384	8986534	-	center	2419	PeakInsideFeature	1	0.15	protein_coding	WBGene00009342	fasn-1	2.49
chrI	8985860	8986520	8987180	8989938	8993461	+	start	3418	upstream	0	0	protein_coding	WBGene00009345	F32H2.8	2.53
chrI	8985860	8986520	8987180	8975384	8986534	-	start	14	overlapStart	0.52	0.07	protein_coding	WBGene00009342	fasn-1	2.53
chrI	9016040	9016374	9016709	9018623	9020304	+	start	2249	upstream	0	0	protein_coding	WBGene00009475	F36F2.1	2.46
chrI	9016040	9016374	9016709	9016755	9017994	+	start	381	upstream	0	0	protein_coding	WBGene00009476	F36F2.2	2.46
chrI	9016040	9016374	9016709	9015357	9015711	-	start	663	upstream	0	0	protein_coding	WBGene00009481	F36F2.8	2.46
chrI	9016040	9016374	9016709	9009260	9013885	-	start	2489	upstream	0	0	protein_coding	WBGene00009477	rbpl-1	2.46
chrI	9016040	9016374	9016709	9020945	9025553	+	start	4571	upstream	0	0	protein_coding	WBGene00006525	tax-2	2.46
chrI	9018918	9019501	9020084	9018623	9020304	+	center	37	PeakInsideFeature	1	0.7	protein_coding	WBGene00009475	F36F2.1	1.55
chrI	9018918	9019501	9020084	9015357	9015711	-	start	3790	upstream	0	0	protein_coding	WBGene00009481	F36F2.8	1.55
chrI	9018918	9019501	9020084	9009260	9013885	-	start	5616	upstream	0	0	protein_coding	WBGene00009477	rbpl-1	1.55
chrI	9018918	9019501	9020084	9020945	9025553	+	start	1444	upstream	0	0	protein_coding	WBGene00006525	tax-2	1.55
chrI	9095017	9095696	9096376	9095957	9100862	+	start	261	overlapStart	0.31	0.09	protein_coding	WBGene00003182	mef-2	1.99
chrI	9114707	9116378	9118048	9118115	9122398	+	start	1737	upstream	0	0	protein_coding	WBGene00014115	gld-4	2.86
chrI	9114707	9116378	9118048	9108173	9110918	-	start	5460	upstream	0	0	protein_coding	WBGene00012376	nduf-7	2.86
chrI	9145156	9145435	9145714	9149474	9153252	+	start	4039	upstream	0	0	protein_coding	WBGene00010421	slc-36.4	1.94
chrI	9145156	9145435	9145714	9138267	9145632	-	start	197	overlapStart	0.86	0.07	protein_coding	WBGene00014119	ZK858.6	1.94
chrI	9145156	9145435	9145714	9141971	9144376	-	start	1059	upstream	0	0	protein_coding	WBGene00014120	ZK858.7	1.94
chrI	9184255	9184875	9185495	9179941	9181119	-	start	3756	upstream	0	0	protein_coding	WBGene00009125	F25H5.2	2.17
chrI	9184255	9184875	9185495	9181819	9220766	-	end	3056	PeakInsideFeature	1	0.04	protein_coding	WBGene00006407	lim-9	2.17
chrI	9192497	9193032	9193568	9181819	9220766	-	center	8260	PeakInsideFeature	1	0.03	protein_coding	WBGene00006407	lim-9	2.62
chrI	9241573	9242496	9243419	9234174	9245924	-	center	2447	PeakInsideFeature	1	0.16	protein_coding	WBGene00009498	tat-5	1.74
chrI	9276511	9277165	9277819	9271443	9278689	-	start	1524	PeakInsideFeature	1	0.19	protein_coding	WBGene00008780	hxk-1	1.7
chrI	9374619	9375560	9376502	9364099	9389982	-	center	1480	PeakInsideFeature	1	0.08	protein_coding	WBGene00008878	ppfr-1	2.55
chrI	9378734	9379238	9379743	9364099	9389982	-	center	2197	PeakInsideFeature	1	0.04	protein_coding	WBGene00008878	ppfr-1	2.34
chrI	9381770	9382933	9384096	9364099	9389982	-	center	5892	PeakInsideFeature	1	0.09	protein_coding	WBGene00008878	ppfr-1	2.27
chrI	9413293	9413760	9414228	9408356	9410094	-	start	3666	upstream	0	0	protein_coding	WBGene00007641	C17E4.1	2.56
chrI	9413293	9413760	9414228	9412314	9413222	+	end	538	downstream	0	0	protein_coding	WBGene00007642	C17E4.2	2.56
chrI	9413293	9413760	9414228	9414456	9416703	+	start	696	upstream	0	0	protein_coding	WBGene00219313	C17E4.20	2.56
chrI	9413293	9413760	9414228	9419368	9419998	+	start	5608	upstream	0	0	protein_coding	WBGene00007644	C17E4.4	2.56
chrI	9428346	9429678	9431009	9435377	9441029	+	start	5699	upstream	0	0	protein_coding	WBGene00007647	C17E4.10	3.48
chrI	9428346	9429678	9431009	9422556	9431120	+	end	1442	PeakInsideFeature	1	0.32	protein_coding	WBGene00007645	C17E4.6	3.48
chrI	9428346	9429678	9431009	9431098	9433828	+	start	1420	upstream	0	0	protein_coding	WBGene00007646	nkb-1	3.48
chrI	9447206	9448016	9448825	9441010	9450731	-	center	2145	PeakInsideFeature	1	0.17	protein_coding	WBGene00003172	mec-8	2.48
chrI	9461432	9462118	9462805	9463760	9468917	+	start	1642	upstream	0	0	protein_coding	WBGene00006681	twk-29	1.88
chrI	9474437	9474879	9475321	9472642	9474794	-	start	85	overlapStart	0.41	0.17	protein_coding	WBGene00009260	calm-1	2.06
chrI	9474437	9474879	9475321	9477478	9478098	+	start	2599	upstream	0	0	protein_coding	WBGene00009268	F30A10.11	2.06
chrI	9474437	9474879	9475321	9476597	9477181	+	start	1718	upstream	0	0	protein_coding	WBGene00045473	F30A10.14	2.06
chrI	9499977	9500846	9501714	9501268	9505173	+	start	422	overlapStart	0.26	0.12	protein_coding	WBGene00006062	stn-1	1.86
chrI	9499977	9500846	9501714	9506553	9511184	+	start	5707	upstream	0	0	protein_coding	WBGene00009267	usp-48	1.86
chrI	9515646	9516471	9517296	9517026	9518736	-	end	555	overlapEnd	0.17	0.16	protein_coding	WBGene00008061	C41G7.3	1.91
chrI	9515646	9516471	9517296	9515002	9516776	-	start	305	overlapStart	0.69	0.64	protein_coding	WBGene00077771	C41G7.9	1.91
chrI	9515646	9516471	9517296	9519244	9521275	+	start	2773	upstream	0	0	protein_coding	WBGene00008062	set-32	1.91
chrI	9515646	9516471	9517296	9511181	9512236	-	start	4235	upstream	0	0	protein_coding	WBGene00004887	smn-1	1.91
chrI	9537632	9538344	9539056	9533580	9536271	-	start	2073	upstream	0	0	protein_coding	WBGene00008064	C41G7.7	3.78
chrI	9537632	9538344	9539056	9530816	9532831	-	start	5513	upstream	0	0	protein_coding	WBGene00077525	C41G7.8	3.78
chrI	9537632	9538344	9539056	9536465	9540966	-	center	371	PeakInsideFeature	1	0.32	protein_coding	WBGene00007984	irx-1	3.78
chrI	9540916	9541608	9542301	9533580	9536271	-	start	5337	upstream	0	0	protein_coding	WBGene00008064	C41G7.7	2.2
chrI	9540916	9541608	9542301	9536465	9540966	-	start	642	overlapStart	0.04	0.02	protein_coding	WBGene00007984	irx-1	2.2
chrI	9540916	9541608	9542301	9544733	9558096	+	start	3125	upstream	0	0	protein_coding	WBGene00007985	swah-1	2.2
chrI	9547640	9548226	9548812	9544733	9558096	+	center	3188	PeakInsideFeature	1	0.09	protein_coding	WBGene00007985	swah-1	1.94
chrI	9550399	9551138	9551876	9544733	9558096	+	center	276	PeakInsideFeature	1	0.12	protein_coding	WBGene00007985	swah-1	2.73
chrI	9581035	9582007	9582979	9574762	9576141	-	start	5866	upstream	0	0	protein_coding	WBGene00007986	C36F7.5	2.2
chrI	9581035	9582007	9582979	9585317	9587206	+	start	3310	upstream	0	0	protein_coding	WBGene00010609	dut-1	2.2
chrI	9581035	9582007	9582979	9582682	9583533	-	end	675	overlapEnd	0.16	0.35	protein_coding	WBGene00010608	K07A1.1	2.2
chrI	9581035	9582007	9582979	9581786	9582583	-	center	177	FeatureInsidePeak	0.41	1	protein_coding	WBGene00044987	K07A1.17	2.2
chrI	9581035	9582007	9582979	9578526	9581267	-	start	740	overlapStart	0.12	0.09	protein_coding	WBGene00002276	lem-3	2.2
chrI	9584255	9584634	9585014	9585317	9587206	+	start	683	upstream	0	0	protein_coding	WBGene00010609	dut-1	3.88
chrI	9584255	9584634	9585014	9582682	9583533	-	start	1101	upstream	0	0	protein_coding	WBGene00010608	K07A1.1	3.88
chrI	9584255	9584634	9585014	9583869	9584817	-	start	183	overlapStart	0.75	0.6	protein_coding	WBGene00010617	K07A1.13	3.88
chrI	9584255	9584634	9585014	9581786	9582583	-	start	2051	upstream	0	0	protein_coding	WBGene00044987	K07A1.17	3.88
chrI	9584255	9584634	9585014	9590506	9591821	+	start	5872	upstream	0	0	protein_coding	WBGene00010612	K07A1.5	3.88
chrI	9584255	9584634	9585014	9578526	9581267	-	start	3367	upstream	0	0	protein_coding	WBGene00002276	lem-3	3.88
chrI	9682580	9683246	9683911	9673668	9678553	-	start	4693	upstream	0	0	protein_coding	WBGene00007297	C04F12.1	1.57
chrI	9682580	9683246	9683911	9685398	9688653	+	start	2152	upstream	0	0	protein_coding	WBGene00002069	ikb-1	1.57
chrI	9682580	9683246	9683911	9689185	9690084	+	start	5939	upstream	0	0	protein_coding	WBGene00004426	rpl-14	1.57
chrI	9684860	9685563	9686266	9685398	9688653	+	start	165	overlapStart	0.62	0.27	protein_coding	WBGene00002069	ikb-1	2.74
chrI	9684860	9685563	9686266	9689185	9690084	+	start	3622	upstream	0	0	protein_coding	WBGene00004426	rpl-14	2.74
chrI	9702543	9703244	9703944	9704870	9705420	+	start	1626	upstream	0	0	protein_coding	WBGene00219286	C04F12.16	1.47
chrI	9702543	9703244	9703944	9697237	9699561	-	start	3683	upstream	0	0	protein_coding	WBGene00007302	C04F12.8	1.47
chrI	9739398	9740059	9740720	9737823	9744190	+	center	947	PeakInsideFeature	1	0.21	protein_coding	WBGene00001582	gfi-2	2.94
chrI	9739398	9740059	9740720	9744242	9745990	+	start	4183	upstream	0	0	protein_coding	WBGene00010487	K02A11.2	2.94
chrI	9756735	9757114	9757493	9757854	9760787	-	end	740	downstream	0	0	protein_coding	WBGene00009157	F26E4.2	3.21
chrI	9756735	9757114	9757493	9754122	9757898	+	end	784	PeakInsideFeature	1	0.21	protein_coding	WBGene00006352	sur-6	3.21
chrI	9846024	9846388	9846753	9847406	9850082	+	start	1018	upstream	0	0	protein_coding	WBGene00006978	zig-1	1.9
chrI	9850226	9850698	9851169	9850020	9851791	-	center	207	PeakInsideFeature	1	0.54	protein_coding	WBGene00010730	ensa-1	1.46
chrI	9850226	9850698	9851169	9853658	9863492	+	start	2960	upstream	0	0	protein_coding	WBGene00010731	K10C3.4	1.46
chrI	9850226	9850698	9851169	9847406	9850082	+	end	616	downstream	0	0	protein_coding	WBGene00006978	zig-1	1.46
chrI	9851352	9852896	9854440	9850020	9851791	-	start	1105	overlapStart	0.15	0.25	protein_coding	WBGene00010730	ensa-1	2.14
chrI	9851352	9852896	9854440	9853658	9863492	+	start	762	overlapStart	0.26	0.08	protein_coding	WBGene00010731	K10C3.4	2.14
chrI	9857664	9858174	9858683	9853658	9863492	+	center	401	PeakInsideFeature	1	0.11	protein_coding	WBGene00010731	K10C3.4	2.46
chrI	9857664	9858174	9858683	9863588	9869055	+	start	5414	upstream	0	0	protein_coding	WBGene00010732	K10C3.5	2.46
chrI	9875253	9875666	9876080	9874698	9879119	+	start	968	PeakInsideFeature	1	0.19	protein_coding	WBGene00002142	inx-20	1.72
chrI	9875253	9875666	9876080	9869632	9874676	+	end	990	downstream	0	0	protein_coding	WBGene00003639	nhr-49	1.72
chrI	9881634	9882454	9883273	9886200	9888154	+	start	3746	upstream	0	0	protein_coding	WBGene00003524	nas-5	2.26
chrI	9881634	9882454	9883273	9879183	9881504	-	start	950	upstream	0	0	protein_coding	WBGene00003659	nhr-69	2.26
chrI	9883512	9883745	9883978	9886200	9888154	+	start	2455	upstream	0	0	protein_coding	WBGene00003524	nas-5	1.32
chrI	9883512	9883745	9883978	9879183	9881504	-	start	2241	upstream	0	0	protein_coding	WBGene00003659	nhr-69	1.32
chrI	9892980	9893469	9893958	9888356	9892223	-	start	1246	upstream	0	0	protein_coding	WBGene00003842	oct-1	2.72
chrI	9892980	9893469	9893958	9893698	9895596	-	end	229	overlapEnd	0.27	0.14	protein_coding	WBGene00000640	col-64	2.72
chrI	9944113	9946256	9948400	9947812	9953387	+	start	1556	overlapStart	0.14	0.11	protein_coding	WBGene00005023	sqv-5	2.58
chrI	9944113	9946256	9948400	9947839	9948197	+	start	1583	FeatureInsidePeak	0.09	1	protein_coding	WBGene00303082	T24D1.7	2.58
chrI	9962417	9962973	9963529	9960370	9961973	-	start	1000	upstream	0	0	protein_coding	WBGene00007043	algn-10	2.88
chrI	9962417	9962973	9963529	9956150	9958357	-	start	4616	upstream	0	0	protein_coding	WBGene00011988	har-2	2.88
chrI	9962417	9962973	9963529	9965580	9970037	+	start	2607	upstream	0	0	protein_coding	WBGene00003397	mom-5	2.88
chrI	9962417	9962973	9963529	9958782	9960155	-	start	2818	upstream	0	0	protein_coding	WBGene00011986	T24D1.3	2.88
chrI	10003221	10004059	10004897	9994731	9999928	-	start	4131	upstream	0	0	protein_coding	WBGene00000476	cfi-1	2.9
chrI	10035300	10036084	10036868	10030174	10046760	+	center	2383	PeakInsideFeature	1	0.1	protein_coding	WBGene00008665	ercc-1	1.89
chrI	10035300	10036084	10036868	10033461	10034816	-	start	1268	upstream	0	0	protein_coding	WBGene00003564	ncs-2	1.89
chrI	10039105	10039437	10039769	10030174	10046760	+	center	970	PeakInsideFeature	1	0.05	protein_coding	WBGene00008665	ercc-1	1.76
chrI	10039105	10039437	10039769	10033461	10034816	-	start	4621	upstream	0	0	protein_coding	WBGene00003564	ncs-2	1.76
chrI	10074025	10074616	10075208	10074952	10077749	+	start	336	overlapStart	0.22	0.1	protein_coding	WBGene00007155	B0379.1	2.99
chrI	10074025	10074616	10075208	10070923	10071900	-	start	2716	upstream	0	0	protein_coding	WBGene00007156	B0379.2	2.99
chrI	10074025	10074616	10075208	10072578	10074399	-	start	217	overlapStart	0.32	0.21	protein_coding	WBGene00007159	B0379.7	2.99
chrI	10074025	10074616	10075208	10080159	10085777	+	start	5543	upstream	0	0	protein_coding	WBGene00003508	mut-16	2.99
chrI	10097786	10098565	10099344	10097317	10097777	+	end	788	downstream	0	0	protein_coding	WBGene00007158	B0379.6	1.51
chrI	10097786	10098565	10099344	10085713	10102012	-	start	3447	PeakInsideFeature	1	0.1	protein_coding	WBGene00007054	scpl-1	1.51
chrI	10104604	10105818	10107032	10085713	10102012	-	start	3806	upstream	0	0	protein_coding	WBGene00007054	scpl-1	2.09
chrI	10104604	10105818	10107032	10110982	10111916	+	start	5164	upstream	0	0	protein_coding	WBGene00013699	Y106G6D.2	2.09
chrI	10108171	10108452	10108733	10107393	10109000	-	center	255	PeakInsideFeature	1	0.35	protein_coding	WBGene00013698	Y106G6D.1	1.58
chrI	10108171	10108452	10108733	10110982	10111916	+	start	2530	upstream	0	0	protein_coding	WBGene00013699	Y106G6D.2	1.58
chrI	10163042	10163412	10163783	10162379	10163578	+	end	166	overlapEnd	0.73	0.45	protein_coding	WBGene00007705	C25A1.1	2.25
chrI	10163042	10163412	10163783	10163475	10165135	-	end	63	overlapEnd	0.42	0.19	protein_coding	WBGene00001442	fkh-10	2.25
chrI	10163042	10163412	10163783	10159982	10161883	-	start	1529	upstream	0	0	protein_coding	WBGene00006447	tag-72	2.25
chrI	10232492	10233120	10233747	10227210	10231214	-	start	1906	upstream	0	0	protein_coding	WBGene00013709	csnk-1	1.94
chrI	10280199	10280513	10280827	10264314	10279234	-	start	1279	upstream	0	0	protein_coding	WBGene00013859	ZC247.1	1.44
chrI	10281645	10282152	10282660	10264314	10279234	-	start	2918	upstream	0	0	protein_coding	WBGene00013859	ZC247.1	1.59
chrI	10285196	10286052	10286907	NA	NA	NA	NA	NA	NA	NA	NA	NA	NA	NA	2.96
chrI	10381138	10381504	10381871	10381082	10382040	+	center	57	PeakInsideFeature	1	0.77	protein_coding	WBGene00009745	cox-19	1.79
chrI	10381138	10381504	10381871	10380748	10380921	+	end	583	downstream	0	0	protein_coding	WBGene00303028	F45H11.11	1.79
chrI	10381138	10381504	10381871	10380095	10380767	+	end	737	downstream	0	0	protein_coding	WBGene00189958	F45H11.8	1.79
chrI	10395697	10395980	10396262	10384219	10391388	-	start	4592	upstream	0	0	protein_coding	WBGene00003233	mgl-2	1.43
chrI	10395697	10395980	10396262	10401065	10402774	+	start	5085	upstream	0	0	protein_coding	WBGene00009112	tag-353	1.43
chrI	10542533	10543091	10543649	10547721	10549876	+	start	4630	upstream	0	0	protein_coding	WBGene00009117	F25H2.3	2.39
chrI	10542533	10543091	10543649	10543024	10546435	+	start	67	overlapStart	0.57	0.19	protein_coding	WBGene00009116	snx-27	2.39
chrI	10542533	10543091	10543649	10536115	10538086	-	start	5005	upstream	0	0	protein_coding	WBGene00006578	tli-1	2.39
chrI	10560469	10561614	10562760	10566350	10567300	+	start	4736	upstream	0	0	protein_coding	WBGene00003926	pas-5	2.52
chrI	10560469	10561614	10562760	10562968	10564914	+	start	1354	upstream	0	0	protein_coding	WBGene00006720	ubc-25	2.52
chrI	10584242	10584592	10584943	10581538	10582609	-	start	1983	upstream	0	0	protein_coding	WBGene00011906	hsp-12.1	1.74
chrI	10584242	10584592	10584943	10588177	10590464	+	start	3585	upstream	0	0	protein_coding	WBGene00003083	lst-1	1.74
chrI	10590322	10590588	10590853	10588177	10590464	+	end	124	overlapEnd	0.27	0.07	protein_coding	WBGene00003083	lst-1	2.36
chrI	10590322	10590588	10590853	10590678	10593972	+	start	90	overlapStart	0.33	0.06	protein_coding	WBGene00044070	set-18	2.36
chrI	10590322	10590588	10590853	10594474	10595487	+	start	3886	upstream	0	0	protein_coding	WBGene00206474	T22A3.12	2.36
chrI	10590322	10590588	10590853	10595545	10598490	+	start	4957	upstream	0	0	protein_coding	WBGene00011909	T22A3.6	2.36
chrI	10748439	10748738	10749036	10741368	10744445	-	start	4293	upstream	0	0	protein_coding	WBGene00015019	B0205.4	2.12
chrI	10748439	10748738	10749036	10750343	10776700	+	start	1605	upstream	0	0	protein_coding	WBGene00000912	daf-16	2.12
chrI	10752664	10753712	10754759	10750343	10776700	+	start	3369	PeakInsideFeature	1	0.08	protein_coding	WBGene00000912	daf-16	2.48
chrI	10758170	10758409	10758648	10750343	10776700	+	center	5112	PeakInsideFeature	1	0.02	protein_coding	WBGene00000912	daf-16	1.59
chrI	10761311	10762046	10762781	10750343	10776700	+	center	1475	PeakInsideFeature	1	0.06	protein_coding	WBGene00000912	daf-16	1.89
chrI	10766245	10767963	10769681	10750343	10776700	+	center	4441	PeakInsideFeature	1	0.14	protein_coding	WBGene00000912	daf-16	3.11
chrI	10828015	10828838	10829662	10830116	10830472	+	start	1278	upstream	0	0	protein_coding	WBGene00271779	C35E7.12	4.16
chrI	10828015	10828838	10829662	10831881	10834812	+	start	3043	upstream	0	0	protein_coding	WBGene00016456	C35E7.4	4.16
chrI	10828015	10828838	10829662	10823363	10828454	+	end	384	overlapEnd	0.27	0.09	protein_coding	WBGene00016457	C35E7.5	4.16
chrI	11090919	11091250	11091581	11075758	11134667	-	center	13962	PeakInsideFeature	1	0.02	protein_coding	WBGene00001980	hmr-1	1.84
chrI	12113487	12113647	12113807	12119111	12119586	+	start	5464	upstream	0	0	protein_coding	WBGene00010823	M01G12.10	2
chrI	12113487	12113647	12113807	12106912	12108503	-	start	5144	upstream	0	0	protein_coding	WBGene00010825	M01G12.14	2
chrI	12113487	12113647	12113807	12114064	12116304	-	end	417	downstream	0	0	protein_coding	WBGene00010821	M01G12.7	2
chrI	12113487	12113647	12113807	12109096	12112505	-	start	1142	upstream	0	0	protein_coding	WBGene00010822	M01G12.9	2
chrI	12549774	12550774	12551773	12551537	12552375	+	start	763	overlapStart	0.12	0.29	protein_coding	WBGene00012216	W02D9.10	3.46
chrI	12553067	12554144	12555220	12558547	12558944	+	start	4403	upstream	0	0	protein_coding	WBGene00012214	W02D9.8	1.95
chrI	12553067	12554144	12555220	12557164	12557563	+	start	3020	upstream	0	0	protein_coding	WBGene00012215	W02D9.9	1.95
chrI	12571233	12572078	12572924	12565804	12572801	-	start	723	overlapStart	0.93	0.23	protein_coding	WBGene00001008	dlk-1	2.06
chrI	12574780	12575388	12575997	12565804	12572801	-	start	2587	upstream	0	0	protein_coding	WBGene00001008	dlk-1	2.41
chrI	12814056	12814604	12815153	12819216	12825562	+	start	4612	upstream	0	0	protein_coding	WBGene00001746	gsk-3	2.9
chrI	12814056	12814604	12815153	12807586	12809682	-	start	4922	upstream	0	0	protein_coding	WBGene00012475	Y18D10A.2	2.9
chrI	12814056	12814604	12815153	12809999	12815641	-	start	1037	PeakInsideFeature	1	0.2	protein_coding	WBGene00012476	Y18D10A.3	2.9
chrI	12814056	12814604	12815153	12815904	12816428	+	start	1300	upstream	0	0	protein_coding	WBGene00012477	Y18D10A.4	2.9
chrI	12815786	12816130	12816475	12819216	12825562	+	start	3086	upstream	0	0	protein_coding	WBGene00001746	gsk-3	1.59
chrI	12815786	12816130	12816475	12809999	12815641	-	start	489	upstream	0	0	protein_coding	WBGene00012476	Y18D10A.3	1.59
chrI	12815786	12816130	12816475	12815904	12816428	+	center	36	FeatureInsidePeak	0.77	1	protein_coding	WBGene00012477	Y18D10A.4	1.59
chrI	12884931	12885298	12885665	12878595	12902806	+	center	5402	PeakInsideFeature	1	0.04	protein_coding	WBGene00003905	pad-1	1.94
chrI	12964757	12965112	12965467	12962042	12964579	-	start	533	upstream	0	0	protein_coding	WBGene00008131	C47B2.2	1.66
chrI	12964757	12965112	12965467	12968921	12970238	+	start	3809	upstream	0	0	protein_coding	WBGene00001234	eif-6	1.66
chrI	12964757	12965112	12965467	12958639	12959955	-	start	5157	upstream	0	0	protein_coding	WBGene00008569	fbxa-101	1.66
chrI	12964757	12965112	12965467	12960313	12961606	-	start	3506	upstream	0	0	protein_coding	WBGene00008130	fbxa-140	1.66
chrI	12964757	12965112	12965467	12964674	12966876	-	end	438	PeakInsideFeature	1	0.33	protein_coding	WBGene00006529	tba-2	1.66
chrI	13324788	13325114	13325441	13325230	13333508	+	start	116	overlapStart	0.33	0.03	protein_coding	WBGene00001555	gcy-35	2.21
chrI	13369435	13369656	13369876	13360401	13366888	-	start	2768	upstream	0	0	protein_coding	WBGene00012735	sptf-3	2.25
chrI	13652379	13652803	13653227	13640297	13648405	-	start	4398	upstream	0	0	protein_coding	WBGene00012352	dkf-1	1.74
chrI	13652379	13652803	13653227	13652939	13653704	-	end	136	overlapEnd	0.34	0.38	protein_coding	WBGene00004445	rpl-31	1.74
chrI	13652379	13652803	13653227	13654009	13658167	+	start	1206	upstream	0	0	protein_coding	WBGene00012353	W09C5.7	1.74
chrI	14320044	14320534	14321025	14319114	14319913	+	end	621	downstream	0	0	protein_coding	WBGene00268216	F49B2.9	1.86
chrI	14320044	14320534	14321025	14322237	14328965	+	start	1703	upstream	0	0	protein_coding	WBGene00005078	src-2	1.86
chrI	14384172	14384653	14385134	14390333	14400222	+	start	5680	upstream	0	0	protein_coding	WBGene00002977	lev-10	1.67
chrI	14384172	14384653	14385134	14381344	14384737	-	start	84	overlapStart	0.59	0.17	protein_coding	WBGene00006824	unc-95	1.67
chrI	14384172	14384653	14385134	14378386	14379425	-	start	5228	upstream	0	0	protein_coding	WBGene00044264	Y105E8A.32	1.67
chrI	14541575	14542082	14542588	14529531	14546634	+	center	3999	PeakInsideFeature	1	0.06	protein_coding	WBGene00013683	zoo-1	2.58
chrI	14627486	14628150	14628815	14621173	14631254	-	center	1936	PeakInsideFeature	1	0.14	protein_coding	WBGene00002978	lev-11	1.33
chrI	14630730	14631644	14632557	14621173	14631254	-	start	390	overlapStart	0.29	0.06	protein_coding	WBGene00002978	lev-11	1.94
chrI	14804709	14805208	14805706	14807467	14815725	+	start	2259	upstream	0	0	protein_coding	WBGene00004889	smp-1	1.69
chrI	14806738	14807639	14808540	14807467	14815725	+	start	172	overlapStart	0.6	0.13	protein_coding	WBGene00004889	smp-1	1.54
chrI	14834574	14834918	14835263	14829667	14834839	-	start	79	overlapStart	0.39	0.06	protein_coding	WBGene00009304	eva-1	1.78
chrI	14834574	14834918	14835263	14839856	14843128	+	start	4938	upstream	0	0	protein_coding	WBGene00009305	F32A7.4	1.78
chrI	14834574	14834918	14835263	14838917	14839138	+	start	3999	upstream	0	0	protein_coding	WBGene00044245	F32A7.8	1.78
chrI	14855613	14856056	14856500	14850054	14855827	-	start	229	overlapStart	0.25	0.04	protein_coding	WBGene00000088	aex-5	2.45
chrI	14855613	14856056	14856500	14855901	14863573	-	end	155	overlapEnd	0.68	0.08	protein_coding	WBGene00006789	unc-54	2.45
chrI	14863105	14863613	14864121	14867924	14871467	+	start	4311	upstream	0	0	protein_coding	WBGene00008695	F11C3.1	1.61
chrI	14863105	14863613	14864121	14855901	14863573	-	start	40	overlapStart	0.47	0.07	protein_coding	WBGene00006789	unc-54	1.61
chrI	14936396	14936941	14937486	14913623	14951924	+	center	4167	PeakInsideFeature	1	0.03	protein_coding	WBGene00002189	kin-1	3.23
chrI	14970508	14971376	14972243	14975419	14980586	+	start	4043	upstream	0	0	protein_coding	WBGene00013970	klu-1	1.73
chrI	14972885	14973126	14973368	14975419	14980586	+	start	2293	upstream	0	0	protein_coding	WBGene00013970	klu-1	1.59
chrII	75596	77285	78974	71672	79266	-	center	1816	PeakInsideFeature	1	0.45	protein_coding	WBGene00016022	C23H3.9	3.98
chrII	300820	301348	301875	296291	297010	-	start	4338	upstream	0	0	protein_coding	WBGene00015193	clec-117	3.82
chrII	300820	301348	301875	302405	303659	+	start	1057	upstream	0	0	protein_coding	WBGene00019280	K01A2.5	3.82
chrII	300820	301348	301875	299984	300767	+	end	581	downstream	0	0	protein_coding	WBGene00019281	K01A2.6	3.82
chrII	716309	716712	717115	709381	723699	+	center	172	PeakInsideFeature	1	0.06	protein_coding	WBGene00020171	T02H6.1	3.23
chrII	1141553	1142242	1142931	1136781	1152701	+	center	2499	PeakInsideFeature	1	0.09	protein_coding	WBGene00004076	pod-2	3.08
chrII	1141553	1142242	1142931	1139277	1142360	-	start	118	overlapStart	0.59	0.27	protein_coding	WBGene00021105	W09B6.5	3.08
chrII	2686580	2687046	2687512	2683329	2684308	-	start	2738	upstream	0	0	protein_coding	WBGene00018022	ceh-87	2.3
chrII	2686580	2687046	2687512	2679163	2681218	-	start	5828	upstream	0	0	protein_coding	WBGene00018021	F34D6.1	2.3
chrII	2686580	2687046	2687512	2687625	2687888	+	start	579	upstream	0	0	protein_coding	WBGene00044364	nspf-1	2.3
chrII	2686580	2687046	2687512	2688916	2689179	+	start	1870	upstream	0	0	protein_coding	WBGene00044365	nspf-2	2.3
chrII	2686580	2687046	2687512	2684669	2686977	-	start	69	overlapStart	0.43	0.18	protein_coding	WBGene00006318	sup-9	2.3
chrII	2728535	2729346	2730158	2717522	2725541	-	start	3805	upstream	0	0	protein_coding	WBGene00020230	nep-2	1.84
chrII	2728535	2729346	2730158	2725608	2725661	-	start	3685	upstream	0	0	protein_coding	WBGene00303077	T05A8.11	1.84
chrII	2983287	2983637	2983987	2988307	2991238	+	start	4670	upstream	0	0	protein_coding	WBGene00019513	lido-7	2.6
chrII	2983287	2983637	2983987	2976639	2987023	+	center	1806	PeakInsideFeature	1	0.07	protein_coding	WBGene00003678	nhr-88	2.6
chrII	4011647	4012351	4013055	4004885	4016072	+	center	1872	PeakInsideFeature	1	0.13	protein_coding	WBGene00019487	ephx-1	2.13
chrII	4038486	4038792	4039098	4038868	4043070	+	start	76	overlapStart	0.38	0.06	protein_coding	WBGene00004135	pqn-48	1.43
chrII	4096865	4097216	4097566	4100788	4127849	+	start	3572	upstream	0	0	protein_coding	WBGene00006476	rhgf-2	2.82
chrII	4183264	4183938	4184612	4186666	4208499	+	start	2728	upstream	0	0	protein_coding	WBGene00006495	cpna-1	1.73
chrII	4183264	4183938	4184612	4182625	4183545	+	end	393	overlapEnd	0.21	0.31	protein_coding	WBGene00271824	R03H10.11	1.73
chrII	4183264	4183938	4184612	4177267	4178927	-	start	5011	upstream	0	0	protein_coding	WBGene00019859	R03H10.7	1.73
chrII	4376340	4376659	4376978	4375504	4386343	+	start	1155	PeakInsideFeature	1	0.06	protein_coding	WBGene00015115	B0286.1	3.58
chrII	4376340	4376659	4376978	4372740	4376742	-	start	83	overlapStart	0.64	0.11	protein_coding	WBGene00003825	ntl-2	3.58
chrII	4376340	4376659	4376978	4369625	4372597	-	start	4062	upstream	0	0	protein_coding	WBGene00015116	pacs-1	3.58
chrII	4420190	4420382	4420573	4420255	4422319	+	start	127	overlapStart	0.84	0.16	protein_coding	WBGene00044063	bpnt-1	1.68
chrII	4420190	4420382	4420573	4425167	4432613	+	start	4785	upstream	0	0	protein_coding	WBGene00022739	toe-1	1.68
chrII	4510352	4510718	4511085	4491152	4505147	-	start	5571	upstream	0	0	protein_coding	WBGene00020251	camt-1	2.22
chrII	4510352	4510718	4511085	4512211	4516115	+	start	1493	upstream	0	0	protein_coding	WBGene00015135	cyp-23A1	2.22
chrII	4671782	4672696	4673610	4674420	4675729	+	start	1724	upstream	0	0	protein_coding	WBGene00020220	clec-140	1.64
chrII	4671782	4672696	4673610	4665893	4667588	-	start	5108	upstream	0	0	protein_coding	WBGene00043986	fut-5	1.64
chrII	4671782	4672696	4673610	4672798	4673746	+	start	102	overlapStart	0.45	0.86	protein_coding	WBGene00001976	hmg-11	1.64
chrII	4671782	4672696	4673610	4678026	4679638	+	start	5330	upstream	0	0	protein_coding	WBGene00020219	T05A7.1	1.64
chrII	4671782	4672696	4673610	4675779	4676250	+	start	3083	upstream	0	0	protein_coding	WBGene00020221	T05A7.3	1.64
chrII	4671782	4672696	4673610	4668644	4671774	-	start	922	upstream	0	0	protein_coding	WBGene00020223	T05A7.6	1.64
chrII	4676113	4676308	4676502	4674420	4675729	+	end	579	downstream	0	0	protein_coding	WBGene00020220	clec-140	1.36
chrII	4676113	4676308	4676502	4678026	4679638	+	start	1718	upstream	0	0	protein_coding	WBGene00020219	T05A7.1	1.36
chrII	4676113	4676308	4676502	4675779	4676250	+	end	58	overlapEnd	0.36	0.3	protein_coding	WBGene00020221	T05A7.3	1.36
chrII	4676113	4676308	4676502	4668644	4671774	-	start	4534	upstream	0	0	protein_coding	WBGene00020223	T05A7.6	1.36
chrII	4723663	4724094	4724524	4713674	4726264	-	start	2170	PeakInsideFeature	1	0.07	protein_coding	WBGene00017373	F10G7.10	1.54
chrII	4723663	4724094	4724524	4730060	4731268	+	start	5966	upstream	0	0	protein_coding	WBGene00018273	F41C3.7	1.54
chrII	4736583	4737232	4737882	4742128	4745280	+	start	4896	upstream	0	0	protein_coding	WBGene00018269	acs-11	3.21
chrII	4736583	4737232	4737882	4740412	4741616	+	start	3180	upstream	0	0	protein_coding	WBGene00018270	eas-1	3.21
chrII	4736583	4737232	4737882	4731178	4733949	-	start	3283	upstream	0	0	protein_coding	WBGene00018275	F41C3.11	3.21
chrII	4736583	4737232	4737882	4737617	4739906	+	start	385	overlapStart	0.21	0.12	protein_coding	WBGene00018271	F41C3.5	3.21
chrII	4736583	4737232	4737882	4735113	4736850	+	end	382	overlapEnd	0.21	0.16	protein_coding	WBGene00018272	F41C3.6	3.21
chrII	4767112	4767819	4768526	4764159	4766384	-	start	1435	upstream	0	0	protein_coding	WBGene00017840	ttm-2	2.55
chrII	4854303	4854484	4854665	4852056	4857880	+	center	484	PeakInsideFeature	1	0.07	protein_coding	WBGene00001027	dnj-9	3.33
chrII	4854303	4854484	4854665	4857923	4859185	+	start	3439	upstream	0	0	protein_coding	WBGene00017385	F11G11.5	3.33
chrII	4906132	4907517	4908902	4905008	4911835	+	center	904	PeakInsideFeature	1	0.41	protein_coding	WBGene00019888	btbd-10	2.23
chrII	4906132	4907517	4908902	4899859	4902100	-	start	5417	upstream	0	0	protein_coding	WBGene00019892	R05F9.9	2.23
chrII	4906132	4907517	4908902	4902288	4903796	-	start	3721	upstream	0	0	protein_coding	WBGene00019893	sgt-1	2.23
chrII	5014925	5015386	5015848	5011523	5012078	-	start	3308	upstream	0	0	protein_coding	WBGene00044665	F59A6.12	1.78
chrII	5014925	5015386	5015848	5014699	5015324	+	end	62	overlapEnd	0.44	0.64	protein_coding	WBGene00019084	F59A6.2	1.78
chrII	5094363	5094978	5095592	5094245	5095370	+	center	170	overlapEnd	0.82	0.9	protein_coding	WBGene00077489	C04G6.13	2.81
chrII	5094363	5094978	5095592	5093214	5094263	+	end	715	downstream	0	0	protein_coding	WBGene00015453	C04G6.2	2.81
chrII	5094363	5094978	5095592	5083848	5091690	-	start	3288	upstream	0	0	protein_coding	WBGene00004040	pld-1	2.81
chrII	5119819	5120450	5121080	5115102	5115335	-	start	5115	upstream	0	0	protein_coding	WBGene00003462	msp-74	1.57
chrII	5180859	5181541	5182223	5177298	5178007	-	start	3534	upstream	0	0	protein_coding	WBGene00044389	C27D6.12	1.89
chrII	5180859	5181541	5182223	5179034	5187569	-	center	1760	PeakInsideFeature	1	0.16	protein_coding	WBGene00016162	crh-2	1.89
chrII	5219703	5219919	5220135	5214441	5225377	-	center	10	PeakInsideFeature	1	0.04	protein_coding	WBGene00001101	dsh-1	1.28
chrII	5282435	5282754	5283073	5285329	5288908	+	start	2575	upstream	0	0	protein_coding	WBGene00001806	gur-5	3.33
chrII	5282435	5282754	5283073	5278137	5282525	-	start	229	overlapStart	0.15	0.03	protein_coding	WBGene00022781	pmt-1	3.33
chrII	5299156	5299775	5300394	NA	NA	NA	NA	NA	NA	NA	NA	NA	NA	NA	3.02
chrII	5308223	5309109	5309995	5312046	5319234	+	start	2937	upstream	0	0	protein_coding	WBGene00001538	gcy-12	1.86
chrII	5322441	5323214	5323987	5323005	5340826	+	start	209	overlapStart	0.64	0.06	protein_coding	WBGene00006923	vhp-1	3.38
chrII	5325166	5325408	5325651	5323005	5340826	+	start	2403	PeakInsideFeature	1	0.03	protein_coding	WBGene00006923	vhp-1	2.29
chrII	5328237	5328540	5328843	5323005	5340826	+	center	3375	PeakInsideFeature	1	0.04	protein_coding	WBGene00006923	vhp-1	1.64
chrII	5331905	5332640	5333375	5323005	5340826	+	center	724	PeakInsideFeature	1	0.09	protein_coding	WBGene00006923	vhp-1	1.7
chrII	5333956	5335796	5337636	5323005	5340826	+	center	3880	PeakInsideFeature	1	0.21	protein_coding	WBGene00006923	vhp-1	2.44
chrII	5342377	5342792	5343208	5342663	5344875	-	end	129	overlapEnd	0.66	0.25	protein_coding	WBGene00017291	F09E5.14	2.22
chrII	5342377	5342792	5343208	5346607	5347013	+	start	3815	upstream	0	0	protein_coding	WBGene00017287	F09E5.9	2.22
chrII	5447505	5447792	5448079	5447681	5448634	+	start	111	overlapStart	0.7	0.42	protein_coding	WBGene00023407	cex-1	1.83
chrII	5447505	5447792	5448079	5440243	5446705	-	start	1087	upstream	0	0	protein_coding	WBGene00003774	nmr-1	1.83
chrII	5458374	5459475	5460576	5456305	5458609	+	end	866	overlapEnd	0.11	0.11	protein_coding	WBGene00000935	daz-1	3.23
chrII	5464992	5465508	5466025	5466363	5473812	+	start	855	upstream	0	0	protein_coding	WBGene00000548	clr-1	1.85
chrII	5508771	5509432	5510094	5505870	5509056	+	end	376	overlapEnd	0.22	0.09	protein_coding	WBGene00022672	npp-24	2.34
chrII	5508771	5509432	5510094	5509028	5513775	-	end	404	overlapEnd	0.81	0.23	protein_coding	WBGene00022673	ZK177.8	2.34
chrII	5559225	5560710	5562194	5566082	5566692	+	start	5372	upstream	0	0	protein_coding	WBGene00015888	C17C3.2	3.27
chrII	5559225	5560710	5562194	5561763	5563523	+	start	1053	overlapStart	0.15	0.25	protein_coding	WBGene00015889	C17C3.3	3.27
chrII	5604541	5605594	5606648	5599930	5603294	-	start	2300	upstream	0	0	protein_coding	WBGene00015918	C17G10.6	3.07
chrII	5604541	5605594	5606648	5606542	5607856	-	end	948	overlapEnd	0.06	0.09	protein_coding	WBGene00015919	C17G10.7	3.07
chrII	5698542	5698930	5699319	5700170	5701408	+	start	1240	upstream	0	0	protein_coding	WBGene00016111	C25H3.1	1.98
chrII	5698542	5698930	5699319	5696585	5698969	-	start	39	overlapStart	0.55	0.18	protein_coding	WBGene00016119	C25H3.10	1.98
chrII	5702778	5703374	5703969	5696585	5698969	-	start	4405	upstream	0	0	protein_coding	WBGene00016119	C25H3.10	1.87
chrII	5702778	5703374	5703969	5707691	5712351	+	start	4317	upstream	0	0	protein_coding	WBGene00015942	osta-2	1.87
chrII	5780440	5781674	5782908	5782524	5787658	+	start	850	overlapStart	0.16	0.08	protein_coding	WBGene00019408	K05F1.6	2.71
chrII	5790272	5790746	5791219	5794495	5796185	+	start	3749	upstream	0	0	protein_coding	WBGene00019406	acdh-8	1.88
chrII	5790272	5790746	5791219	5789172	5790128	+	end	618	downstream	0	0	protein_coding	WBGene00270309	K05F1.13	1.88
chrII	5790272	5790746	5791219	5791343	5792590	-	end	597	downstream	0	0	protein_coding	WBGene00271818	K05F1.14	1.88
chrII	5790272	5790746	5791219	5790726	5794402	+	start	20	overlapStart	0.53	0.14	protein_coding	WBGene00019407	lect-2	1.88
chrII	5873463	5873956	5874450	5876811	5877449	+	start	2855	upstream	0	0	protein_coding	WBGene00018870	F55C12.2	1.69
chrII	5873463	5873956	5874450	5867268	5873614	-	start	342	overlapStart	0.16	0.03	protein_coding	WBGene00018872	F55C12.5	1.69
chrII	5873463	5873956	5874450	5874507	5876101	-	end	551	downstream	0	0	protein_coding	WBGene00018873	F55C12.6	1.69
chrII	5882188	5882322	5882457	5884552	5892664	+	start	2230	upstream	0	0	protein_coding	WBGene00018869	rfip-1	2.05
chrII	5897588	5898744	5899900	5896170	5904588	+	center	1635	PeakInsideFeature	1	0.28	protein_coding	WBGene00019128	F59G1.4	1.8
chrII	5897588	5898744	5899900	5904552	5906308	+	start	5808	upstream	0	0	protein_coding	WBGene00006644	tsp-18	1.8
chrII	5900565	5901906	5903246	5896170	5904588	+	center	1527	PeakInsideFeature	1	0.32	protein_coding	WBGene00019128	F59G1.4	1.67
chrII	5900565	5901906	5903246	5906545	5907613	+	start	4639	upstream	0	0	protein_coding	WBGene00019129	F59G1.8	1.67
chrII	5900565	5901906	5903246	5904552	5906308	+	start	2646	upstream	0	0	protein_coding	WBGene00006644	tsp-18	1.67
chrII	5900565	5901906	5903246	5907794	5911222	+	start	5888	upstream	0	0	protein_coding	WBGene00006933	vps-35	1.67
chrII	5924599	5925136	5925673	5928830	5940815	+	start	3694	upstream	0	0	protein_coding	WBGene00001208	egl-44	2.54
chrII	5924599	5925136	5925673	5921967	5924838	+	end	298	overlapEnd	0.23	0.09	protein_coding	WBGene00017895	vrk-1	2.54
chrII	5930030	5930885	5931740	5928830	5940815	+	start	2055	PeakInsideFeature	1	0.15	protein_coding	WBGene00001208	egl-44	2.96
chrII	5947239	5947920	5948600	5944196	5944368	-	start	3552	upstream	0	0	protein_coding	WBGene00015003	B0034.2	2.14
chrII	5947239	5947920	5948600	5945418	5956683	-	end	2502	PeakInsideFeature	1	0.13	protein_coding	WBGene00000403	casy-1	2.14
chrII	5950518	5951024	5951529	5945418	5956683	-	center	26	PeakInsideFeature	1	0.09	protein_coding	WBGene00000403	casy-1	2.27
chrII	5956316	5957281	5958246	5961677	5962024	+	start	4396	upstream	0	0	protein_coding	WBGene00044394	B0034.7	2.12
chrII	5956316	5957281	5958246	5945418	5956683	-	start	598	overlapStart	0.2	0.04	protein_coding	WBGene00000403	casy-1	2.12
chrII	5984300	5984614	5984929	5988526	5989394	+	start	3912	upstream	0	0	protein_coding	WBGene00002085	ins-2	1.49
chrII	6136046	6136596	6137145	6132895	6157176	+	start	3701	PeakInsideFeature	1	0.05	protein_coding	WBGene00019018	abts-3	1.63
chrII	6141266	6142324	6143383	6132895	6157176	+	center	2711	PeakInsideFeature	1	0.09	protein_coding	WBGene00019018	abts-3	2.37
chrII	6145228	6146200	6147173	6132895	6157176	+	center	1164	PeakInsideFeature	1	0.09	protein_coding	WBGene00019018	abts-3	1.83
chrII	6176469	6177154	6177838	6179867	6184684	+	start	2713	upstream	0	0	protein_coding	WBGene00018249	F40H3.1	2.64
chrII	6180852	6181542	6182233	6179867	6184684	+	center	733	PeakInsideFeature	1	0.29	protein_coding	WBGene00018249	F40H3.1	1.6
chrII	6233968	6235504	6237039	NA	NA	NA	NA	NA	NA	NA	NA	NA	NA	NA	2.98
chrII	6260773	6260978	6261182	6257628	6260021	-	start	957	upstream	0	0	protein_coding	WBGene00017443	F13H8.11	2.05
chrII	6260773	6260978	6261182	6262522	6263325	+	start	1544	upstream	0	0	protein_coding	WBGene00017444	F13H8.12	2.05
chrII	6260773	6260978	6261182	6264050	6265502	+	start	3072	upstream	0	0	protein_coding	WBGene00017436	F13H8.3	2.05
chrII	6260773	6260978	6261182	6252774	6256124	-	start	4854	upstream	0	0	protein_coding	WBGene00017438	F13H8.5	2.05
chrII	6260773	6260978	6261182	6260857	6262524	+	start	121	overlapStart	0.8	0.2	protein_coding	WBGene00017437	nmgp-1	2.05
chrII	6302522	6303238	6303955	6303424	6306283	+	start	186	overlapStart	0.38	0.19	protein_coding	WBGene00016210	C29F5.1	1.67
chrII	6302522	6303238	6303955	6306429	6308073	+	start	3191	upstream	0	0	protein_coding	WBGene00044589	C29F5.8	1.67
chrII	6304119	6304644	6305168	6303424	6306283	+	center	209	PeakInsideFeature	1	0.37	protein_coding	WBGene00016210	C29F5.1	1.84
chrII	6304119	6304644	6305168	6306429	6308073	+	start	1785	upstream	0	0	protein_coding	WBGene00044589	C29F5.8	1.84
chrII	6343500	6343921	6344342	6344122	6345519	+	start	201	overlapStart	0.27	0.16	protein_coding	WBGene00016310	C32D5.1	1.88
chrII	6343500	6343921	6344342	6336345	6339557	-	start	4364	upstream	0	0	protein_coding	WBGene00016315	C32D5.7	1.88
chrII	6343500	6343921	6344342	6343058	6345925	-	center	570	PeakInsideFeature	1	0.3	protein_coding	WBGene00016316	C32D5.8	1.88
chrII	6388898	6389508	6390118	6387525	6388242	-	start	1266	upstream	0	0	protein_coding	WBGene00019062	F58F12.2	1.39
chrII	6388898	6389508	6390118	6389275	6391295	-	end	233	overlapEnd	0.7	0.42	protein_coding	WBGene00019063	F58F12.3	1.39
chrII	6410115	6410652	6411188	6405391	6407379	-	start	3273	upstream	0	0	protein_coding	WBGene00004996	spp-11	1.44
chrII	6410115	6410652	6411188	6407537	6410281	-	start	371	overlapStart	0.16	0.07	protein_coding	WBGene00020801	T25D10.4	1.44
chrII	6481890	6483004	6484119	6474338	6482125	-	start	879	overlapStart	0.11	0.04	protein_coding	WBGene00020897	del-10	2.79
chrII	6481890	6483004	6484119	6483953	6484967	-	end	949	overlapEnd	0.08	0.17	protein_coding	WBGene00020898	lido-16	2.79
chrII	6481890	6483004	6484119	6485677	6488861	+	start	2673	upstream	0	0	protein_coding	WBGene00020895	plpp-1.2	2.79
chrII	6496333	6496946	6497559	6491469	6491993	-	start	4953	upstream	0	0	protein_coding	WBGene00020899	T28D9.11	1.7
chrII	6496333	6496946	6497559	6493720	6498633	-	center	769	PeakInsideFeature	1	0.25	protein_coding	WBGene00019904	twk-49	1.7
chrII	6544763	6545764	6546764	6540217	6544896	-	start	868	overlapStart	0.07	0.03	protein_coding	WBGene00016974	lron-15	2.2
chrII	6544763	6545764	6546764	6536380	6554846	+	center	151	PeakInsideFeature	1	0.11	protein_coding	WBGene00007050	utp-20	2.2
chrII	6620905	6621157	6621409	6622189	6623500	+	start	1032	upstream	0	0	protein_coding	WBGene00018840	F54H5.3	1.95
chrII	6620905	6621157	6621409	6618218	6622168	+	center	964	PeakInsideFeature	1	0.13	protein_coding	WBGene00003480	klf-3	1.95
chrII	6694050	6694620	6695189	6699084	6700482	+	start	4464	upstream	0	0	protein_coding	WBGene00016000	C18H9.1	3.66
chrII	6694050	6694620	6695189	6692748	6695566	-	center	463	PeakInsideFeature	1	0.41	protein_coding	WBGene00016003	C18H9.5	3.66
chrII	6708665	6709378	6710091	6710156	6711866	-	end	778	downstream	0	0	protein_coding	WBGene00001072	dpy-10	2.22
chrII	6708665	6709378	6710091	6714292	6715971	+	start	4914	upstream	0	0	protein_coding	WBGene00001064	dpy-2	2.22
chrII	6708665	6709378	6710091	6702233	6705643	-	start	3735	upstream	0	0	protein_coding	WBGene00004507	rpy-1	2.22
chrII	6819520	6819718	6819916	NA	NA	NA	NA	NA	NA	NA	NA	NA	NA	NA	3.45
chrII	6820355	6823552	6826750	NA	NA	NA	NA	NA	NA	NA	NA	NA	NA	NA	3.7
chrII	6830395	6833588	6836780	6835021	6847906	+	start	1433	overlapStart	0.28	0.14	protein_coding	WBGene00001194	egl-27	2.47
chrII	6846970	6848615	6850260	6852319	6853491	+	start	3704	upstream	0	0	protein_coding	WBGene00206529	C04A2.15	2.33
chrII	6846970	6848615	6850260	6835021	6847906	+	end	709	overlapEnd	0.29	0.08	protein_coding	WBGene00001194	egl-27	2.33
chrII	6846970	6848615	6850260	6848060	6851531	+	start	555	overlapStart	0.67	0.64	protein_coding	WBGene00015410	tbc-6	2.33
chrII	6870286	6871016	6871746	6871376	6872593	-	end	360	overlapEnd	0.26	0.31	protein_coding	WBGene00016627	C44B7.5	1.84
chrII	6870286	6871016	6871746	6868946	6871039	-	start	23	overlapStart	0.52	0.36	protein_coding	WBGene00016626	clhm-1	1.84
chrII	6926072	6926568	6927065	6924115	6925951	-	start	617	upstream	0	0	protein_coding	WBGene00017700	F22D3.4	1.52
chrII	6926072	6926568	6927065	6928770	6947899	+	start	2202	upstream	0	0	protein_coding	WBGene00017699	flcn-1	1.52
chrII	6934273	6934838	6935403	6928770	6947899	+	center	3496	PeakInsideFeature	1	0.06	protein_coding	WBGene00017699	flcn-1	1.53
chrII	6943010	6943722	6944433	6928770	6947899	+	end	4177	PeakInsideFeature	1	0.08	protein_coding	WBGene00017699	flcn-1	1.34
chrII	6985961	6986168	6986374	6989880	6991797	+	start	3712	upstream	0	0	protein_coding	WBGene00015794	C15F1.1	1.49
chrII	6985961	6986168	6986374	6979953	6988629	+	center	1877	PeakInsideFeature	1	0.05	protein_coding	WBGene00015795	C15F1.2	1.49
chrII	7055971	7056792	7057614	7061999	7064777	+	start	5207	upstream	0	0	protein_coding	WBGene00022849	acs-6	1.77
chrII	7055971	7056792	7057614	7056173	7058014	-	center	301	overlapEnd	0.88	0.79	protein_coding	WBGene00022856	cth-2	1.77
chrII	7055971	7056792	7057614	7055287	7056185	+	end	607	overlapEnd	0.14	0.24	protein_coding	WBGene00022850	ZK1127.3	1.77
chrII	7073371	7073787	7074203	7065020	7069966	-	start	3821	upstream	0	0	protein_coding	WBGene00001872	him-14	2.11
chrII	7073371	7073787	7074203	7070183	7072415	-	start	1372	upstream	0	0	protein_coding	WBGene00002238	kars-1	2.11
chrII	7073371	7073787	7074203	7073796	7075551	+	start	9	overlapStart	0.49	0.24	protein_coding	WBGene00002183	kat-1	2.11
chrII	7073371	7073787	7074203	7075614	7077188	+	start	1827	upstream	0	0	protein_coding	WBGene00020166	T02G5.7	2.11
chrII	7096755	7097026	7097297	7096349	7098593	-	center	445	PeakInsideFeature	1	0.25	protein_coding	WBGene00020168	mct-5	2.5
chrII	7096755	7097026	7097297	7094159	7099348	+	center	272	PeakInsideFeature	1	0.11	protein_coding	WBGene00020163	T02G5.3	2.5
chrII	7211955	7212642	7213328	7206990	7208460	-	start	4182	upstream	0	0	protein_coding	WBGene00000971	dhs-7	1.59
chrII	7211955	7212642	7213328	7217076	7217478	+	start	4434	upstream	0	0	protein_coding	WBGene00017130	E04F6.12	1.59
chrII	7211955	7212642	7213328	7208773	7210287	-	start	2355	upstream	0	0	protein_coding	WBGene00017131	E04F6.15	1.59
chrII	7211955	7212642	7213328	7210731	7211380	-	start	1262	upstream	0	0	protein_coding	WBGene00017127	E04F6.8	1.59
chrII	7211955	7212642	7213328	7211625	7212159	-	start	483	overlapStart	0.15	0.39	protein_coding	WBGene00017128	E04F6.9	1.59
chrII	7228062	7228368	7228674	7217955	7225648	-	start	2720	upstream	0	0	protein_coding	WBGene00000530	clh-3	2.3
chrII	7228062	7228368	7228674	7232853	7235920	+	start	4485	upstream	0	0	protein_coding	WBGene00017969	F32A5.3	2.3
chrII	7228062	7228368	7228674	7228784	7230616	+	start	416	upstream	0	0	protein_coding	WBGene00017970	F32A5.4	2.3
chrII	7282574	7282780	7282987	NA	NA	NA	NA	NA	NA	NA	NA	NA	NA	NA	1.68
chrII	7322848	7323262	7323675	7319910	7323200	-	start	62	overlapStart	0.43	0.11	protein_coding	WBGene00017663	F21D12.3	1.74
chrII	7326515	7327346	7328178	7319910	7323200	-	start	4146	upstream	0	0	protein_coding	WBGene00017663	F21D12.3	1.3
chrII	7392187	7392376	7392564	7394765	7397351	+	start	2389	upstream	0	0	protein_coding	WBGene00015567	bath-44	1.75
chrII	7397998	7398710	7399423	7399012	7400540	+	start	302	overlapStart	0.29	0.27	protein_coding	WBGene00015566	C07D10.1	2.29
chrII	7528112	7528880	7529649	7519860	7523368	-	start	5512	upstream	0	0	protein_coding	WBGene00016185	C28F5.4	2.58
chrII	7528112	7528880	7529649	7525738	7528241	+	end	639	overlapEnd	0.09	0.06	protein_coding	WBGene00022888	rnh-1.1	2.58
chrII	7528112	7528880	7529649	7531145	7533246	+	start	2265	upstream	0	0	protein_coding	WBGene00006947	wrt-1	2.58
chrII	7528112	7528880	7529649	7529643	7530991	+	start	763	overlapStart	0.01	0.01	protein_coding	WBGene00022887	ZK1290.5	2.58
chrII	7528112	7528880	7529649	7524467	7525558	-	start	3322	upstream	0	0	protein_coding	WBGene00022889	ZK1290.7	2.58
chrII	7613467	7614474	7615482	7616452	7618245	+	start	1978	upstream	0	0	protein_coding	WBGene00000390	cdc-42	2.69
chrII	7613467	7614474	7615482	7613541	7614434	+	end	40	FeatureInsidePeak	0.45	1	protein_coding	WBGene00043050	oig-4	2.69
chrII	7613467	7614474	7615482	7610986	7613730	-	start	744	overlapStart	0.14	0.1	protein_coding	WBGene00019943	R07G3.7	2.69
chrII	7629499	7629744	7629988	7627250	7651295	-	end	2494	PeakInsideFeature	1	0.03	protein_coding	WBGene00020114	pde-4	2
chrII	7630413	7630656	7630899	7627250	7651295	-	end	3406	PeakInsideFeature	1	0.03	protein_coding	WBGene00020114	pde-4	3.15
chrII	7633188	7634982	7636776	7627250	7651295	-	center	4290	PeakInsideFeature	1	0.15	protein_coding	WBGene00020114	pde-4	2.57
chrII	7636806	7637464	7638122	7627250	7651295	-	center	1808	PeakInsideFeature	1	0.06	protein_coding	WBGene00020114	pde-4	2.96
chrII	7649950	7650800	7651649	7627250	7651295	-	start	495	overlapStart	0.8	0.06	protein_coding	WBGene00020114	pde-4	2.08
chrII	7720313	7720787	7721261	7724903	7752715	+	start	4116	upstream	0	0	protein_coding	WBGene00015061	cpna-2	2.08
chrII	7720313	7720787	7721261	7711871	7718591	-	start	2196	upstream	0	0	protein_coding	WBGene00007044	cpna-5	2.08
chrII	7722066	7723182	7724297	7724903	7752715	+	start	1721	upstream	0	0	protein_coding	WBGene00015061	cpna-2	2.15
chrII	7722066	7723182	7724297	7711871	7718591	-	start	4591	upstream	0	0	protein_coding	WBGene00007044	cpna-5	2.15
chrII	7808271	7809468	7810665	7811240	7812105	+	start	1772	upstream	0	0	protein_coding	WBGene00000516	cki-1	1.88
chrII	7834035	7834874	7835714	7832844	7835414	-	start	540	overlapStart	0.83	0.54	protein_coding	WBGene00023408	cex-2	2.74
chrII	7835801	7836815	7837829	7832844	7835414	-	start	1401	upstream	0	0	protein_coding	WBGene00023408	cex-2	2.7
chrII	7835801	7836815	7837829	7842353	7845653	+	start	5538	upstream	0	0	protein_coding	WBGene00002216	klp-3	2.7
chrII	7839167	7840040	7840912	7832844	7835414	-	start	4626	upstream	0	0	protein_coding	WBGene00023408	cex-2	2.43
chrII	7839167	7840040	7840912	7842353	7845653	+	start	2313	upstream	0	0	protein_coding	WBGene00002216	klp-3	2.43
chrII	7888202	7888354	7888507	7893229	7900510	+	start	4875	upstream	0	0	protein_coding	WBGene00004208	ptc-1	1.66
chrII	7946850	7947146	7947441	7942463	7945206	-	start	1940	upstream	0	0	protein_coding	WBGene00014054	dbt-1	1.62
chrII	7946850	7947146	7947441	7945501	7946894	-	start	252	overlapStart	0.08	0.04	protein_coding	WBGene00014055	ZK669.5	1.62
chrII	8015949	8016496	8017042	8017669	8020785	+	start	1173	upstream	0	0	protein_coding	WBGene00006996	zyg-11	1.8
chrII	8027444	8028568	8029691	8028953	8032742	-	end	385	overlapEnd	0.33	0.2	protein_coding	WBGene00003813	nrf-6	1.6
chrII	8027444	8028568	8029691	8022649	8027756	-	start	812	overlapStart	0.14	0.07	protein_coding	WBGene00007433	swsn-7	1.6
chrII	8114513	8115214	8115915	8112262	8124910	-	end	2952	PeakInsideFeature	1	0.12	protein_coding	WBGene00002147	ire-1	2.94
chrII	8114513	8115214	8115915	8108941	8112163	-	start	3051	upstream	0	0	protein_coding	WBGene00008051	lron-4	2.94
chrII	8114513	8115214	8115915	8116356	8122904	+	start	1142	upstream	0	0	protein_coding	WBGene00006832	unc-105	2.94
chrII	8116595	8117168	8117741	8112262	8124910	-	center	1418	PeakInsideFeature	1	0.1	protein_coding	WBGene00002147	ire-1	2.62
chrII	8116595	8117168	8117741	8108941	8112163	-	start	5005	upstream	0	0	protein_coding	WBGene00008051	lron-4	2.62
chrII	8116595	8117168	8117741	8116356	8122904	+	start	812	PeakInsideFeature	1	0.18	protein_coding	WBGene00006832	unc-105	2.62
chrII	8125563	8127702	8129841	8112262	8124910	-	start	2792	upstream	0	0	protein_coding	WBGene00002147	ire-1	2.3
chrII	8125563	8127702	8129841	8129960	8134742	+	start	2258	upstream	0	0	protein_coding	WBGene00006739	ulp-4	2.3
chrII	8131475	8131893	8132311	8137880	8141276	+	start	5987	upstream	0	0	protein_coding	WBGene00008053	cdc-48.2	2.43
chrII	8131475	8131893	8132311	8129960	8134742	+	center	458	PeakInsideFeature	1	0.18	protein_coding	WBGene00006739	ulp-4	2.43
chrII	8153426	8154524	8155621	8147190	8150030	-	start	4494	upstream	0	0	protein_coding	WBGene00008640	F10B5.3	3.6
chrII	8153426	8154524	8155621	8158349	8159925	+	start	3825	upstream	0	0	protein_coding	WBGene00008641	pch-2	3.6
chrII	8153426	8154524	8155621	8157362	8158045	+	start	2838	upstream	0	0	protein_coding	WBGene00008643	tmem-138	3.6
chrII	8153426	8154524	8155621	8154096	8156937	-	end	428	overlapEnd	0.7	0.54	protein_coding	WBGene00006655	tub-1	3.6
chrII	8222552	8222794	8223037	8226132	8229122	+	start	3338	upstream	0	0	protein_coding	WBGene00000894	dab-1	1.59
chrII	8222552	8222794	8223037	8217231	8222395	+	end	399	downstream	0	0	protein_coding	WBGene00002066	ifg-1	1.59
chrII	8224190	8224639	8225088	8226132	8229122	+	start	1493	upstream	0	0	protein_coding	WBGene00000894	dab-1	1.33
chrII	8225289	8225543	8225797	8226132	8229122	+	start	589	upstream	0	0	protein_coding	WBGene00000894	dab-1	2.48
chrII	8225289	8225543	8225797	8231239	8232769	+	start	5696	upstream	0	0	protein_coding	WBGene00010917	M110.9	2.48
chrII	8226130	8226816	8227502	8226132	8229122	+	start	684	overlapStart	1	0.46	protein_coding	WBGene00000894	dab-1	2.93
chrII	8226130	8226816	8227502	8232789	8237202	+	start	5973	upstream	0	0	protein_coding	WBGene00010915	M110.7	2.93
chrII	8226130	8226816	8227502	8231239	8232769	+	start	4423	upstream	0	0	protein_coding	WBGene00010917	M110.9	2.93
chrII	8243116	8243354	8243591	8244185	8246409	-	end	831	downstream	0	0	protein_coding	WBGene00009401	F35C11.2	1.69
chrII	8243116	8243354	8243591	8246776	8248263	+	start	3422	upstream	0	0	protein_coding	WBGene00009402	F35C11.3	1.69
chrII	8243116	8243354	8243591	8238455	8243747	+	end	393	PeakInsideFeature	1	0.09	protein_coding	WBGene00003743	nlp-5	1.69
chrII	8251594	8252149	8252704	8244185	8246409	-	start	5740	upstream	0	0	protein_coding	WBGene00009401	F35C11.2	3.12
chrII	8251594	8252149	8252704	8249879	8251980	+	end	169	overlapEnd	0.35	0.19	protein_coding	WBGene00009403	F35C11.4	3.12
chrII	8251594	8252149	8252704	8253740	8255319	+	start	1591	upstream	0	0	protein_coding	WBGene00009404	F35C11.5	3.12
chrII	8251594	8252149	8252704	8256313	8257605	+	start	4164	upstream	0	0	protein_coding	WBGene00009406	F35C11.7	3.12
chrII	8329239	8329598	8329957	8325386	8329658	+	end	60	overlapEnd	0.59	0.1	protein_coding	WBGene00007744	C26D10.3	1.81
chrII	8329239	8329598	8329957	8329758	8333481	+	start	160	overlapStart	0.28	0.06	protein_coding	WBGene00007745	C26D10.4	1.81
chrII	8329239	8329598	8329957	8334094	8336503	+	start	4496	upstream	0	0	protein_coding	WBGene00023420	C26D10.7	1.81
chrII	8329239	8329598	8329957	8326852	8328870	-	start	728	upstream	0	0	protein_coding	WBGene00001840	hel-1	1.81
chrII	8329239	8329598	8329957	8322612	8325052	-	start	4546	upstream	0	0	protein_coding	WBGene00004304	ran-3	1.81
chrII	8393313	8393562	8393812	8392571	8394202	-	center	175	PeakInsideFeature	1	0.31	protein_coding	WBGene00009901	F49E12.8	1.96
chrII	8440454	8440735	8441016	8435347	8437135	-	start	3600	upstream	0	0	protein_coding	WBGene00008801	acp-3	1.63
chrII	8440454	8440735	8441016	8432773	8435105	-	start	5630	upstream	0	0	protein_coding	WBGene00008804	acp-4	1.63
chrII	8440454	8440735	8441016	8442765	8444239	+	start	2030	upstream	0	0	protein_coding	WBGene00001230	eif-3.G	1.63
chrII	8440454	8440735	8441016	8444307	8445177	+	start	3572	upstream	0	0	protein_coding	WBGene00001358	evl-20	1.63
chrII	8440454	8440735	8441016	8439118	8442151	+	center	100	PeakInsideFeature	1	0.19	protein_coding	WBGene00008803	lips-10	1.63
chrII	8449386	8450178	8450970	8445168	8446831	-	start	3347	upstream	0	0	protein_coding	WBGene00009041	cut-3	1.84
chrII	8449386	8450178	8450970	8449701	8452739	+	start	477	overlapStart	0.81	0.42	protein_coding	WBGene00009042	F22B5.4	1.84
chrII	8498708	8499208	8499709	8487571	8509055	-	center	895	PeakInsideFeature	1	0.05	protein_coding	WBGene00011755	T13H5.1	1.95
chrII	8508280	8508853	8509426	8514118	8516891	+	start	5265	upstream	0	0	protein_coding	WBGene00011756	ctg-2	1.3
chrII	8508280	8508853	8509426	8487571	8509055	-	start	202	overlapStart	0.68	0.04	protein_coding	WBGene00011755	T13H5.1	1.3
chrII	8510532	8511226	8511920	8514118	8516891	+	start	2892	upstream	0	0	protein_coding	WBGene00011756	ctg-2	2.79
chrII	8510532	8511226	8511920	8517150	8518412	+	start	5924	upstream	0	0	protein_coding	WBGene00004383	rnh-2	2.79
chrII	8510532	8511226	8511920	8487571	8509055	-	start	2171	upstream	0	0	protein_coding	WBGene00011755	T13H5.1	2.79
chrII	8529818	8530097	8530376	8523494	8525396	-	start	4701	upstream	0	0	protein_coding	WBGene00011758	T13H5.4	1.85
chrII	8529818	8530097	8530376	8526799	8531222	-	center	1086	PeakInsideFeature	1	0.13	protein_coding	WBGene00011760	T13H5.6	1.85
chrII	8585659	8586475	8587291	8590984	8593010	+	start	4509	upstream	0	0	protein_coding	WBGene00009202	aptf-4	2.14
chrII	8585659	8586475	8587291	8583034	8585086	-	start	1389	upstream	0	0	protein_coding	WBGene00010045	F54C9.11	2.14
chrII	8588237	8589234	8590230	8594190	8596294	+	start	4956	upstream	0	0	protein_coding	WBGene00009203	aptf-3	1.84
chrII	8588237	8589234	8590230	8590984	8593010	+	start	1750	upstream	0	0	protein_coding	WBGene00009202	aptf-4	1.84
chrII	8588237	8589234	8590230	8583034	8585086	-	start	4148	upstream	0	0	protein_coding	WBGene00010045	F54C9.11	1.84
chrII	8626905	8627172	8627440	8625728	8627620	+	end	448	PeakInsideFeature	1	0.29	protein_coding	WBGene00011926	sptf-2	1.46
chrII	8626905	8627172	8627440	8620397	8621978	-	start	5194	upstream	0	0	protein_coding	WBGene00011924	T22C8.3	1.46
chrII	8626905	8627172	8627440	8622447	8624254	-	start	2918	upstream	0	0	protein_coding	WBGene00011925	T22C8.4	1.46
chrII	8626905	8627172	8627440	8627573	8630239	-	end	401	downstream	0	0	protein_coding	WBGene00011927	T22C8.6	1.46
chrII	8638614	8639322	8640029	8630710	8634464	-	start	4858	upstream	0	0	protein_coding	WBGene00011928	cutl-12	1.63
chrII	8638614	8639322	8640029	8641381	8648227	+	start	2059	upstream	0	0	protein_coding	WBGene00008432	D2085.7	1.63
chrII	8638614	8639322	8640029	8636233	8637711	-	start	1611	upstream	0	0	protein_coding	WBGene00006875	vab-9	1.63
chrII	8649091	8650199	8651307	8651109	8658808	+	start	910	overlapStart	0.09	0.03	protein_coding	WBGene00004259	pyr-1	1.91
chrII	8702550	8702899	8703248	8696591	8698928	-	start	3971	upstream	0	0	protein_coding	WBGene00007917	C34C6.4	2.22
chrII	8702550	8702899	8703248	8703368	8703829	-	end	469	downstream	0	0	protein_coding	WBGene00000432	ceh-7	2.22
chrII	8702550	8702899	8703248	8707155	8708860	+	start	4256	upstream	0	0	protein_coding	WBGene00007919	cup-16	2.22
chrII	8702550	8702899	8703248	8704824	8706768	+	start	1925	upstream	0	0	protein_coding	WBGene00004194	prx-5	2.22
chrII	8702550	8702899	8703248	8699045	8702193	-	start	706	upstream	0	0	protein_coding	WBGene00007918	sphk-1	2.22
chrII	8706628	8707328	8708027	8703368	8703829	-	start	3499	upstream	0	0	protein_coding	WBGene00000432	ceh-7	2.18
chrII	8706628	8707328	8708027	8707155	8708860	+	start	173	overlapStart	0.63	0.52	protein_coding	WBGene00007919	cup-16	2.18
chrII	8706628	8707328	8708027	8704824	8706768	+	end	560	overlapEnd	0.11	0.08	protein_coding	WBGene00004194	prx-5	2.18
chrII	8706628	8707328	8708027	8699045	8702193	-	start	5135	upstream	0	0	protein_coding	WBGene00007918	sphk-1	2.18
chrII	8740896	8741141	8741386	8743725	8747234	+	start	2584	upstream	0	0	protein_coding	WBGene00010681	mak-1	2.48
chrII	8740896	8741141	8741386	8736726	8737556	-	start	3585	upstream	0	0	protein_coding	WBGene00011313	T01B7.8	2.48
chrII	8743342	8744328	8745313	8743725	8747234	+	start	603	overlapStart	0.81	0.46	protein_coding	WBGene00010681	mak-1	2.17
chrII	8748600	8749902	8751203	8751986	8753939	+	start	2084	upstream	0	0	protein_coding	WBGene00000220	atf-2	1.83
chrII	8768722	8769602	8770481	8767185	8769307	+	end	295	overlapEnd	0.34	0.28	protein_coding	WBGene00010682	K08F8.5	2.53
chrII	8768722	8769602	8770481	8770975	8782020	+	start	1373	upstream	0	0	protein_coding	WBGene00002295	let-19	2.53
chrII	8768722	8769602	8770481	8762668	8766922	-	start	2680	upstream	0	0	protein_coding	WBGene00000240	pah-1	2.53
chrII	8783208	8784040	8784871	8782029	8783670	-	start	370	overlapStart	0.28	0.29	protein_coding	WBGene00004790	sgn-1	1.44
chrII	8798169	8798706	8799244	8791927	8792740	-	start	5966	upstream	0	0	protein_coding	WBGene00008557	F07H5.6	2.46
chrII	8798169	8798706	8799244	8792912	8794162	-	start	4544	upstream	0	0	protein_coding	WBGene00008558	F07H5.7	2.46
chrII	8798169	8798706	8799244	8801130	8804889	+	start	2424	upstream	0	0	protein_coding	WBGene00008559	F07H5.8	2.46
chrII	8844159	8845038	8845916	8845598	8848902	+	start	560	overlapStart	0.19	0.1	protein_coding	WBGene00011767	agxt-1	2.84
chrII	8844159	8845038	8845916	8840200	8844515	-	start	523	overlapStart	0.21	0.09	protein_coding	WBGene00009781	F46C5.6	2.84
chrII	8871897	8873028	8874158	8869549	8874020	-	start	992	overlapStart	0.94	0.48	protein_coding	WBGene00011579	T07D4.2	2.61
chrII	8895524	8896274	8897025	8896841	8908666	+	start	567	overlapStart	0.13	0.02	protein_coding	WBGene00002251	lat-1	3.71
chrII	8924669	8925049	8925429	8924572	8926678	-	end	477	PeakInsideFeature	1	0.37	protein_coding	WBGene00007178	B0457.2	2.73
chrII	8924669	8925049	8925429	8922423	8924373	+	end	676	downstream	0	0	protein_coding	WBGene00007180	B0457.6	2.73
chrII	8924669	8925049	8925429	8927741	8929820	+	start	2692	upstream	0	0	protein_coding	WBGene00000378	cct-2	2.73
chrII	8924669	8925049	8925429	8930985	8933833	+	start	5936	upstream	0	0	protein_coding	WBGene00011884	enol-1	2.73
chrII	8924669	8925049	8925429	8929841	8930937	+	start	4792	upstream	0	0	protein_coding	WBGene00011883	mrpl-50	2.73
chrII	8930951	8931562	8932174	8924572	8926678	-	start	4884	upstream	0	0	protein_coding	WBGene00007178	B0457.2	1.85
chrII	8930951	8931562	8932174	8930985	8933833	+	start	577	overlapStart	0.98	0.42	protein_coding	WBGene00011884	enol-1	1.85
chrII	8930951	8931562	8932174	8929841	8930937	+	end	625	downstream	0	0	protein_coding	WBGene00011883	mrpl-50	1.85
chrII	8930951	8931562	8932174	8934382	8939038	+	start	2820	upstream	0	0	protein_coding	WBGene00011885	T21B10.3	1.85
chrII	8941699	8942272	8942846	8942674	8947688	-	end	402	overlapEnd	0.15	0.04	protein_coding	WBGene00011888	cutl-15	2.13
chrII	8941699	8942272	8942846	8939204	8940488	-	start	1784	upstream	0	0	protein_coding	WBGene00011887	set-17	2.13
chrII	8941699	8942272	8942846	8940894	8942718	+	end	446	overlapEnd	0.89	0.56	protein_coding	WBGene00011886	T21B10.4	2.13
chrII	8958270	8959278	8960286	8965006	8966919	+	start	5728	upstream	0	0	protein_coding	WBGene00007683	C18E9.2	2.82
chrII	8958270	8959278	8960286	8960714	8961577	+	start	1436	upstream	0	0	protein_coding	WBGene00000286	cal-2	2.82
chrII	8958270	8959278	8960286	8955239	8964149	-	center	416	PeakInsideFeature	1	0.23	protein_coding	WBGene00007690	sftd-3	2.82
chrII	8985564	8985813	8986062	8978475	8982783	-	start	3030	upstream	0	0	protein_coding	WBGene00007687	C18E9.7	2.19
chrII	8985564	8985813	8986062	8985900	8988062	-	end	87	overlapEnd	0.33	0.08	protein_coding	WBGene00007688	C18E9.8	2.19
chrII	9014879	9015203	9015527	9005796	9019775	-	center	2417	PeakInsideFeature	1	0.05	protein_coding	WBGene00009717	dep-1	1.44
chrII	9028554	9029920	9031287	9026968	9029263	-	start	657	overlapStart	0.26	0.31	protein_coding	WBGene00009504	F37B12.1	2.27
chrII	9037950	9038950	9039951	9039820	9041406	-	end	870	overlapEnd	0.07	0.09	protein_coding	WBGene00009505	F37B12.3	2.87
chrII	9037950	9038950	9039951	9035562	9038301	-	start	649	overlapStart	0.18	0.13	protein_coding	WBGene00001527	gcs-1	2.87
chrII	9059972	9061200	9062428	9056499	9057111	-	start	4089	upstream	0	0	protein_coding	WBGene00004446	rpl-32	1.61
chrII	9059972	9061200	9062428	9059389	9061138	-	start	62	overlapStart	0.48	0.67	protein_coding	WBGene00011977	T24B8.3	1.61
chrII	9070928	9071676	9072425	9063687	9070904	-	start	772	upstream	0	0	protein_coding	WBGene00011978	T24B8.4	1.73
chrII	9072547	9073027	9073507	9063687	9070904	-	start	2123	upstream	0	0	protein_coding	WBGene00011978	T24B8.4	2.3
chrII	9077474	9078257	9079040	NA	NA	NA	NA	NA	NA	NA	NA	NA	NA	NA	1.59
chrII	9112621	9113596	9114572	9113219	9132213	+	start	377	overlapStart	0.7	0.08	protein_coding	WBGene00012005	jun-1	2.85
chrII	9112621	9113596	9114572	9107382	9108600	-	start	4996	upstream	0	0	protein_coding	WBGene00001041	dnj-23	2.85
chrII	9114780	9115424	9116069	9113219	9132213	+	start	2205	PeakInsideFeature	1	0.07	protein_coding	WBGene00012005	jun-1	3.17
chrII	9126759	9127187	9127615	9113219	9132213	+	center	4471	PeakInsideFeature	1	0.05	protein_coding	WBGene00012005	jun-1	3.97
chrII	9126759	9127187	9127615	9131663	9134543	+	start	4476	upstream	0	0	protein_coding	WBGene00007633	C16D2.1	3.97
chrII	9195858	9196927	9197996	9197518	9207210	+	start	591	overlapStart	0.23	0.05	protein_coding	WBGene00002299	let-23	3.51
chrII	9195858	9196927	9197996	9187220	9194295	-	start	2632	upstream	0	0	protein_coding	WBGene00006659	twk-4	3.51
chrII	9261539	9262280	9263022	9258913	9261994	-	start	286	overlapStart	0.31	0.15	protein_coding	WBGene00000170	aqp-2	2.24
chrII	9261539	9262280	9263022	9267336	9268303	+	start	5056	upstream	0	0	protein_coding	WBGene00007224	C01G6.2	2.24
chrII	9284018	9284728	9285439	9275024	9280098	-	start	4630	upstream	0	0	protein_coding	WBGene00007227	C01G6.5	2.39
chrII	9284018	9284728	9285439	9285932	9289136	+	start	1204	upstream	0	0	protein_coding	WBGene00006510	mtrr-1	2.39
chrII	9355549	9356582	9357615	9358531	9369098	+	start	1949	upstream	0	0	protein_coding	WBGene00003196	mel-11	2.48
chrII	9355549	9356582	9357615	9350648	9352801	-	start	3781	upstream	0	0	protein_coding	WBGene00006433	sdhb-1	2.48
chrII	9472884	9473351	9473818	9466960	9468477	-	start	4874	upstream	0	0	protein_coding	WBGene00011167	chil-23	1.41
chrII	9472884	9473351	9473818	9472691	9474467	-	center	228	PeakInsideFeature	1	0.53	protein_coding	WBGene00011846	chil-25	1.41
chrII	9472884	9473351	9473818	9475055	9476375	+	start	1704	upstream	0	0	protein_coding	WBGene00011847	chil-26	1.41
chrII	9472884	9473351	9473818	9477867	9479536	+	start	4516	upstream	0	0	protein_coding	WBGene00011848	chil-27	1.41
chrII	9472884	9473351	9473818	9469119	9470082	-	start	3269	upstream	0	0	protein_coding	WBGene00044807	T19H5.6	1.41
chrII	9479746	9480721	9481696	9479641	9480106	-	start	615	overlapStart	0.19	0.78	protein_coding	WBGene00045414	T19H5.7	1.46
chrII	9492598	9493384	9494170	9486377	9488260	-	start	5124	upstream	0	0	protein_coding	WBGene00011849	T19H5.4	2.2
chrII	9501998	9502374	9502751	9502757	9507281	-	end	383	downstream	0	0	protein_coding	WBGene00001530	gcy-3	2.1
chrII	9601690	9601798	9601906	9598197	9605526	-	center	63	PeakInsideFeature	1	0.03	protein_coding	WBGene00003618	nhr-19	1.64
chrII	9603127	9603826	9604526	9598197	9605526	-	start	1700	PeakInsideFeature	1	0.2	protein_coding	WBGene00003618	nhr-19	1.62
chrII	9619006	9620747	9622488	9617426	9624176	-	center	54	PeakInsideFeature	1	0.52	protein_coding	WBGene00001038	dnj-20	2.61
chrII	9619006	9620747	9622488	9615800	9617125	-	start	3622	upstream	0	0	protein_coding	WBGene00011788	hal-3	2.61
chrII	9619006	9620747	9622488	9613463	9614812	-	start	5935	upstream	0	0	protein_coding	WBGene00001952	hlh-6	2.61
chrII	9619006	9620747	9622488	9624590	9626641	+	start	3843	upstream	0	0	protein_coding	WBGene00014249	ZK1307.8	2.61
chrII	9656005	9656315	9656625	9656689	9657719	+	start	374	upstream	0	0	protein_coding	WBGene00014251	gstk-1	1.57
chrII	9656005	9656315	9656625	9654345	9655616	-	start	699	upstream	0	0	protein_coding	WBGene00014244	ZK1307.1	1.57
chrII	9656005	9656315	9656625	9653109	9653952	-	start	2363	upstream	0	0	protein_coding	WBGene00014245	ZK1307.2	1.57
chrII	9656005	9656315	9656625	9652308	9653019	-	start	3296	upstream	0	0	protein_coding	WBGene00014246	ZK1307.3	1.57
chrII	9656005	9656315	9656625	9650959	9651800	-	start	4515	upstream	0	0	protein_coding	WBGene00014247	ZK1307.4	1.57
chrII	9727928	9728590	9729253	9721828	9724526	-	start	4064	upstream	0	0	protein_coding	WBGene00013145	cutl-2	2.3
chrII	9727928	9728590	9729253	9732137	9738035	+	start	3547	upstream	0	0	protein_coding	WBGene00003100	mab-3	2.3
chrII	9731668	9731968	9732267	9732137	9738035	+	start	169	overlapStart	0.22	0.03	protein_coding	WBGene00003100	mab-3	1.74
chrII	9757778	9757928	9758077	9758234	9768265	+	start	306	upstream	0	0	protein_coding	WBGene00014261	shk-1	1.88
chrII	9757778	9757928	9758077	9750442	9752317	-	start	5611	upstream	0	0	protein_coding	WBGene00013146	Y53C12B.7	1.88
chrII	9773901	9774592	9775282	9768357	9769847	-	start	4745	upstream	0	0	protein_coding	WBGene00000178	aqp-10	1.84
chrII	9773901	9774592	9775282	9775146	9775883	-	end	554	overlapEnd	0.1	0.19	protein_coding	WBGene00011678	T10B9.9	1.84
chrII	9773901	9774592	9775282	9770759	9774292	-	start	300	overlapStart	0.29	0.12	protein_coding	WBGene00014262	ZK1321.4	1.84
chrII	9801063	9801680	9802298	9795848	9797740	-	start	3940	upstream	0	0	protein_coding	WBGene00011671	cyp-13A4	1.68
chrII	9801063	9801680	9802298	9798277	9800363	-	start	1317	upstream	0	0	protein_coding	WBGene00011672	cyp-13A5	1.68
chrII	9801063	9801680	9802298	9800761	9802721	-	center	61	PeakInsideFeature	1	0.64	protein_coding	WBGene00011673	cyp-13A6	1.68
chrII	9801063	9801680	9802298	9803620	9805510	+	start	1940	upstream	0	0	protein_coding	WBGene00000372	cyp-13A7	1.68
chrII	9841451	9842128	9842806	9837089	9838305	-	start	3823	upstream	0	0	protein_coding	WBGene00014159	arrd-4	1.42
chrII	9841451	9842128	9842806	9841067	9842036	-	start	92	overlapStart	0.44	0.61	protein_coding	WBGene00014163	rnh-1.2	1.42
chrII	9841451	9842128	9842806	9839191	9840288	-	start	1840	upstream	0	0	protein_coding	WBGene00270290	ZK938.11	1.42
chrII	9989255	9990329	9991403	9991160	10000350	+	start	831	overlapStart	0.12	0.03	protein_coding	WBGene00002266	lec-3	2.9
chrII	9994330	9994658	9994986	9991160	10000350	+	center	1097	PeakInsideFeature	1	0.08	protein_coding	WBGene00002266	lec-3	1.51
chrII	10016180	10016888	10017597	10009608	10016183	-	start	705	overlapStart	0.01	0.01	protein_coding	WBGene00002265	lec-2	1.44
chrII	10084936	10085769	10086602	NA	NA	NA	NA	NA	NA	NA	NA	NA	NA	NA	1.73
chrII	10289050	10289606	10290163	10283466	10300132	-	center	2193	PeakInsideFeature	1	0.07	protein_coding	WBGene00014171	nep-26	2.44
chrII	10296703	10297572	10298441	10301163	10301888	+	start	3591	upstream	0	0	protein_coding	WBGene00007022	mdt-22	3.41
chrII	10296703	10297572	10298441	10283466	10300132	-	start	2560	PeakInsideFeature	1	0.11	protein_coding	WBGene00014171	nep-26	3.41
chrII	10388702	10390036	10391371	10394114	10395349	+	start	4078	upstream	0	0	protein_coding	WBGene00001683	gpd-1	3.06
chrII	10388702	10390036	10391371	10391154	10393614	+	start	1118	overlapStart	0.09	0.09	protein_coding	WBGene00011662	T09F3.2	3.06
chrII	10388702	10390036	10391371	10395707	10396756	+	start	5671	upstream	0	0	protein_coding	WBGene00011663	T09F3.4	3.06
chrII	10388702	10390036	10391371	10391168	10391320	+	start	1132	FeatureInsidePeak	0.06	1	protein_coding	WBGene00303079	T09F3.7	3.06
chrII	10418613	10419032	10419452	10419230	10422026	-	end	198	overlapEnd	0.27	0.08	protein_coding	WBGene00008481	E04D5.2	2.23
chrII	10418613	10419032	10419452	10416786	10419237	+	end	205	overlapEnd	0.75	0.26	protein_coding	WBGene00008480	eif-2A	2.23
chrII	10446113	10447256	10448398	10450607	10452004	+	start	3351	upstream	0	0	protein_coding	WBGene00003038	lin-56	2.96
chrII	10446113	10447256	10448398	10448266	10450222	+	start	1010	overlapStart	0.06	0.07	protein_coding	WBGene00014058	ZK673.2	2.96
chrII	10446113	10447256	10448398	10452920	10455200	+	start	5664	upstream	0	0	protein_coding	WBGene00014060	ZK673.4	2.96
chrII	10501770	10502348	10502925	10496987	10502541	-	start	193	overlapStart	0.67	0.14	protein_coding	WBGene00004134	myrf-1	2
chrII	10513919	10514194	10514470	10507269	10509932	-	start	4262	upstream	0	0	protein_coding	WBGene00010318	F59B10.2	2.16
chrII	10513919	10514194	10514470	10513827	10519108	-	end	367	PeakInsideFeature	1	0.11	protein_coding	WBGene00010320	F59B10.4	2.16
chrII	10526936	10527786	10528635	10521788	10523191	-	start	4595	upstream	0	0	protein_coding	WBGene00010321	F59B10.5	1.81
chrII	10526936	10527786	10528635	10523274	10524474	-	start	3312	upstream	0	0	protein_coding	WBGene00010322	F59B10.6	1.81
chrII	10526936	10527786	10528635	10528084	10533880	+	start	298	overlapStart	0.33	0.1	protein_coding	WBGene00003107	mab-10	1.81
chrII	10548397	10549120	10549843	10542428	10555044	-	center	384	PeakInsideFeature	1	0.12	protein_coding	WBGene00011304	mnk-1	2.9
chrII	10551955	10552168	10552380	10542428	10555044	-	start	2876	PeakInsideFeature	1	0.04	protein_coding	WBGene00011304	mnk-1	1.66
chrII	10552909	10553422	10553934	10542428	10555044	-	start	1622	PeakInsideFeature	1	0.09	protein_coding	WBGene00011304	mnk-1	2.13
chrII	10555801	10556446	10557092	10542428	10555044	-	start	1402	upstream	0	0	protein_coding	WBGene00011304	mnk-1	1.76
chrII	10558464	10559148	10559833	10564891	10565401	+	start	5743	upstream	0	0	protein_coding	WBGene00044235	C06A1.7	2.73
chrII	10558464	10559148	10559833	10560018	10563407	-	end	870	downstream	0	0	protein_coding	WBGene00007352	cdc-48.1	2.73
chrII	10558464	10559148	10559833	10542428	10555044	-	start	4104	upstream	0	0	protein_coding	WBGene00011304	mnk-1	2.73
chrII	10573896	10574132	10574369	10572247	10574067	+	end	65	overlapEnd	0.37	0.1	protein_coding	WBGene00007354	C06A1.3	1.71
chrII	10573896	10574132	10574369	10579955	10581045	+	start	5823	upstream	0	0	protein_coding	WBGene00007555	dohh-1	1.71
chrII	10573896	10574132	10574369	10579366	10579955	+	start	5234	upstream	0	0	protein_coding	WBGene00007355	rpb-6	1.71
chrII	10608598	10608997	10609396	10613043	10618332	+	start	4046	upstream	0	0	protein_coding	WBGene00007562	C14A4.12	2.25
chrII	10608598	10608997	10609396	10605717	10607275	-	start	1722	upstream	0	0	protein_coding	WBGene00007561	ccm-3	2.25
chrII	10608598	10608997	10609396	10605030	10605612	-	start	3385	upstream	0	0	protein_coding	WBGene00006397	taf-13	2.25
chrII	10615742	10615876	10616010	10613043	10618332	+	center	188	PeakInsideFeature	1	0.06	protein_coding	WBGene00007562	C14A4.12	1.72
chrII	10615742	10615876	10616010	10618471	10620503	+	start	2595	upstream	0	0	protein_coding	WBGene00007563	C14A4.13	1.72
chrII	10633458	10633888	10634317	10633476	10639112	+	start	412	overlapStart	0.98	0.15	protein_coding	WBGene00010894	M28.2	3.21
chrII	10633458	10633888	10634317	10628263	10633216	+	end	672	downstream	0	0	protein_coding	WBGene00010899	M28.8	3.21
chrII	10633458	10633888	10634317	10639410	10643536	+	start	5522	upstream	0	0	protein_coding	WBGene00010900	M28.9	3.21
chrII	10685149	10686238	10687326	10675602	10690271	+	center	3301	PeakInsideFeature	1	0.15	protein_coding	WBGene00004207	ptb-1	3.78
chrII	10772323	10773308	10774293	10738635	10775061	-	start	1753	PeakInsideFeature	1	0.06	protein_coding	WBGene00003404	mpz-1	1.74
chrII	10862324	10862862	10863400	10863682	10868714	-	end	820	downstream	0	0	protein_coding	WBGene00010912	gmps-1	2.21
chrII	10862324	10862862	10863400	10857473	10860909	-	start	1953	upstream	0	0	protein_coding	WBGene00010911	M106.3	2.21
chrII	10862324	10862862	10863400	10855642	10857177	-	start	5685	upstream	0	0	protein_coding	WBGene00044924	M106.7	2.21
chrII	10918214	10918558	10918903	10915901	10917274	-	start	1284	upstream	0	0	protein_coding	WBGene00009705	F44F4.10	2.23
chrII	10918214	10918558	10918903	10915280	10915832	-	start	2726	upstream	0	0	protein_coding	WBGene00009704	F44F4.9	2.23
chrII	10918214	10918558	10918903	10918706	10920202	+	start	148	overlapStart	0.29	0.14	protein_coding	WBGene00006530	tba-4	2.23
chrII	10918214	10918558	10918903	10923716	10924595	+	start	5158	upstream	0	0	protein_coding	WBGene00012490	Y19D2B.2	2.23
chrII	10919273	10919432	10919590	10915901	10917274	-	start	2158	upstream	0	0	protein_coding	WBGene00009705	F44F4.10	1.58
chrII	10919273	10919432	10919590	10915280	10915832	-	start	3600	upstream	0	0	protein_coding	WBGene00009704	F44F4.9	1.58
chrII	10919273	10919432	10919590	10918706	10920202	+	center	22	PeakInsideFeature	1	0.22	protein_coding	WBGene00006530	tba-4	1.58
chrII	10919273	10919432	10919590	10923716	10924595	+	start	4284	upstream	0	0	protein_coding	WBGene00012490	Y19D2B.2	1.58
chrII	10963315	10964028	10964740	10968386	11012247	+	start	4358	upstream	0	0	protein_coding	WBGene00004215	ptp-3	2.43
chrII	11080717	11081560	11082404	11058096	11089456	-	center	7784	PeakInsideFeature	1	0.06	protein_coding	WBGene00006788	unc-53	1.6
chrII	11274830	11275482	11276135	NA	NA	NA	NA	NA	NA	NA	NA	NA	NA	NA	1.49
chrII	11276353	11276935	11277517	11281986	11283953	+	start	5051	upstream	0	0	protein_coding	WBGene00006853	unc-130	2.54
chrII	11278588	11280520	11282452	11281986	11283953	+	start	1466	overlapStart	0.13	0.24	protein_coding	WBGene00006853	unc-130	2.8
chrII	11304692	11306185	11307678	11306399	11311940	+	start	214	overlapStart	0.43	0.24	protein_coding	WBGene00011995	rsf-1	2.98
chrII	11304692	11306185	11307678	11302891	11305683	+	end	502	overlapEnd	0.34	0.36	protein_coding	WBGene00011994	samp-1	2.98
chrII	11415684	11415872	11416061	11412232	11415820	-	start	52	overlapStart	0.37	0.04	protein_coding	WBGene00007339	C05D12.1	2.11
chrII	11415684	11415872	11416061	11418314	11423393	+	start	2442	upstream	0	0	protein_coding	WBGene00007340	C05D12.2	2.11
chrII	11485339	11485921	11486503	11488302	11489619	+	start	2381	upstream	0	0	protein_coding	WBGene00007149	B0334.13	3.39
chrII	11485339	11485921	11486503	11485510	11486774	-	center	221	overlapEnd	0.86	0.79	protein_coding	WBGene00007142	ttr-18	3.39
chrII	11485339	11485921	11486503	11483201	11485359	-	start	562	overlapStart	0.02	0.01	protein_coding	WBGene00006660	twk-5	3.39
chrII	11488117	11488418	11488719	11488302	11489619	+	start	116	overlapStart	0.7	0.32	protein_coding	WBGene00007149	B0334.13	1.94
chrII	11488117	11488418	11488719	11485510	11486774	-	start	1644	upstream	0	0	protein_coding	WBGene00007142	ttr-18	1.94
chrII	11488117	11488418	11488719	11483201	11485359	-	start	3059	upstream	0	0	protein_coding	WBGene00006660	twk-5	1.94
chrII	11496413	11496796	11497178	11489605	11493039	-	start	3757	upstream	0	0	protein_coding	WBGene00007143	B0334.3	2.36
chrII	11496413	11496796	11497178	11495692	11496663	+	end	133	overlapEnd	0.33	0.26	protein_coding	WBGene00007144	B0334.4	2.36
chrII	11496413	11496796	11497178	11497665	11499620	+	start	869	upstream	0	0	protein_coding	WBGene00007145	B0334.5	2.36
chrII	11496413	11496796	11497178	11496780	11497993	+	start	16	overlapStart	0.53	0.33	protein_coding	WBGene00195248	emc-5	2.36
chrII	11496413	11496796	11497178	11493231	11495321	-	start	1475	upstream	0	0	protein_coding	WBGene00003868	ooc-3	2.36
chrII	11574545	11574838	11575131	11573180	11575000	+	end	162	overlapEnd	0.78	0.25	protein_coding	WBGene00010048	F54D5.2	1.81
chrII	11574545	11574838	11575131	11568654	11569242	-	start	5596	upstream	0	0	protein_coding	WBGene00219434	F54D5.23	1.81
chrII	11574545	11574838	11575131	11574940	11577258	-	end	102	overlapEnd	0.33	0.09	protein_coding	WBGene00003960	pcs-1	1.81
chrII	11574545	11574838	11575131	11578716	11582758	+	start	3878	upstream	0	0	protein_coding	WBGene00010056	smc-6	1.81
chrII	11601059	11602328	11603597	11603956	11611532	+	start	1628	upstream	0	0	protein_coding	WBGene00008547	F07A11.4	1.82
chrII	11601059	11602328	11603597	11592392	11596590	-	start	5738	upstream	0	0	protein_coding	WBGene00008546	gfat-1	1.82
chrII	11601059	11602328	11603597	11596767	11599809	-	start	2519	upstream	0	0	protein_coding	WBGene00003791	npp-5	1.82
chrII	11617050	11618405	11619760	11614636	11633609	-	end	3769	PeakInsideFeature	1	0.15	protein_coding	WBGene00008549	din-1	2.06
chrII	11725054	11725580	11726106	11728949	11731226	+	start	3369	upstream	0	0	protein_coding	WBGene00000114	alh-8	1.76
chrII	11725054	11725580	11726106	11726814	11728541	+	start	1234	upstream	0	0	protein_coding	WBGene00008740	F13D12.5	1.76
chrII	11725054	11725580	11726106	11724204	11726533	+	center	211	PeakInsideFeature	1	0.46	protein_coding	WBGene00002262	ldh-1	1.76
chrII	11728223	11728808	11729392	11728949	11731226	+	start	141	overlapStart	0.38	0.2	protein_coding	WBGene00000114	alh-8	1.68
chrII	11728223	11728808	11729392	11726814	11728541	+	end	267	overlapEnd	0.28	0.19	protein_coding	WBGene00008740	F13D12.5	1.68
chrII	11746505	11747464	11748423	11742814	11748603	-	start	1139	PeakInsideFeature	1	0.34	protein_coding	WBGene00001679	gpb-1	2.04
chrII	11748670	11749432	11750194	11748547	11748594	-	start	838	upstream	0	0	protein_coding	WBGene00303054	F44E5.17	1.85
chrII	11748670	11749432	11750194	11742814	11748603	-	start	829	upstream	0	0	protein_coding	WBGene00001679	gpb-1	1.85
chrII	11789287	11792780	11796272	11790759	11797322	+	center	1260	overlapStart	0.79	0.85	protein_coding	WBGene00009657	F43G6.4	3.11
chrII	11811837	11812336	11812836	11810790	11811665	+	end	671	downstream	0	0	protein_coding	WBGene00009659	F43G6.7	2.19
chrII	11811837	11812336	11812836	11812294	11814113	-	end	42	overlapEnd	0.55	0.3	protein_coding	WBGene00009660	F43G6.8	2.19
chrII	11851780	11852376	11852973	11846508	11854743	-	center	1750	PeakInsideFeature	1	0.15	protein_coding	WBGene00000528	clh-1	1.86
chrII	11891352	11891794	11892237	11890992	11893423	-	center	413	PeakInsideFeature	1	0.37	protein_coding	WBGene00014152	ZK930.2	2.09
chrII	11937541	11938350	11939159	11917642	11935343	-	start	3007	upstream	0	0	protein_coding	WBGene00003015	lin-29	1.95
chrII	11940546	11941564	11942582	NA	NA	NA	NA	NA	NA	NA	NA	NA	NA	NA	2.16
chrII	11949369	11949694	11950019	11953239	11960743	+	start	3545	upstream	0	0	protein_coding	WBGene00012222	W03C9.6	1.57
chrII	11949369	11949694	11950019	11948727	11949474	+	end	220	overlapEnd	0.17	0.15	protein_coding	WBGene00012223	W03C9.8	1.57
chrII	12052911	12053292	12053674	12049583	12059866	+	center	1432	PeakInsideFeature	1	0.08	protein_coding	WBGene00012463	Y17G7B.10	2.72
chrII	12222671	12223020	12223369	12209228	12225086	-	start	2066	PeakInsideFeature	1	0.05	protein_coding	WBGene00004167	pqn-87	1.52
chrII	12222671	12223020	12223369	12225356	12227265	+	start	2336	upstream	0	0	protein_coding	WBGene00013260	rsr-2	1.52
chrII	12222671	12223020	12223369	12228305	12237051	+	start	5285	upstream	0	0	protein_coding	WBGene00013261	sinh-1	1.52
chrII	12341095	12341640	12342186	12344834	12345286	+	start	3194	upstream	0	0	protein_coding	WBGene00206479	C44C11.6	2.66
chrII	12341095	12341640	12342186	12339944	12344795	+	center	729	PeakInsideFeature	1	0.23	protein_coding	WBGene00004945	sop-2	2.66
chrII	12622547	12623072	12623598	12620548	12620888	-	start	2184	upstream	0	0	protein_coding	WBGene00012591	nspe-1	1.83
chrII	12622547	12623072	12623598	12619079	12619408	-	start	3664	upstream	0	0	protein_coding	WBGene00012604	nspe-2	1.83
chrII	12622547	12623072	12623598	12628936	12629380	+	start	5864	upstream	0	0	protein_coding	WBGene00012594	nspe-5	1.83
chrII	12622547	12623072	12623598	12627187	12627570	+	start	4115	upstream	0	0	protein_coding	WBGene00012593	nspe-7	1.83
chrII	12622547	12623072	12623598	12621088	12621958	-	start	1114	upstream	0	0	protein_coding	WBGene00175028	nspe-8	1.83
chrII	12622547	12623072	12623598	12623215	12624506	-	end	143	overlapEnd	0.37	0.3	protein_coding	WBGene00012592	Y38E10A.14	1.83
chrII	12797249	12797388	12797526	12788252	12796452	-	start	936	upstream	0	0	protein_coding	WBGene00012907	cpt-1	1.51
chrII	12798956	12799063	12799170	12788252	12796452	-	start	2611	upstream	0	0	protein_coding	WBGene00012907	cpt-1	1.65
chrII	12798956	12799063	12799170	12804862	12810872	+	start	5799	upstream	0	0	protein_coding	WBGene00012909	spds-1	1.65
chrII	13029572	13030412	13031251	13032778	13036505	+	start	2366	upstream	0	0	protein_coding	WBGene00008929	F18A11.2	2.09
chrII	13029572	13030412	13031251	13014331	13025838	-	start	4574	upstream	0	0	protein_coding	WBGene00003144	max-2	2.09
chrII	13066347	13066866	13067386	13056814	13071530	+	center	2694	PeakInsideFeature	1	0.08	protein_coding	WBGene00006999	zyx-1	1.4
chrII	13068190	13068498	13068805	13073493	13076223	+	start	4995	upstream	0	0	protein_coding	WBGene00009642	F42G4.5	1.77
chrII	13068190	13068498	13068805	13056814	13071530	+	end	3032	PeakInsideFeature	1	0.05	protein_coding	WBGene00006999	zyx-1	1.77
chrII	13196321	13196784	13197247	13200165	13215701	+	start	3381	upstream	0	0	protein_coding	WBGene00000274	btf-1	5.3
chrII	13196321	13196784	13197247	13195549	13199603	+	center	792	PeakInsideFeature	1	0.23	protein_coding	WBGene00002264	lec-1	5.3
chrII	13291250	13291866	13292482	13272634	13304229	+	center	3434	PeakInsideFeature	1	0.04	protein_coding	WBGene00012989	Y48C3A.5	2.1
chrII	13335403	13335682	13335962	13338281	13339961	+	start	2599	upstream	0	0	protein_coding	WBGene00012992	mrpl-20	1.22
chrII	13335403	13335682	13335962	13321954	13330825	-	start	4857	upstream	0	0	protein_coding	WBGene00012990	sam-10	1.22
chrII	13461196	13461891	13462586	13460991	13469602	-	end	900	PeakInsideFeature	1	0.17	protein_coding	WBGene00008446	E01G4.3	2.48
chrII	13461196	13461891	13462586	13448835	13460642	-	start	1249	upstream	0	0	protein_coding	WBGene00004116	pqn-27	2.48
chrII	13609586	13609974	13610361	13608154	13609824	-	start	150	overlapStart	0.31	0.15	protein_coding	WBGene00001768	gst-20	1.84
chrII	13609586	13609974	13610361	13610443	13611349	-	end	469	downstream	0	0	protein_coding	WBGene00001772	gst-24	1.84
chrII	13632335	13632504	13632674	13628017	13628774	-	start	3730	upstream	0	0	protein_coding	WBGene00001765	gst-17	2.4
chrII	13632335	13632504	13632674	13629799	13630887	-	start	1617	upstream	0	0	protein_coding	WBGene00001766	gst-18	2.4
chrII	13632335	13632504	13632674	13625544	13627141	-	start	5363	upstream	0	0	protein_coding	WBGene00001767	gst-19	2.4
chrII	13632335	13632504	13632674	13632655	13636986	+	start	151	overlapStart	0.06	0.01	protein_coding	WBGene00006404	tag-10	2.4
chrII	13672947	13673920	13674894	13670633	13694787	-	end	3287	PeakInsideFeature	1	0.09	protein_coding	WBGene00012999	rpoa-1	2.33
chrII	13674989	13675244	13675500	13670633	13694787	-	end	4611	PeakInsideFeature	1	0.03	protein_coding	WBGene00012999	rpoa-1	1.69
chrII	13736382	13736904	13737426	13741742	13749983	+	start	4838	upstream	0	0	protein_coding	WBGene00003246	mig-14	2.02
chrII	13736382	13736904	13737426	13736349	13736933	+	end	29	overlapEnd	0.53	0.95	protein_coding	WBGene00011056	R06B9.5	2.02
chrII	13788173	13789192	13790211	13770921	13783980	-	start	5212	upstream	0	0	protein_coding	WBGene00194890	C01B9.4	1.95
chrII	13788173	13789192	13790211	13792229	13817398	+	start	3037	upstream	0	0	protein_coding	WBGene00013934	ZK131.11	1.95
chrII	13815035	13815236	13815436	13820210	13820620	+	start	4974	upstream	0	0	protein_coding	WBGene00001887	his-13	1.42
chrII	13815035	13815236	13815436	13818371	13818739	+	start	3135	upstream	0	0	protein_coding	WBGene00001889	his-15	1.42
chrII	13815035	13815236	13815436	13792229	13817398	+	end	2162	PeakInsideFeature	1	0.02	protein_coding	WBGene00013934	ZK131.11	1.42
chrII	14038153	14038926	14039698	14033233	14037721	-	start	1205	upstream	0	0	protein_coding	WBGene00000901	daf-5	2.28
chrII	14046434	14046878	14047322	NA	NA	NA	NA	NA	NA	NA	NA	NA	NA	NA	1.33
chrII	14050266	14050608	14050949	NA	NA	NA	NA	NA	NA	NA	NA	NA	NA	NA	1.84
chrII	14234073	14234489	14234905	14234972	14243603	-	end	483	downstream	0	0	protein_coding	WBGene00012982	jmjd-2	1.76
chrII	14234073	14234489	14234905	14226377	14234120	-	start	369	overlapStart	0.06	0.01	protein_coding	WBGene00012983	men-1	1.76
chrII	14248994	14249448	14249901	14250683	14251448	+	start	1235	upstream	0	0	protein_coding	WBGene00001971	hmg-1.1	1.45
chrII	14248994	14249448	14249901	14234972	14243603	-	start	5845	upstream	0	0	protein_coding	WBGene00012982	jmjd-2	1.45
chrII	14248994	14249448	14249901	14252357	14255705	+	start	2909	upstream	0	0	protein_coding	WBGene00013213	Y54G11A.2	1.45
chrII	14422000	14422517	14423034	14417889	14424891	-	center	1127	PeakInsideFeature	1	0.15	protein_coding	WBGene00004048	plx-2	1.97
chrII	14425312	14425626	14425940	14417889	14424891	-	start	735	upstream	0	0	protein_coding	WBGene00004048	plx-2	1.42
chrII	14426319	14427525	14428731	14417889	14424891	-	start	2634	upstream	0	0	protein_coding	WBGene00004048	plx-2	4.29
chrII	14597936	14598686	14599437	14600902	14610554	+	start	2216	upstream	0	0	protein_coding	WBGene00006603	tps-2	2.53
chrII	14644970	14645789	14646608	14640096	14644083	-	start	1706	upstream	0	0	protein_coding	WBGene00000225	atgp-2	1.52
chrII	14695257	14696785	14698313	14698701	14699362	+	start	1916	upstream	0	0	protein_coding	WBGene00007478	C09F9.1	2.63
chrII	14695257	14696785	14698313	14694192	14695299	-	start	1486	overlapStart	0.02	0.04	protein_coding	WBGene00010491	K02B7.3	2.63
chrII	15118510	15118955	15119400	15120301	15123345	+	start	1346	upstream	0	0	protein_coding	WBGene00013168	arp-1	2.02
chrII	15118510	15118955	15119400	15124504	15126365	+	start	5549	upstream	0	0	protein_coding	WBGene00013169	Y53F4B.23	2.02
chrII	15193987	15194283	15194579	15196214	15198075	+	start	1931	upstream	0	0	protein_coding	WBGene00021598	Y46E12BR.1	1.79
chrII	15203843	15205036	15206228	15207443	15229725	+	start	2407	upstream	0	0	protein_coding	WBGene00021597	spsb-1	2.43
chrII	15213972	15214174	15214376	15207443	15229725	+	center	4410	PeakInsideFeature	1	0.02	protein_coding	WBGene00021597	spsb-1	2.22
chrII	15218313	15218567	15218821	15207443	15229725	+	center	17	PeakInsideFeature	1	0.03	protein_coding	WBGene00021597	spsb-1	1.51
chrIII	65533	65797	66061	59869	61166	-	start	4631	upstream	0	0	protein_coding	WBGene00021042	btb-5	2.06
chrIII	65533	65797	66061	62888	66261	-	start	464	PeakInsideFeature	1	0.16	protein_coding	WBGene00021043	pck-1	2.06
chrIII	384093	384876	385658	378004	381298	-	start	3578	upstream	0	0	protein_coding	WBGene00019636	gsto-3	1.82
chrIII	384093	384876	385658	381900	382570	-	start	2306	upstream	0	0	protein_coding	WBGene00019639	K10F12.7	1.82
chrIII	522574	523231	523888	518356	524044	-	start	813	PeakInsideFeature	1	0.24	protein_coding	WBGene00020702	T22F7.3	2.56
chrIII	550527	550940	551353	NA	NA	NA	NA	NA	NA	NA	NA	NA	NA	NA	2.17
chrIII	563183	563527	563871	557518	576447	+	center	3455	PeakInsideFeature	1	0.04	protein_coding	WBGene00015155	B0353.1	2.08
chrIII	573974	574215	574456	557518	576447	+	end	2232	PeakInsideFeature	1	0.03	protein_coding	WBGene00015155	B0353.1	2.13
chrIII	649725	649854	649984	646754	654463	+	center	754	PeakInsideFeature	1	0.04	protein_coding	WBGene00015648	orai-1	1.91
chrIII	650225	650846	651468	646754	654463	+	center	237	PeakInsideFeature	1	0.17	protein_coding	WBGene00015648	orai-1	1.79
chrIII	821962	822622	823281	823222	826408	+	start	600	overlapStart	0.05	0.02	protein_coding	WBGene00019328	clec-149	3.36
chrIII	821962	822622	823281	816145	821730	+	end	892	downstream	0	0	protein_coding	WBGene00000895	dac-1	3.36
chrIII	832508	833112	833715	828590	832277	-	start	835	upstream	0	0	protein_coding	WBGene00019329	ceeh-1	2.74
chrIII	832508	833112	833715	833858	835808	+	start	746	upstream	0	0	protein_coding	WBGene00019327	zip-2	2.74
chrIII	835169	835612	836054	828590	832277	-	start	3335	upstream	0	0	protein_coding	WBGene00019329	ceeh-1	1.82
chrIII	835169	835612	836054	835815	839591	-	end	203	overlapEnd	0.28	0.07	protein_coding	WBGene00019331	dos-3	1.82
chrIII	835169	835612	836054	833858	835808	+	end	196	overlapEnd	0.73	0.33	protein_coding	WBGene00019327	zip-2	1.82
chrIII	937894	938290	938686	938869	939437	+	start	579	upstream	0	0	protein_coding	WBGene00020452	fbxa-22	2.33
chrIII	937894	938290	938686	933585	936067	-	start	2223	upstream	0	0	protein_coding	WBGene00020453	fbxa-55	2.33
chrIII	937894	938290	938686	937302	938061	-	start	229	overlapStart	0.22	0.23	protein_coding	WBGene00020454	fbxa-56	2.33
chrIII	1335370	1335894	1336418	1336707	1340333	-	end	813	downstream	0	0	protein_coding	WBGene00022325	fbxa-5	2.49
chrIII	1678831	1679349	1679867	1672517	1676721	-	start	2628	upstream	0	0	protein_coding	WBGene00021260	Y22D7AR.6	1.87
chrIII	2170028	2170955	2171882	2151968	2197908	+	center	3983	PeakInsideFeature	1	0.05	protein_coding	WBGene00021697	gcn-1	2.05
chrIII	2262208	2262680	2263152	2260004	2261445	-	start	1235	upstream	0	0	protein_coding	WBGene00044676	fbxa-42	2.51
chrIII	2262208	2262680	2263152	2257554	2258941	-	start	3739	upstream	0	0	protein_coding	WBGene00020638	fbxa-43	2.51
chrIII	2262208	2262680	2263152	2266651	2268300	+	start	3971	upstream	0	0	protein_coding	WBGene00021860	fbxa-9	2.51
chrIII	2262208	2262680	2263152	2263242	2264139	+	start	562	upstream	0	0	protein_coding	WBGene00021861	Y54F10BM.6	2.51
chrIII	2753352	2754265	2755178	2747130	2756512	-	start	2247	PeakInsideFeature	1	0.2	protein_coding	WBGene00022180	Y71H2AM.15	1.59
chrIII	3036377	3036778	3037179	2995487	3040860	-	start	4082	PeakInsideFeature	1	0.02	protein_coding	WBGene00000898	daf-2	1.38
chrIII	3303236	3303378	3303521	NA	NA	NA	NA	NA	NA	NA	NA	NA	NA	NA	1.71
chrIII	3346502	3347012	3347523	3344875	3363409	+	start	2137	PeakInsideFeature	1	0.06	protein_coding	WBGene00001559	gei-1	1.85
chrIII	3438528	3438710	3438893	3439023	3444207	-	end	313	downstream	0	0	protein_coding	WBGene00004976	spe-41	1.53
chrIII	3470619	3471234	3471850	3467664	3469827	-	start	1407	upstream	0	0	protein_coding	WBGene00007923	C34C12.4	1.5
chrIII	3470619	3471234	3471850	3472003	3473718	+	start	769	upstream	0	0	protein_coding	WBGene00007924	rsu-1	1.5
chrIII	3476793	3477165	3477537	3482591	3484843	+	start	5426	upstream	0	0	protein_coding	WBGene00007925	C34C12.6	2.9
chrIII	3476793	3477165	3477537	3474019	3475450	-	start	1715	upstream	0	0	protein_coding	WBGene00007928	C34C12.9	2.9
chrIII	3502596	3502852	3503109	3503710	3505355	-	end	858	downstream	0	0	protein_coding	WBGene00010809	M01F1.3	2.08
chrIII	3502596	3502852	3503109	3499375	3502547	-	start	305	upstream	0	0	protein_coding	WBGene00010814	M01F1.8	2.08
chrIII	3502596	3502852	3503109	3493811	3499057	-	start	3795	upstream	0	0	protein_coding	WBGene00010815	M01F1.9	2.08
chrIII	3502596	3502852	3503109	3502841	3503724	-	end	11	overlapEnd	0.53	0.31	protein_coding	WBGene00004428	rpl-16	2.08
chrIII	3585746	3586638	3587531	3578716	3581736	-	start	4902	upstream	0	0	protein_coding	WBGene00008180	C48D5.3	3.01
chrIII	3585746	3586638	3587531	3590734	3611993	+	start	4096	upstream	0	0	protein_coding	WBGene00004213	ptp-1	3.01
chrIII	3609141	3609910	3610680	3590734	3611993	+	end	2083	PeakInsideFeature	1	0.08	protein_coding	WBGene00004213	ptp-1	2.13
chrIII	3611641	3612034	3612427	3590734	3611993	+	end	41	overlapEnd	0.45	0.02	protein_coding	WBGene00004213	ptp-1	2.57
chrIII	3611641	3612034	3612427	3612951	3627142	-	end	917	downstream	0	0	protein_coding	WBGene00004765	sel-8	2.57
chrIII	3620009	3622137	3624265	3612951	3627142	-	center	2090	PeakInsideFeature	1	0.3	protein_coding	WBGene00004765	sel-8	3.77
chrIII	3643276	3643574	3643871	3635876	3643670	+	end	96	overlapEnd	0.67	0.06	protein_coding	WBGene00007860	rilp-1	2.1
chrIII	3643276	3643574	3643871	3644375	3648822	+	start	801	upstream	0	0	protein_coding	WBGene00006822	unc-93	2.1
chrIII	3683355	3684219	3685083	3683253	3685808	-	center	311	PeakInsideFeature	1	0.68	protein_coding	WBGene00012084	npr-15	2.72
chrIII	3711468	3712218	3712968	3709330	3713282	+	center	912	PeakInsideFeature	1	0.38	protein_coding	WBGene00007581	alkb-8	3.05
chrIII	3711468	3712218	3712968	3713463	3718745	+	start	1245	upstream	0	0	protein_coding	WBGene00007577	nrde-1	3.05
chrIII	3780504	3780806	3781108	3774896	3786640	-	center	38	PeakInsideFeature	1	0.06	protein_coding	WBGene00000070	acy-3	2.06
chrIII	3781397	3782312	3783227	3774896	3786640	-	center	1544	PeakInsideFeature	1	0.16	protein_coding	WBGene00000070	acy-3	2.29
chrIII	3796910	3797192	3797475	3789982	3800547	-	center	1927	PeakInsideFeature	1	0.06	protein_coding	WBGene00003476	mtm-3	1.83
chrIII	3799545	3800821	3802097	3789982	3800547	-	start	274	overlapStart	0.4	0.1	protein_coding	WBGene00003476	mtm-3	3.2
chrIII	3808932	3809306	3809680	3804772	3809030	-	start	276	overlapStart	0.14	0.03	protein_coding	WBGene00006591	toh-1	1.49
chrIII	3808932	3809306	3809680	3802452	3804438	-	start	4868	upstream	0	0	protein_coding	WBGene00011974	xbx-5	1.49
chrIII	3872156	3872372	3872588	3869591	3901466	-	end	2781	PeakInsideFeature	1	0.02	protein_coding	WBGene00006575	tir-1	1.83
chrIII	3907686	3907940	3908194	3903114	3907687	-	start	253	overlapStart	0.01	0.01	protein_coding	WBGene00014202	mmcm-1	1.9
chrIII	3907686	3907940	3908194	3908929	3914149	-	end	989	downstream	0	0	protein_coding	WBGene00003930	pat-3	1.9
chrIII	3913790	3914922	3916054	3916933	3918809	+	start	2011	upstream	0	0	protein_coding	WBGene00014204	ccdc-47	1.95
chrIII	3913790	3914922	3916054	3908929	3914149	-	start	773	overlapStart	0.16	0.07	protein_coding	WBGene00003930	pat-3	1.95
chrIII	3913790	3914922	3916054	3918871	3920700	+	start	3949	upstream	0	0	protein_coding	WBGene00014203	ZK1058.3	1.95
chrIII	3926539	3927508	3928478	3928436	3929233	+	start	928	overlapStart	0.03	0.06	protein_coding	WBGene00009501	F37A8.1	1.26
chrIII	3926539	3927508	3928478	3920626	3921711	-	start	5797	upstream	0	0	protein_coding	WBGene00014205	ZK1058.5	1.26
chrIII	3926539	3927508	3928478	3923792	3926238	-	start	1270	upstream	0	0	protein_coding	WBGene00014207	ZK1058.9	1.26
chrIII	3947394	3947792	3948190	NA	NA	NA	NA	NA	NA	NA	NA	NA	NA	NA	2.96
chrIII	3952138	3952318	3952499	3956624	3958161	+	start	4306	upstream	0	0	protein_coding	WBGene00009503	F37A8.5	2.24
chrIII	3956085	3957160	3958235	3956624	3958161	+	center	232	FeatureInsidePeak	0.72	1	protein_coding	WBGene00009503	F37A8.5	3.37
chrIII	3956085	3957160	3958235	3960258	3961825	+	start	3098	upstream	0	0	protein_coding	WBGene00011215	R10E9.3	3.37
chrIII	3962810	3963035	3963260	3962731	3964158	-	end	304	PeakInsideFeature	1	0.32	protein_coding	WBGene00011214	R10E9.2	1.41
chrIII	3983485	3984960	3986435	3988059	3988575	+	start	3099	upstream	0	0	protein_coding	WBGene00044230	C36E8.6	3.42
chrIII	3983485	3984960	3986435	3985565	3986809	-	end	605	overlapEnd	0.3	0.7	protein_coding	WBGene00012379	Y1A5A.1	3.42
chrIII	3983485	3984960	3986435	3984367	3984670	-	start	290	FeatureInsidePeak	0.11	1	protein_coding	WBGene00012380	Y1A5A.2	3.42
chrIII	4017571	4018583	4019595	4020037	4021867	+	start	1454	upstream	0	0	protein_coding	WBGene00011367	snpc-3.4	2.96
chrIII	4017571	4018583	4019595	4015769	4017643	-	start	940	overlapStart	0.04	0.04	protein_coding	WBGene00006537	tbb-2	2.96
chrIII	4017571	4018583	4019595	4022166	4025658	+	start	3583	upstream	0	0	protein_coding	WBGene00011368	tftc-5	2.96
chrIII	4107810	4108198	4108585	NA	NA	NA	NA	NA	NA	NA	NA	NA	NA	NA	1.36
chrIII	4206525	4206638	4206750	4202253	4204269	-	start	2369	upstream	0	0	protein_coding	WBGene00011280	pelo-1	2.45
chrIII	4206525	4206638	4206750	4209492	4216724	+	start	2854	upstream	0	0	protein_coding	WBGene00009647	phlp-2	2.45
chrIII	4206525	4206638	4206750	4204429	4205814	+	end	824	downstream	0	0	protein_coding	WBGene00011281	R74.7	2.45
chrIII	4206525	4206638	4206750	4206253	4208265	+	start	385	PeakInsideFeature	1	0.12	protein_coding	WBGene00011282	R74.8	2.45
chrIII	4218199	4218348	4218497	4216764	4228108	-	end	1584	PeakInsideFeature	1	0.03	protein_coding	WBGene00003401	mpk-1	1.8
chrIII	4222389	4222874	4223358	4216764	4228108	-	center	438	PeakInsideFeature	1	0.09	protein_coding	WBGene00003401	mpk-1	2.09
chrIII	4237133	4237557	4237981	4230436	4233219	-	start	4338	upstream	0	0	protein_coding	WBGene00003619	nhr-20	1.66
chrIII	4276796	4276994	4277193	4276266	4280217	-	end	728	PeakInsideFeature	1	0.11	protein_coding	WBGene00006331	sup-26	1.67
chrIII	4280497	4280864	4281230	4276266	4280217	-	start	647	upstream	0	0	protein_coding	WBGene00006331	sup-26	1.97
chrIII	4281499	4282252	4283004	4276266	4280217	-	start	2035	upstream	0	0	protein_coding	WBGene00006331	sup-26	1.49
chrIII	4292920	4293384	4293847	4288264	4291283	-	start	2101	upstream	0	0	protein_coding	WBGene00003157	mcm-5	2.61
chrIII	4292920	4293384	4293847	4291543	4293413	-	start	29	overlapStart	0.54	0.27	protein_coding	WBGene00011201	nth-1	2.61
chrIII	4292920	4293384	4293847	4285861	4287472	-	start	5912	upstream	0	0	protein_coding	WBGene00011200	R10E4.3	2.61
chrIII	4292920	4293384	4293847	4293408	4295142	+	start	24	overlapStart	0.48	0.26	protein_coding	WBGene00011202	R10E4.6	2.61
chrIII	4292920	4293384	4293847	4295224	4296599	+	start	1840	upstream	0	0	protein_coding	WBGene00011203	R10E4.7	2.61
chrIII	4357929	4358079	4358229	4356539	4364974	+	start	1540	PeakInsideFeature	1	0.04	protein_coding	WBGene00007139	mnp-1	1.98
chrIII	4494704	4495063	4495422	4491627	4499043	-	center	272	PeakInsideFeature	1	0.1	protein_coding	WBGene00000223	atf-7	2.26
chrIII	4501939	4502750	4503561	4491627	4499043	-	start	3707	upstream	0	0	protein_coding	WBGene00000223	atf-7	3.04
chrIII	4501939	4502750	4503561	4498967	4499038	-	start	3712	upstream	0	0	protein_coding	WBGene00303035	C07G2.5	3.04
chrIII	4501939	4502750	4503561	4499191	4508114	-	center	902	PeakInsideFeature	1	0.19	protein_coding	WBGene00000380	cct-5	3.04
chrIII	4515254	4515848	4516443	4520363	4536991	+	start	4515	upstream	0	0	protein_coding	WBGene00000396	cdh-4	2.82
chrIII	4563359	4563743	4564127	4567325	4571835	+	start	3582	upstream	0	0	protein_coding	WBGene00009440	idhg-1	2.13
chrIII	4563359	4563743	4564127	4562738	4566276	+	center	764	PeakInsideFeature	1	0.22	protein_coding	WBGene00003915	pan-1	2.13
chrIII	4721702	4722052	4722402	4722126	4730919	+	start	74	overlapStart	0.4	0.04	protein_coding	WBGene00000068	acy-1	1.45
chrIII	4721702	4722052	4722402	4715293	4720670	-	start	1382	upstream	0	0	protein_coding	WBGene00001259	emb-5	1.45
chrIII	4779822	4780222	4780621	4780130	4781987	-	end	92	overlapEnd	0.62	0.27	protein_coding	WBGene00007171	B0393.6	2.17
chrIII	4779822	4780222	4780621	4776264	4778065	-	start	2157	upstream	0	0	protein_coding	WBGene00007172	B0393.7	2.17
chrIII	4779822	4780222	4780621	4778390	4780157	-	start	65	overlapStart	0.42	0.19	protein_coding	WBGene00044636	B0393.9	2.17
chrIII	4779822	4780222	4780621	4782505	4782805	+	start	2283	upstream	0	0	protein_coding	WBGene00044225	C38D4.10	2.17
chrIII	4779822	4780222	4780621	4786080	4792391	+	start	5858	upstream	0	0	protein_coding	WBGene00003210	mel-28	2.17
chrIII	5014384	5014592	5014800	5008933	5017860	-	center	1195	PeakInsideFeature	1	0.05	protein_coding	WBGene00020097	larp-1	1.81
chrIII	5014384	5014592	5014800	5007100	5008830	-	start	5762	upstream	0	0	protein_coding	WBGene00020099	R144.11	1.81
chrIII	5014384	5014592	5014800	5018645	5021118	+	start	4053	upstream	0	0	protein_coding	WBGene00020094	wip-1	1.81
chrIII	5076897	5077734	5078571	5077765	5080665	+	start	31	overlapStart	0.49	0.28	protein_coding	WBGene00000107	alh-1	2.55
chrIII	5076897	5077734	5078571	5081726	5082995	+	start	3992	upstream	0	0	protein_coding	WBGene00006519	cox-6A	2.55
chrIII	5139090	5140660	5142231	5130923	5136319	-	start	4341	upstream	0	0	protein_coding	WBGene00006543	tbx-2	3.37
chrIII	5139090	5140660	5142231	5137252	5149578	-	center	2755	PeakInsideFeature	1	0.26	protein_coding	WBGene00021900	Y54H5A.2	3.37
chrIII	5165371	5165674	5165977	5159729	5163627	-	start	2047	upstream	0	0	protein_coding	WBGene00001744	gars-1	2.5
chrIII	5165371	5165674	5165977	5163766	5165311	-	start	363	upstream	0	0	protein_coding	WBGene00020422	T10F2.2	2.5
chrIII	5165371	5165674	5165977	5165659	5169799	-	end	15	overlapEnd	0.53	0.08	protein_coding	WBGene00006736	ulp-1	2.5
chrIII	5181560	5181668	5181775	5185920	5188646	+	start	4252	upstream	0	0	protein_coding	WBGene00019628	pup-2	1.43
chrIII	5181992	5182728	5183465	5188726	5190175	+	start	5998	upstream	0	0	protein_coding	WBGene00189952	K10D2.8	1.68
chrIII	5181992	5182728	5183465	5185920	5188646	+	start	3192	upstream	0	0	protein_coding	WBGene00019628	pup-2	1.68
chrIII	5203571	5204030	5204489	5196678	5199688	-	start	4342	upstream	0	0	protein_coding	WBGene00001262	emb-8	1.59
chrIII	5203571	5204030	5204489	5203713	5206911	-	end	317	overlapEnd	0.85	0.25	protein_coding	WBGene00022531	morc-1	1.59
chrIII	5338434	5338802	5339169	5341682	5344273	+	start	2880	upstream	0	0	protein_coding	WBGene00022664	ZK121.2	1.84
chrIII	5503113	5503274	5503436	5501861	5506392	+	center	852	PeakInsideFeature	1	0.08	protein_coding	WBGene00019831	R02F2.1	2.11
chrIII	5549911	5550191	5550471	5546987	5551231	+	end	1040	PeakInsideFeature	1	0.14	protein_coding	WBGene00017302	F09F7.5	1.54
chrIII	5549911	5550191	5550471	5555404	5557318	+	start	5213	upstream	0	0	protein_coding	WBGene00017301	hach-1	1.54
chrIII	5550818	5551096	5551373	5546987	5551231	+	end	135	overlapEnd	0.75	0.1	protein_coding	WBGene00017302	F09F7.5	2.3
chrIII	5550818	5551096	5551373	5551232	5552131	-	end	136	overlapEnd	0.26	0.16	protein_coding	WBGene00017303	F09F7.6	2.3
chrIII	5550818	5551096	5551373	5555404	5557318	+	start	4308	upstream	0	0	protein_coding	WBGene00017301	hach-1	2.3
chrIII	5563408	5563765	5564122	5565025	5567382	+	start	1260	upstream	0	0	protein_coding	WBGene00003371	mlc-3	2.4
chrIII	5563408	5563765	5564122	5557344	5564837	+	end	1072	PeakInsideFeature	1	0.1	protein_coding	WBGene00017300	rpc-2	2.4
chrIII	5565705	5565868	5566032	5565025	5567382	+	center	335	PeakInsideFeature	1	0.14	protein_coding	WBGene00003371	mlc-3	1.6
chrIII	5569962	5570473	5570984	5573994	5576684	+	start	3521	upstream	0	0	protein_coding	WBGene00017299	molo-1	1.65
chrIII	5569962	5570473	5570984	5568213	5568779	-	start	1694	upstream	0	0	protein_coding	WBGene00017305	nspb-12	1.65
chrIII	5595006	5596256	5597507	5595771	5598066	+	start	485	overlapStart	0.7	0.76	protein_coding	WBGene00000420	ced-6	3.22
chrIII	5595006	5596256	5597507	5589036	5591718	-	start	4538	upstream	0	0	protein_coding	WBGene00018967	ddx-15	3.22
chrIII	5619073	5619738	5620404	5625014	5632322	+	start	5276	upstream	0	0	protein_coding	WBGene00000900	daf-4	2.45
chrIII	5709264	5710260	5711255	5714861	5717585	+	start	4601	upstream	0	0	protein_coding	WBGene00000182	arf-1.2	1.65
chrIII	5709264	5710260	5711255	5710062	5710509	-	center	25	FeatureInsidePeak	0.23	1	protein_coding	WBGene00015149	B0336.12	1.65
chrIII	5709264	5710260	5711255	5706718	5709324	-	start	936	overlapStart	0.04	0.03	protein_coding	WBGene00015148	hpo-28	1.65
chrIII	5709264	5710260	5711255	5711548	5714846	+	start	1288	upstream	0	0	protein_coding	WBGene00015143	rbm-26	1.65
chrIII	5709264	5710260	5711255	5705521	5706129	-	start	4131	upstream	0	0	protein_coding	WBGene00004435	rpl-23	1.65
chrIII	5709264	5710260	5711255	5702248	5705464	-	start	4796	upstream	0	0	protein_coding	WBGene00006359	swp-1	1.65
chrIII	5762147	5762269	5762391	5767882	5768665	+	start	5613	upstream	0	0	protein_coding	WBGene00015086	B0244.11	1.27
chrIII	5762147	5762269	5762391	5755496	5765815	+	center	1613	PeakInsideFeature	1	0.03	protein_coding	WBGene00002048	ida-1	1.27
chrIII	5832532	5833076	5833619	5828603	5833745	-	start	669	PeakInsideFeature	1	0.22	protein_coding	WBGene00007016	mdt-15	1.51
chrIII	5832532	5833076	5833619	5833383	5833745	-	end	307	overlapEnd	0.22	0.66	protein_coding	WBGene00303073	R12B2.13	1.51
chrIII	5832532	5833076	5833619	5834022	5834998	-	end	946	downstream	0	0	protein_coding	WBGene00020020	R12B2.6	1.51
chrIII	5832532	5833076	5833619	5836926	5837183	+	start	3850	upstream	0	0	protein_coding	WBGene00021029	W04D12.1	1.51
chrIII	5836405	5837626	5838847	5828603	5833745	-	start	3881	upstream	0	0	protein_coding	WBGene00007016	mdt-15	2.64
chrIII	5836405	5837626	5838847	5833383	5833745	-	start	3881	upstream	0	0	protein_coding	WBGene00303073	R12B2.13	2.64
chrIII	5836405	5837626	5838847	5834022	5834998	-	start	2628	upstream	0	0	protein_coding	WBGene00020020	R12B2.6	2.64
chrIII	5836405	5837626	5838847	5836926	5837183	+	end	443	FeatureInsidePeak	0.11	1	protein_coding	WBGene00021029	W04D12.1	2.64
chrIII	5841229	5841900	5842570	NA	NA	NA	NA	NA	NA	NA	NA	NA	NA	NA	1.99
chrIII	5842679	5843036	5843393	NA	NA	NA	NA	NA	NA	NA	NA	NA	NA	NA	2.56
chrIII	5897365	5897761	5898157	5889721	5896013	-	start	1748	upstream	0	0	protein_coding	WBGene00016197	pxl-1	3.22
chrIII	5898166	5898620	5899073	5889721	5896013	-	start	2607	upstream	0	0	protein_coding	WBGene00016197	pxl-1	1.91
chrIII	5914139	5914996	5915853	5908700	5914734	+	end	262	overlapEnd	0.35	0.1	protein_coding	WBGene00016194	C28H8.3	1.52
chrIII	5936359	5938792	5941225	5935749	5937220	-	start	1572	overlapStart	0.18	0.59	protein_coding	WBGene00017146	EGAP1.1	3.35
chrIII	5936359	5938792	5941225	5940244	5943835	+	start	1452	overlapStart	0.21	0.28	protein_coding	WBGene00006727	ubq-1	3.35
chrIII	5936359	5938792	5941225	5926898	5932953	-	start	5839	upstream	0	0	protein_coding	WBGene00006987	zmp-1	3.35
chrIII	5949651	5949927	5950203	5948890	5953534	+	start	1037	PeakInsideFeature	1	0.12	protein_coding	WBGene00017775	F25B5.3	1.55
chrIII	5949651	5949927	5950203	5943833	5946124	-	start	3803	upstream	0	0	protein_coding	WBGene00017776	F25B5.5	1.55
chrIII	5949651	5949927	5950203	5946217	5948711	-	start	1216	upstream	0	0	protein_coding	WBGene00017777	F25B5.6	1.55
chrIII	5963556	5964091	5964626	5966413	5971510	+	start	2322	upstream	0	0	protein_coding	WBGene00017773	dct-6	1.5
chrIII	5963556	5964091	5964626	5953526	5958246	-	start	5845	upstream	0	0	protein_coding	WBGene00017778	nono-1	1.5
chrIII	5975175	5976232	5977290	5976781	5982126	-	end	549	overlapEnd	0.25	0.1	protein_coding	WBGene00001489	frm-2	1.74
chrIII	5975175	5976232	5977290	5971530	5973664	-	start	2568	upstream	0	0	protein_coding	WBGene00003375	mlp-1	1.74
chrIII	5988095	5989405	5990715	5993219	6006360	+	start	3814	upstream	0	0	protein_coding	WBGene00020209	T04C9.1	1.95
chrIII	5988095	5989405	5990715	5991880	5992230	+	start	2475	upstream	0	0	protein_coding	WBGene00020210	T04C9.2	1.95
chrIII	6082168	6082580	6082993	6080563	6084748	+	center	75	PeakInsideFeature	1	0.2	protein_coding	WBGene00015477	attf-4	3.59
chrIII	6105676	6106066	6106457	6088684	6102862	-	start	3204	upstream	0	0	protein_coding	WBGene00015480	C05D10.4	2.79
chrIII	6117690	6117850	6118011	6118627	6124055	+	start	777	upstream	0	0	protein_coding	WBGene00002201	kin-18	1.46
chrIII	6117690	6117850	6118011	6114482	6116331	-	start	1519	upstream	0	0	protein_coding	WBGene00020549	nmt-1	1.46
chrIII	6132367	6132558	6132749	6124184	6136276	-	center	2328	PeakInsideFeature	1	0.04	protein_coding	WBGene00021534	mvk-1	2.62
chrIII	6136119	6136671	6137223	6124184	6136276	-	start	395	overlapStart	0.15	0.02	protein_coding	WBGene00021534	mvk-1	2.77
chrIII	6155072	6155684	6156295	6154844	6157758	-	center	617	PeakInsideFeature	1	0.42	protein_coding	WBGene00018340	anmt-2	2.6
chrIII	6155072	6155684	6156295	6159842	6164588	+	start	4158	upstream	0	0	protein_coding	WBGene00003593	nfm-1	2.6
chrIII	6155072	6155684	6156295	6149961	6154933	+	end	751	downstream	0	0	protein_coding	WBGene00021531	Y42G9A.1	2.6
chrIII	6156658	6156891	6157124	6154844	6157758	-	center	590	PeakInsideFeature	1	0.16	protein_coding	WBGene00018340	anmt-2	1.84
chrIII	6156658	6156891	6157124	6159842	6164588	+	start	2951	upstream	0	0	protein_coding	WBGene00003593	nfm-1	1.84
chrIII	6279997	6280691	6281385	6276048	6278351	-	start	2340	upstream	0	0	protein_coding	WBGene00015978	C18F10.7	1.31
chrIII	6279997	6280691	6281385	6280380	6282411	+	start	311	overlapStart	0.73	0.5	protein_coding	WBGene00001972	hmg-1.2	1.31
chrIII	6355192	6355786	6356380	6346285	6366660	+	center	686	PeakInsideFeature	1	0.06	protein_coding	WBGene00016977	akap-1	1.56
chrIII	6358970	6359701	6360432	6346285	6366660	+	center	3228	PeakInsideFeature	1	0.08	protein_coding	WBGene00016977	akap-1	1.87
chrIII	6364321	6364552	6364782	6346285	6366660	+	end	2108	PeakInsideFeature	1	0.03	protein_coding	WBGene00016977	akap-1	1.4
chrIII	6364321	6364552	6364782	6368042	6373904	+	start	3490	upstream	0	0	protein_coding	WBGene00015813	thoc-2	1.4
chrIII	6401548	6402962	6404375	6407129	6410018	+	start	4167	upstream	0	0	protein_coding	WBGene00002881	let-756	2.29
chrIII	6404917	6405570	6406224	6407129	6410018	+	start	1559	upstream	0	0	protein_coding	WBGene00002881	let-756	2.85
chrIII	6420045	6420773	6421501	6415774	6421885	-	start	1112	PeakInsideFeature	1	0.24	protein_coding	WBGene00015484	atgl-1	2.08
chrIII	6420045	6420773	6421501	6411816	6414993	-	start	5780	upstream	0	0	protein_coding	WBGene00003523	nas-4	2.08
chrIII	6457530	6457867	6458204	6460120	6462222	+	start	2253	upstream	0	0	protein_coding	WBGene00020820	algn-1	3.17
chrIII	6457530	6457867	6458204	6454483	6460014	+	center	618	PeakInsideFeature	1	0.13	protein_coding	WBGene00020821	jhdm-1	3.17
chrIII	6457530	6457867	6458204	6450792	6452372	-	start	5495	upstream	0	0	protein_coding	WBGene00004781	set-1	3.17
chrIII	6462659	6464050	6465440	6462907	6463801	-	start	249	FeatureInsidePeak	0.33	1	protein_coding	WBGene00001005	dlc-1	2.25
chrIII	6462659	6464050	6465440	6465157	6467208	+	start	1107	overlapStart	0.11	0.14	protein_coding	WBGene00006463	nduf-2.2	2.25
chrIII	6462659	6464050	6465440	6467382	6471510	+	start	3332	upstream	0	0	protein_coding	WBGene00020819	T26A5.2	2.25
chrIII	6462659	6464050	6465440	6462216	6462856	-	start	1194	overlapStart	0.08	0.31	protein_coding	WBGene00020823	T26A5.8	2.25
chrIII	6484901	6485918	6486935	6483218	6488875	+	center	128	PeakInsideFeature	1	0.36	protein_coding	WBGene00017754	F23F12.8	4.18
chrIII	6484901	6485918	6486935	6489793	6491282	+	start	3875	upstream	0	0	protein_coding	WBGene00004503	rpt-3	4.18
chrIII	6577091	6577482	6577872	6581927	6586549	+	start	4445	upstream	0	0	protein_coding	WBGene00000060	acr-21	1.63
chrIII	6577091	6577482	6577872	6577827	6578584	-	end	345	overlapEnd	0.06	0.06	protein_coding	WBGene00017848	F27B3.6	1.63
chrIII	6577091	6577482	6577872	6579698	6579877	+	start	2216	upstream	0	0	protein_coding	WBGene00044454	F27B3.8	1.63
chrIII	6726690	6727482	6728274	6720415	6722258	-	start	5224	upstream	0	0	protein_coding	WBGene00018137	bath-41	3.18
chrIII	6726690	6727482	6728274	6730781	6733935	+	start	3299	upstream	0	0	protein_coding	WBGene00003851	odr-4	3.18
chrIII	6726690	6727482	6728274	6725789	6728058	+	center	558	overlapEnd	0.87	0.61	protein_coding	WBGene00022420	wdr-4	3.18
chrIII	6726690	6727482	6728274	6728155	6730170	-	end	673	overlapEnd	0.08	0.06	protein_coding	WBGene00044452	Y102E9.5	3.18
chrIII	6728896	6729437	6729978	6730781	6733935	+	start	1344	upstream	0	0	protein_coding	WBGene00003851	odr-4	1.29
chrIII	6728896	6729437	6729978	6728155	6730170	-	center	274	PeakInsideFeature	1	0.54	protein_coding	WBGene00044452	Y102E9.5	1.29
chrIII	6740840	6742188	6743535	6746308	6794764	+	start	4120	upstream	0	0	protein_coding	WBGene00000998	dig-1	1.96
chrIII	6740840	6742188	6743535	6735968	6736642	-	start	5546	upstream	0	0	protein_coding	WBGene00044453	Y102E9.6	1.96
chrIII	6744281	6744738	6745196	6746308	6794764	+	start	1570	upstream	0	0	protein_coding	WBGene00000998	dig-1	1.92
chrIII	6796848	6797264	6797681	6802788	6816132	+	start	5524	upstream	0	0	protein_coding	WBGene00017904	lim-8	1.91
chrIII	6796848	6797264	6797681	6795626	6797774	+	end	510	PeakInsideFeature	1	0.39	protein_coding	WBGene00019907	R05H11.1	1.91
chrIII	6796848	6797264	6797681	6798299	6800489	+	start	1035	upstream	0	0	protein_coding	WBGene00019908	R05H11.2	1.91
chrIII	6815068	6815410	6815753	6802788	6816132	+	end	722	PeakInsideFeature	1	0.06	protein_coding	WBGene00017904	lim-8	2.34
chrIII	6815068	6815410	6815753	6820935	6847283	+	start	5525	upstream	0	0	protein_coding	WBGene00006498	ten-1	2.34
chrIII	6870973	6871726	6872479	6865207	6869460	-	start	2266	upstream	0	0	protein_coding	WBGene00020068	cra-1	2.5
chrIII	6870973	6871726	6872479	6873048	6873729	+	start	1322	upstream	0	0	protein_coding	WBGene00019381	K04C2.3	2.5
chrIII	6870973	6871726	6872479	6870296	6871171	+	end	555	overlapEnd	0.14	0.23	protein_coding	WBGene00044312	K04C2.8	2.5
chrIII	6894803	6895006	6895208	6885204	6889523	-	start	5483	upstream	0	0	protein_coding	WBGene00000265	brd-1	1.5
chrIII	6894803	6895006	6895208	6889749	6895089	+	end	83	overlapEnd	0.71	0.06	protein_coding	WBGene00019380	K04C2.2	1.5
chrIII	6894803	6895006	6895208	6890991	6891812	-	start	3194	upstream	0	0	protein_coding	WBGene00019382	K04C2.5	1.5
chrIII	6894803	6895006	6895208	6898016	6900605	+	start	3010	upstream	0	0	protein_coding	WBGene00020315	T07E3.4	1.5
chrIII	6897892	6898351	6898810	6903895	6905170	+	start	5544	upstream	0	0	protein_coding	WBGene00020314	T07E3.3	1.59
chrIII	6897892	6898351	6898810	6898016	6900605	+	start	335	overlapStart	0.87	0.31	protein_coding	WBGene00020315	T07E3.4	1.59
chrIII	6903515	6904044	6904573	6900568	6903106	-	start	938	upstream	0	0	protein_coding	WBGene00020316	brc-2	1.59
chrIII	6903515	6904044	6904573	6907441	6908012	+	start	3397	upstream	0	0	protein_coding	WBGene00020313	T07E3.2	1.59
chrIII	6903515	6904044	6904573	6903895	6905170	+	start	149	overlapStart	0.65	0.54	protein_coding	WBGene00020314	T07E3.3	1.59
chrIII	6945733	6946128	6946522	6941889	6945895	-	start	233	overlapStart	0.21	0.05	protein_coding	WBGene00004133	abu-13	2.61
chrIII	6945733	6946128	6946522	6946718	6958882	+	start	590	upstream	0	0	protein_coding	WBGene00002845	let-711	2.61
chrIII	6950315	6950935	6951555	6941889	6945895	-	start	5040	upstream	0	0	protein_coding	WBGene00004133	abu-13	2.14
chrIII	6950315	6950935	6951555	6946718	6958882	+	center	1865	PeakInsideFeature	1	0.11	protein_coding	WBGene00002845	let-711	2.14
chrIII	6961739	6962205	6962671	6962090	6963319	+	start	115	overlapStart	0.63	0.48	protein_coding	WBGene00018996	F57B9.1	2.21
chrIII	6961739	6962205	6962671	6959110	6962027	-	start	178	overlapStart	0.31	0.1	protein_coding	WBGene00004462	rpn-6.1	2.21
chrIII	6997351	6997548	6997744	6990168	7002310	+	center	1309	PeakInsideFeature	1	0.04	protein_coding	WBGene00004182	prk-1	1.89
chrIII	7201277	7201461	7201645	7202661	7207664	+	start	1200	upstream	0	0	protein_coding	WBGene00006592	dpy-31	1.65
chrIII	7201277	7201461	7201645	7196225	7232172	-	end	5236	PeakInsideFeature	1	0.02	protein_coding	WBGene00018154	exos-9	1.65
chrIII	7201277	7201461	7201645	7198151	7198884	-	start	2577	upstream	0	0	protein_coding	WBGene00020112	pfd-5	1.65
chrIII	7211362	7211542	7211721	7196225	7232172	-	center	2656	PeakInsideFeature	1	0.01	protein_coding	WBGene00018154	exos-9	1.68
chrIII	7211362	7211542	7211721	7216526	7221186	+	start	4984	upstream	0	0	protein_coding	WBGene00020106	R151.1	1.68
chrIII	7211362	7211542	7211721	7209967	7215226	+	center	1054	PeakInsideFeature	1	0.07	protein_coding	WBGene00020107	R151.2	1.68
chrIII	7212870	7213097	7213324	7196225	7232172	-	center	1101	PeakInsideFeature	1	0.02	protein_coding	WBGene00018154	exos-9	2.77
chrIII	7212870	7213097	7213324	7216526	7221186	+	start	3429	upstream	0	0	protein_coding	WBGene00020106	R151.1	2.77
chrIII	7212870	7213097	7213324	7209967	7215226	+	center	500	PeakInsideFeature	1	0.09	protein_coding	WBGene00020107	R151.2	2.77
chrIII	7216378	7216788	7217197	7196225	7232172	-	center	2589	PeakInsideFeature	1	0.03	protein_coding	WBGene00018154	exos-9	2
chrIII	7216378	7216788	7217197	7216526	7221186	+	start	262	overlapStart	0.82	0.15	protein_coding	WBGene00020106	R151.1	2
chrIII	7265393	7265790	7266188	7259012	7268263	+	center	2152	PeakInsideFeature	1	0.09	protein_coding	WBGene00015158	B0361.4	2.25
chrIII	7314321	7314942	7315563	7308354	7308975	-	start	5967	upstream	0	0	protein_coding	WBGene00018949	acbp-4	1.37
chrIII	7314321	7314942	7315563	7308998	7310773	-	start	4169	upstream	0	0	protein_coding	WBGene00018950	F56C9.6	1.37
chrIII	7314321	7314942	7315563	7313149	7314977	-	start	35	overlapStart	0.53	0.36	protein_coding	WBGene00018951	F56C9.7	1.37
chrIII	7314321	7314942	7315563	7315903	7319595	-	end	961	downstream	0	0	protein_coding	WBGene00018952	F56C9.8	1.37
chrIII	7324401	7325075	7325749	7324940	7329649	-	end	135	overlapEnd	0.61	0.18	protein_coding	WBGene00018954	F56C9.11	1.87
chrIII	7324401	7325075	7325749	7315903	7319595	-	start	5480	upstream	0	0	protein_coding	WBGene00018952	F56C9.8	1.87
chrIII	7335304	7335606	7335909	7329714	7335316	-	start	290	overlapStart	0.02	0.01	protein_coding	WBGene00018953	F56C9.10	1.96
chrIII	7335304	7335606	7335909	7324940	7329649	-	start	5957	upstream	0	0	protein_coding	WBGene00018954	F56C9.11	1.96
chrIII	7335304	7335606	7335909	7336587	7338765	+	start	981	upstream	0	0	protein_coding	WBGene00001748	gsp-2	1.96
chrIII	7335304	7335606	7335909	7339001	7343626	+	start	3395	upstream	0	0	protein_coding	WBGene00002182	kap-1	1.96
chrIII	7374163	7374623	7375083	7370131	7374731	-	start	108	overlapStart	0.62	0.13	protein_coding	WBGene00003378	mml-1	2.04
chrIII	7453844	7454138	7454431	7454012	7455980	+	start	126	overlapStart	0.72	0.22	protein_coding	WBGene00000118	alh-12	1.76
chrIII	7453844	7454138	7454431	7459258	7459493	+	start	5120	upstream	0	0	protein_coding	WBGene00044450	fipr-18	1.76
chrIII	7453844	7454138	7454431	7456734	7458544	+	start	2596	upstream	0	0	protein_coding	WBGene00022102	Y69F12A.1	1.76
chrIII	7503114	7503490	7503866	7499677	7503241	+	end	249	overlapEnd	0.17	0.04	protein_coding	WBGene00015581	C07H6.4	2.73
chrIII	7503114	7503490	7503866	7498819	7499447	-	start	4043	upstream	0	0	protein_coding	WBGene00015582	C07H6.9	2.73
chrIII	7503114	7503490	7503866	7495320	7497832	-	start	5658	upstream	0	0	protein_coding	WBGene00000479	cgh-1	2.73
chrIII	7503114	7503490	7503866	7508178	7515285	+	start	4688	upstream	0	0	protein_coding	WBGene00015580	cls-1	2.73
chrIII	7518726	7519156	7519587	7521004	7521438	+	start	1848	upstream	0	0	protein_coding	WBGene00015579	C07H6.2	2.02
chrIII	7518726	7519156	7519587	7515223	7518524	-	start	632	upstream	0	0	protein_coding	WBGene00000537	clk-2	2.02
chrIII	7518726	7519156	7519587	7518628	7520845	-	end	528	PeakInsideFeature	1	0.39	protein_coding	WBGene00000854	cux-7	2.02
chrIII	7518726	7519156	7519587	7521004	7524836	+	start	1848	upstream	0	0	protein_coding	WBGene00002986	lig-4	2.02
chrIII	7569852	7570356	7570860	7573350	7575263	+	start	2994	upstream	0	0	protein_coding	WBGene00003063	lpd-7	1.38
chrIII	7569852	7570356	7570860	7567475	7570133	-	start	223	overlapStart	0.28	0.11	protein_coding	WBGene00020050	R13A5.7	1.38
chrIII	7569852	7570356	7570860	7564500	7565347	-	start	5009	upstream	0	0	protein_coding	WBGene00020049	ttr-8	1.38
chrIII	7574491	7574670	7574848	7573350	7575263	+	center	363	PeakInsideFeature	1	0.19	protein_coding	WBGene00003063	lpd-7	1.97
chrIII	7574491	7574670	7574848	7575274	7579411	-	end	604	downstream	0	0	protein_coding	WBGene00020051	mfsd-6	1.97
chrIII	7574491	7574670	7574848	7567475	7570133	-	start	4537	upstream	0	0	protein_coding	WBGene00020050	R13A5.7	1.97
chrIII	7574491	7574670	7574848	7572105	7572831	-	start	1839	upstream	0	0	protein_coding	WBGene00004420	rpl-9	1.97
chrIII	7582473	7582658	7582842	7584181	7591570	+	start	1523	upstream	0	0	protein_coding	WBGene00000846	cup-5	1.57
chrIII	7582473	7582658	7582842	7575274	7579411	-	start	3247	upstream	0	0	protein_coding	WBGene00020051	mfsd-6	1.57
chrIII	7582473	7582658	7582842	7582033	7582999	-	center	142	PeakInsideFeature	1	0.39	protein_coding	WBGene00020052	R13A5.10	1.57
chrIII	7676736	7677031	7677326	NA	NA	NA	NA	NA	NA	NA	NA	NA	NA	NA	1.57
chrIII	7717989	7718350	7718712	7719791	7738105	+	start	1441	upstream	0	0	protein_coding	WBGene00003559	ncl-1	1.74
chrIII	7720869	7721872	7722876	7719791	7738105	+	start	2081	PeakInsideFeature	1	0.11	protein_coding	WBGene00003559	ncl-1	3.31
chrIII	7724040	7724855	7725670	7719791	7738105	+	center	4093	PeakInsideFeature	1	0.09	protein_coding	WBGene00003559	ncl-1	1.64
chrIII	7727279	7729298	7731318	7719791	7738105	+	center	350	PeakInsideFeature	1	0.23	protein_coding	WBGene00003559	ncl-1	2.85
chrIII	7727279	7729298	7731318	7729709	7730011	-	end	411	FeatureInsidePeak	0.08	1	protein_coding	WBGene00022660	ZK112.4	2.85
chrIII	7788150	7788838	7789527	7776835	7783454	-	start	5384	upstream	0	0	protein_coding	WBGene00003102	mab-5	1.7
chrIII	7879602	7880039	7880476	7877176	7878839	-	start	1200	upstream	0	0	protein_coding	WBGene00015334	sup-18	1.47
chrIII	7907212	7907420	7907627	7904945	7907843	-	start	423	PeakInsideFeature	1	0.15	protein_coding	WBGene00022801	pcp-5	1.67
chrIII	7907212	7907420	7907627	7909563	7910758	+	start	2143	upstream	0	0	protein_coding	WBGene00022796	ZK688.1	1.67
chrIII	8022203	8022548	8022893	8022463	8025195	+	start	85	overlapStart	0.63	0.16	protein_coding	WBGene00018407	F44B9.2	1.31
chrIII	8022203	8022548	8022893	8016648	8020873	-	start	1675	upstream	0	0	protein_coding	WBGene00003021	lin-36	1.31
chrIII	8114082	8114694	8115305	8111166	8126222	-	end	3528	PeakInsideFeature	1	0.09	protein_coding	WBGene00001565	gei-8	1.36
chrIII	8136977	8137749	8138521	8138090	8139645	+	start	341	overlapStart	0.28	0.28	protein_coding	WBGene00002011	hsp-12.2	2.71
chrIII	8140200	8140452	8140705	8139610	8144629	-	end	842	PeakInsideFeature	1	0.11	protein_coding	WBGene00015754	C14B9.8	1.57
chrIII	8140200	8140452	8140705	8138090	8139645	+	end	807	downstream	0	0	protein_coding	WBGene00002011	hsp-12.2	1.57
chrIII	8140200	8140452	8140705	8145015	8145974	+	start	4563	upstream	0	0	protein_coding	WBGene00017044	mrpl-18	1.57
chrIII	8152842	8153947	8155052	8155470	8155989	+	start	1523	upstream	0	0	protein_coding	WBGene00017041	D2007.1	3.09
chrIII	8152842	8153947	8155052	8148967	8154619	+	end	672	overlapEnd	0.81	0.32	protein_coding	WBGene00017042	D2007.2	3.09
chrIII	8239350	8239532	8239715	8234526	8235543	-	start	3989	upstream	0	0	protein_coding	WBGene00044445	C02F5.14	1.72
chrIII	8239350	8239532	8239715	8244445	8245794	+	start	4913	upstream	0	0	protein_coding	WBGene00015347	cids-1	1.72
chrIII	8239350	8239532	8239715	8237995	8239423	-	start	109	overlapStart	0.2	0.06	protein_coding	WBGene00006627	tsp-1	1.72
chrIII	8239350	8239532	8239715	8236984	8237881	-	start	1651	upstream	0	0	protein_coding	WBGene00006628	tsp-2	1.72
chrIII	8263160	8264257	8265354	8262355	8263664	-	start	593	overlapStart	0.23	0.39	protein_coding	WBGene00000666	col-91	2.81
chrIII	8263160	8264257	8265354	8268609	8270680	+	start	4352	upstream	0	0	protein_coding	WBGene00007056	crn-7	2.81
chrIII	8263160	8264257	8265354	8266062	8267841	+	start	1805	upstream	0	0	protein_coding	WBGene00017319	mrps-9	2.81
chrIII	8263160	8264257	8265354	8258345	8265805	+	end	1548	PeakInsideFeature	1	0.3	protein_coding	WBGene00003562	ncr-2	2.81
chrIII	8286856	8288925	8290994	8279108	8305832	+	center	3545	PeakInsideFeature	1	0.16	protein_coding	WBGene00003243	mig-10	2.23
chrIII	8296099	8296360	8296620	8279108	8305832	+	center	3890	PeakInsideFeature	1	0.02	protein_coding	WBGene00003243	mig-10	1.42
chrIII	8297534	8298332	8299130	8279108	8305832	+	center	5862	PeakInsideFeature	1	0.06	protein_coding	WBGene00003243	mig-10	2.54
chrIII	8313783	8313970	8314156	8312719	8314286	+	end	316	PeakInsideFeature	1	0.24	protein_coding	WBGene00017354	F10E9.2	1.87
chrIII	8313783	8313970	8314156	8305733	8326818	-	center	2305	PeakInsideFeature	1	0.02	protein_coding	WBGene00017358	F10E9.7	1.87
chrIII	8313783	8313970	8314156	8314349	8318588	-	end	379	downstream	0	0	protein_coding	WBGene00004726	sas-4	1.87
chrIII	8369879	8370455	8371031	8375300	8380833	+	start	4845	upstream	0	0	protein_coding	WBGene00019883	met-2	2.42
chrIII	8369879	8370455	8371031	8372255	8375175	+	start	1800	upstream	0	0	protein_coding	WBGene00019877	R05D3.2	2.42
chrIII	8369879	8370455	8371031	8362408	8368848	-	start	1607	upstream	0	0	protein_coding	WBGene00019882	R05D3.9	2.42
chrIII	8501077	8501444	8501810	8493878	8518879	+	center	4934	PeakInsideFeature	1	0.03	protein_coding	WBGene00015418	pac-1	1.74
chrIII	8509414	8510602	8511790	8493878	8518879	+	center	4223	PeakInsideFeature	1	0.1	protein_coding	WBGene00015418	pac-1	1.92
chrIII	8522831	8523432	8524034	8525073	8528650	+	start	1641	upstream	0	0	protein_coding	WBGene00022505	ZC21.3	2.71
chrIII	8522831	8523432	8524034	8518904	8519945	-	start	3487	upstream	0	0	protein_coding	WBGene00022507	ZC21.8	2.71
chrIII	8524512	8524760	8525008	8530077	8531123	+	start	5317	upstream	0	0	protein_coding	WBGene00044443	ZC21.10	1.89
[truncated: 2,317 more rows]

## Sheet: NHR-25 L2
peak_chr	peak_start	peak_center	peak_end	gene_start	gene_end	gene_strand	gene_site_nearest_the_peak	distance	location_of_peak_relative_to_gene	proportion_of_gene_overlapping_with_peak	proportion_of_peak_overlapping_with_gene	gene_biotype	Wormbase_gene_id	gene_name	peak_score
[truncated: 4,333 more rows]

[truncated: 1 more sheets: NHR-25 L4]
