# Supplementary material for: Targeted DamID in C. elegans reveals a direct role for LIN-22 and NHR-25 in antagonizing the epidermal stem cell fate
Source: Sci Adv. 2022 Feb 4;8(5):eabk3141. doi: 10.1126/sciadv.abk3141 (PMC8816332; doi:10.1126/sciadv.abk3141)
Supplement: Supplementary file 2 — Tables S1 to S5 [file sciadv.abk3141_tables_s1_to_s5.zip › sciadv.abk3141_table_s3.xlsx]

## Sheet: Sheet1
Strain	Genotype
N2	wild isolate C. elegans from Bristol, UK
JR667	unc-119(e2498::Tc1) III; wIs51[SCMp::GFP + unc-119(+)] V
EG6699	ttTi5605 II; unc-119(ed3) III; oxEx1578[eft-3p::GFP + Cbr-unc-119]
MBA10	nhr-25(ku217) X; wIs51[SCMp::GFP + unc-119(+)] V
MBA145	lin-22(icb38) IV; egIs1[dat-1p::GFP] IV; wIs51[SCMp::GFP + unc-119(+)] V
MBA268	lin-22(icb49) egIs1[dat-1p::GFP] IV; wIs51[SCMp::GFP + unc-119(+)] V
MBA292	icbSi5[pDK4(wrt-2p::mCherry::lin-22:dam::unc-54 3'UTR+ cb-unc-119)] II; unc-119(ed3) III
MBA444	icbSi10[pDK8(wrt-2p::mCherry::NLS-GFP:dam::unc-54 3'UTR+ cb-unc-119)] II; unc-119(ed3) III
MBA445	icbSi11[pPB10(wrt-2p::mCherry::nhr-25:dam::unc-54 3'UTR+ cb-unc-119)] II; unc-119(ed3) III
MBA705	icbSi84[pDK49(wrt-2p::lin-22:dam::unc-54 3'UTR + cb-unc-119)] II; unc-119(ed3) III
MBA707	icbSi86[pDK50(wrt-2p::NLS-GFP:dam::unc-54 3'UTR + cb-unc-119)] II; unc-119(ed3) III
MBA718	icbEx177[pDK59(lin-17CRE1::Δpes-10::GFPo-H2B::unc-54 3'UTR + cb-unc-119), myo-2::dsRed]
MBA721	icbEx180[pDK60(lin-17CRE2::Δpes-10::GFPo-H2B::unc-54 3'UTR + cb-unc-119), myo-2::dsRed]
MBA744	lin-22(icb49) IV; egIs1[dat-1p::GFP]IV; icbEx177[pDK59(lin-17CRE1::Δpes-10::GFPo-H2B::unc-54 3'UTR + cb-unc-119), myo-2::dsRed]
MBA745	lin-22(icb49) IV; egIs1[dat-1p::gfp]IV; icbEx180[pDK60(lin-17CRE2::Δpes-10::GFPo-H2B::unc-54 3'UTR + cb-unc-119), myo-2::dsRed]
MBA1244	wIs51[SCMp::GFP + unc-119(+)] V; icbEx319[pJW54(wrt-2p::nhr-25::sl2::mCherry::unc-54 3UTR), myo-2::dsRed, pBJ36]
MBA1245	wIs51[SCMp::GFP + unc-119(+)] V; icbEx320[pPB10[wrt-2;;mcherry;;nhr-25;;dam;;unc-54 3'UTR + cb-unc-119], pMA122, pCFJ601, pGH8, pCFJ104, myo-2;;dsRed]
MBA1244	wIs51[SCMp::GFP + unc-119(+)] V; icbEx319[pJW54(wrt-2p::nhr-25::sl2::mCherry::unc-54 3UTR), myo-2::dsRed, pBJ36]
MBA1279	wIs51[SCMp::GFP + unc-119(+)]V; icbEx350[pDK8(pwrt-2::mcherry::NLS-GFP::Dam::unc-54 3'UTR::punc119::unc119), pCFJ601, pMA122, pGH8, myo-2::dsRed, myo-3::mCherry ]
MBA1281	lin-22(icb49) IV; egIs1[dat-1p::GFP] IV; wIs51[SCMp::GFP + unc-119(+)] V; icbEx352[pDK8(pwrt-2::mcherry::NLS-GFP::Dam::unc-54 3'UTR::punc119::unc119), pCFJ601, pMA122, pGH8, myo-2::dsRed, myo-3::mCherry ]
MBA1284	rnt-1(ok351) I; wIs51[SCMp::GFP + unc-119(+)] V
MBA1285	rnt-1(ok351) I; lin-22(icb49) IV; egIs1[dat-1p::GFP] IV; wIs51[SCMp::GFP + unc-119(+)] V
MBA1287	lin-22(icb49) IV; egIs1[dat-1p::GFP] IV; wIs51[SCMp::GFP + unc-119(+)] V; icbEx355[pDK4(pwrt-2::mcherry::lin-22::Dam::unc-54 3'UTR::punc119::unc119), pCFJ601, pMA122, pGH8, myo-2::dsRed, myo-3::mCherry ]
