# Supplementary material for: Targeted DamID in C. elegans reveals a direct role for LIN-22 and NHR-25 in antagonizing the epidermal stem cell fate
Source: Sci Adv. 2022 Feb 4;8(5):eabk3141. doi: 10.1126/sciadv.abk3141 (PMC8816332; doi:10.1126/sciadv.abk3141)
Supplement: Supplementary file 2 — Tables S1 to S5 [file sciadv.abk3141_tables_s1_to_s5.zip › sciadv.abk3141_table_s4.xlsx]

## Sheet: oligos
Oligo name	Sequence 5' -> 3'
DK11	GTGGCATGGATGAATTGTATAAGTAGTAACATGACGTCATTCCTGTGCTC
DK12	CAAAAAAGCGCGATTTTTCTTGACTAGTCCCACTCTACTTCGATCCTCAA
DK15	GGTGGCATGGATGAATTGTATAAGTAGTAAATGACTGCTCCAAAGAAGAA
DK16	AAAAGCGCGATTTTTCTTGACTAGTCCTAGTTTGTATAGTTCATCCATGC
DK17	CTTACTTGCACTTATAATACGACTCACTAGCAACTTTGTATAGAAAAGTTGAACG
DK18	AAGCATTGCTCATCAATTTGTTGCAACGAACAGGTCACTATCAGTCAAAATAAAATCATTATTTGCGGCCGCATTAGGCACCCCCAGGCT
DK19	TTCGTTGCAACAAATTGATGAGCAATGCTTTTTTATAATGCCAACTTTGTACAAAAAAGCAGGCTATGGTCTCAAAGGGTGAAGAAGATA
DK20	CGATTTTTCTTCATCCTAGGGTTACTACTTATACAATTCATCC
DK21	GTATAAGTAGTAACCCTAGGATGAAGAAAAATCGCGCTTT
DK22	GATGGCTAGCACTTAATTAATGCATGCCGCAGATCCTCTTCAGAGATGAG
DK23	TGCGGCATGCATTAATTAAGTGCTAGCCATCTCGCGCCCGTGCCTCTGAC
DK24	GGCCCGGGCTACGTAATACGACTCACTTAAAAACAGTTATGTTTGGTATATTG
DK102	CTCATTGACAATCAACCTGCCAATTGTTTCTCGGATGACCTAGGATGACGTCATTCCTGTGCTC
DK103	GTAAGTCTTAACAAAAGTTCAATTGGCTCGATCAAGTAAAATTT
DK107	GAACAATTCTTCTCCTTTACTCATCCTAGGCTGAAAGTTAAAAATTACAG
DK108	ACCTGCCAATTGTTTCTCGGATGACCTAGGATGACTGCTCCAAAGAAGAA
DK115	TTGCACTTATAATACGACTCACTAGGCTAGGGTGGTGCAAGCCTTGTCTC
DK116	TTGCAAAAAATCGATGGGTTAACTGGGGTCCGACC
DK117	GACCCCAGTTAACCCATCGATTTTTTGCAAATTAC
DK118	TTGCACTTATAATACGACTCACTAGGCTAGTCCATCTCTCTTCTTCATTC
DK119	TTGCAAAAAATCGATAAAGACGCACACCACCCGAT
DK120	GTGGTGTGCGTCTTTATCGATTTTTTGCAAATTAC
PB7	ACCCTTTGAGACCATTCATCCGAGAAACAATTGGCAGGT
PB8	TTGTTTCTCGGATGAATGGTCTCAAAGGGTGAAGAAGATAACA
PB13	CACGGGCGCGAGATGTTAACCGGCTTTTTTCGCGG
PB14	GCGAAAAAAGCCGGTTAACATCTCGCGCCCGTG
PB15	ACTAGGCCCGGGCTACGTAATACGACTCACAAACAGTTATGTTTGGTATATTGGGAATGTATTCTG
PB17	AGCGCGATTTTTCTTGACTAGTCCTAGGTTACTACTTATACAATTCATCCATGCCACCTGTCG
PB18	GAATTGTATAAGTAGTAACCTAGGACTAGTAAGAAAAATCGCGCTTTTTTGAAGTGG
PB19	GTGGCATGGATGAATTGTATAAGTAGTAACATGACTGACGTCGAGAGGATG
PB20	TCAAAAAAGCGCGATTTTTCTTGACTAGTCTTCCTGATCCTCCTGATGCCATGTACGGCACAGC
NM3880	AGGCAGAATGTGAACAAGACTCG
NM3884	ATCGGGAGGCGAACCTAACTG
AdRT	CTAATACGACTCACTATAGGGCAGCGTGGTCGCGGCCGAGG
AdRb	TCCTCGGCCG
Adr_PCR	GGTCGCGGCCGAGGATC

## Sheet: smFISH probes
elt-1 (1:50)	egl-18 (1:50)	cki-1 (1:5)	rnt-1 (1:20)
gttagcatcacgataatgca	cgtcattatgctgatcgaca	caacgacgagcagaagacat	gagcacaggaatgacgtcat
agattcactttatttcggga	agcacttcgtggtgttgttg	ccaaattcgagtcctggagc	ccatcggattcaatttcagt
ccgacaactccatctaacat	ctacacggctcatctgacgg	atgcgcttaacagcatcttc	atcttcttgcatctggagat
cattcgtgttctgcatatca	cttctgtaactgtttgcaac	atttctggctttcttcctgg	tggacagctgtgaaattaca
gacggagcaaagagtccaac	tgctgattgtctttgcaaca	gagtctccagttcaaagtcg	tctccattagaggtttgttt
gatggagtttgtgtcaggat	ttgtccattcgctccataac	ataaacgaatccagcagagc	tttattcgagctctccgttt
atgttttcctgctcaattgg	ctcgtcgagccgatactgaa	ggaacacaattctctggaat	gttttagttgtgacagtgac
aattcaacgggttttccttc	gctcattgttctctttgagc	aactttggttctgtagaact	cgataccttatgctcatctt
tccagaagaagtgccgagag	gatgagaccgatgagctttt	agcatgtggttctgacagtg	acttgttttttcggaggtat
aatggtgcaatggatgcagc	cggtgatggtgaggcttttc	gttgagctgatgtccagcga	cctgatctgaagcaatgcta
gttggttgctgatgtattgt	tctcgacaagcttcggagag	agagctcaatggagtcaaag	taattccggcaacttgccga
tggataactactcggtgtgg	cctgatactggagcgactac	tcctccttatcagatgtgct	cacagccctagttgtaattg
cctccagcatattgatagtt	aagtctggaagtggactcgc	gagctgttgggatccatcag	ttttttctaaaaccggccgt
atgcatccatatcagttgtc	ggatcaaacatgaatccgtt	cggttcctcttcatcttcga	acaacatacccctcggaaaa
attgacatatccattccact	gcatcattccatttggattt	gctctctgaattgccacttc	aactcggaaattgtccgccg
cggattgttttgtgttccaa	ctcacggattgttgattctc	catcttctgctgacgctttg	gatgaagtatagcgagtggc
gagttgtgtcgttggataga	cacggatttcgattgtggtg	ttcttcttacgggaaactgc	gagtttggccagtcattata
gcgagtgtatcatatccata	gatccattggatcttcaatt	acagcttgtttggagacaac	ttcacggcggcggacaattt
cagtaattccagatgctgtc	gactcttcctgtttcacatc	gtgaagatcacattcaccgg	aattttccgaggggtatgtt
tacgatagttccatttcctt	agtgcatccaaaaggttctg	cgttggacgacgagattttg	ggtcgtccggttttagaaaa
tgttttgagtgattggctgt	gttgctgctaaactgtgctg	agcatgaagatcgagttctg	tataagagctgtgcaaccgg
ggtgagaggttgactgttat	tggtggaggtctggaagaac		tcaaacctgcctacggaata
gatgatcctgaagacgtcga	gatgatgatgatggtggaga		atctctcgcgctacttaaaa
gagtttgctgatgagcttga	ttcgatgaccgcttgtactt		tgcacgttattcgcgaattc
ggtgttcttcggtgtagaag	ttgaactgtcttggctttgg		gatttttttacaacttgcca
atgatcggtttgctttggag	ctcgtctcggttttctcaaa		aatagaggcggaggctatta
atcttccgtgctgaattgag	acggattgcagacaagcttc		tggaatacccaaaagaagcc
ctccacaattgacacactca	gtgcaatcgatagtagagcc
cgacgccataatggagtatt	atttctattggtcggcgaac
atgcgttgcagaggtagttt	ttgttggatgtggtttttgc
ttcatcttgaagtagaggcc	actctttttccttgttcttt
ttcaccaatggacgagcatg	tggttgaagatctgtgttgc
tttttgagcgttctgctgtc	atcgtcggcatttgtgtgag
acgacagttgacacactcga	ttgaatgtgttgatggctcc
atttcttctccagagtgttg	ctgcgtgaattgcgagattt
acaagcattgcacactggat	tgctattcatgagctcttga
cgttccaccttatgaagttt
atccttcttcatggtgattg
ttgcgattacgggtctgaat
tttcttcattcttcgcgatc
gaagatgttgtaggcattcc
ccactttgatcaagttcgat
agtgtttttcattccccaaa
tgtcggtgtcatgagcattg
tggatgctgggaatgcatat
tcctcgatcgagttgaagta
ggcacgttttatactccaat
tccaaagtccaccatcattg
