# Supplementary material for: Targeted DamID in C. elegans reveals a direct role for LIN-22 and NHR-25 in antagonizing the epidermal stem cell fate
Source: Sci Adv. 2022 Feb 4;8(5):eabk3141. doi: 10.1126/sciadv.abk3141 (PMC8816332; doi:10.1126/sciadv.abk3141)
Supplement: Supplementary file 2 — Tables S1 to S5 [file sciadv.abk3141_tables_s1_to_s5.zip › sciadv.abk3141_table_s5.xlsx]

## Sheet: Sheet1
Extrachromosomal array number	Genetic contents	Composition of injection mix
icbEx355	[pDK4(pwrt-2::mcherry::lin-22::Dam::unc-54 3'UTR::punc119::unc119), pCFJ601, pMA122, pGH8, myo-2::dsRed, myo-3::mCherry ]	pDK4 50 ng/ul pMA122 10 ng/ul, pCFJ601 50 ng/ul, pGH8 5 ng/ul, myo-2::dsRed 2,5 ng/ul, myo-3::mcherry 5 ng/ul
icbEx352	[pDK8(pwrt-2::mcherry::NLS-GFP::Dam::unc-54 3'UTR::punc119::unc119), pCFJ601, pMA122, pGH8, myo-2::dsRed, myo-3::mCherry ]	pDK8 50 ng/ul pMA122 10 ng/ul, pCFJ601 50 ng/ul, pGH8 5 ng/ul, myo-2::dsRed 2,5 ng/ul, myo-3::mcherry 5 ng/ul
icbEx319	[pJW54(wrt-2p::nhr-25::sl2::mCherry::unc-54 3UTR), myo-2::dsRed, pBJ36]	pJW54 50 ng/ul, myo-2;;dsRed 5 ng/ul, pBJ36 70 ng/ul
icbEx350	[pDK8(pwrt-2::mcherry::NLS-GFP::Dam::unc-54 3'UTR::punc119::unc119), pCFJ601, pMA122, pGH8, myo-2::dsRed, myo-3::mCherry ]	pDK8 50 ng/ul pMA122 10 ng/ul, pCFJ601 50 ng/ul, pGH8 5 ng/ul, myo-2::dsRed 2,5 ng/ul, myo-3::mcherry 5 ng/ul
icbEx177	[pDK59(lin-17CRE1::Δpes-10::GFPo-H2B::unc-54 3'UTR + cb-unc-119), myo-2::dsRed]	pDK59 c1 25 ng/μl, myo-2;;dsRed 5 ng/μl, pBJ36 100 ng/μl
icbEx180	[pDK60(lin-17CRE2::Δpes-10::GFPo-H2B::unc-54 3'UTR + cb-unc-119), myo-2::dsRed]	pDK60 c7 25 ng/μl, myo-2;;dsRed 5 ng/μl, pBJ36 100 ng/μl
Single-copy insertion number	Genetic contents	Composition of injection mix
icbSi5	[pDK4(wrt-2p::wormCherry::lin-22:dam::unc-54 3'UTR+ cb-unc-119)]	pDK4 50 ng/μl, pCFJ601 50 ng/μl, pMA122 10 ng/μl, pGH8 10 ng/μl, myo-2;;dsRed 2,5 ng/μl, pCFJ104 5 ng/μl
icbSi10	[pDK8(wrt-2p::wormCherry::NLS-GFP:dam::unc-54 3'UTR+ cb-unc-119)]	pDK8 50 ng/μl, pCFJ601 50 ng/μl, pMA122 10 ng/μl, pGH8 10 ng/μl, myo-2;;dsRed 2,5 ng/μl, pCFJ104 5 ng/μl
icbSi11	[pPB10(wrt-2p::wormCherry::nhr-25:dam::unc-54 3'UTR+ cb-unc-119)]	pPB10 50 ng/μl, pCFJ601 50 ng/μl, pMA122 10 ng/μl, pGH8 10 ng/μl, myo-2;;dsRed 2,5 ng/μl, pCFJ104 5 ng/μl
icbSi84	[pDK49(wrt-2p::lin-22:dam::unc-54 3'UTR + cb-unc-119)]	pDK49 50 ng/μl, pCFJ601 50 ng/μl, pMA122 10 ng/μl, pGH8 10 ng/μl, myo-2;;dsRed 2,5 ng/μl, pCFJ104 5 ng/μl
icbSi86	[pDK50(wrt-2p::NLS-GFP:dam::unc-54 3'UTR + cb-unc-119)]	pDK50 50 ng/μl, pCFJ601 50 ng/μl, pMA122 10 ng/μl, pGH8 10 ng/μl, myo-2;;dsRed 2,5 ng/μl, pCFJ104 5 ng/μl
